# Supplementary material for: Proteomics analysis in rats reveals convergent mechanisms between major depressive disorder and dietary zinc deficiency
Source: Pharmacol Rep. 2024 Dec 3;77(1):145–57. doi: 10.1007/s43440-024-00681-7 (PMC11743416; doi:10.1007/s43440-024-00681-7)
Supplement: Supplementary file 1 — Supplementary Material 1 [file 43440_2024_681_MOESM1_ESM.xlsx]

## Sheet: Arkusz1
Table S1
Accession Number: Unique identifier for the protein. Log2 Fold Change (CTR vs. PFC): Log2-transformed fold change comparing control (CTR) and prefrontal cortex (PFC) in zinc-deficient (ZnD) rats: The -log10 transformation of the p-value for differential protein expression. Threshold for p-value (0.05 = 1.33): p-value threshold for statistical significance, corresponding to 1.33 on the -log10 scal…
Accession number	Protein name	Fold change (log2 (rationZnD/ZnA)	p-value (-log10) p-value 0,05=1,33
B2RZD7	LYR motif-containing protein 9 OS=Rattus norvegicus OX=10116 GN=Lyrm9 PE=3 SV=1	6.64386	15.8501
Q5RK25	Phosphomannomutase OS=Rattus norvegicus OX=10116 GN=Pmm1 PE=1 SV=1	6.64386	15.6753
E9PTX9	Solute carrier family 12 member 2 OS=Rattus norvegicus OX=10116 GN=Slc12a2 PE=1 SV=1	6.64386	15.5667
F1M7Z2	IQ motif containing with AAA domain OS=Rattus norvegicus OX=10116 GN=Iqca PE=4 SV=3	-4.35107	15.5358
B0BN55	Uroporphyrinogen decarboxylase OS=Rattus norvegicus OX=10116 GN=Urod PE=1 SV=1	-6.64386	15.5358
Q6AXR6	Glutathione S-transferase omega 1, isoform CRA_b OS=Rattus norvegicus OX=10116 GN=Gsto1 PE=1 SV=1	-6.64386	15.5358
Q62720	Zinc transporter 1 OS=Rattus norvegicus OX=10116 GN=Slc30a1 PE=1 SV=1	6.64386	15.5358
P61459	Pterin-4-alpha-carbinolamine dehydratase OS=Rattus norvegicus OX=10116 GN=Pcbd1 PE=1 SV=2	5.78136	14.7185
P32362	ATP-dependent 6-phosphofructokinase OS=Rattus norvegicus OX=10116 GN=Pfkl PE=2 SV=1	-5.32193	14.1913
G3V6H5	Mitochondrial 2-oxoglutarate/malate carrier protein OS=Rattus norvegicus OX=10116 GN=Slc25a11 PE=1 SV=1	6.56986	13.9497
F1LPQ9	A-kinase anchor protein 2 OS=Rattus norvegicus OX=10116 GN=Akap2 PE=1 SV=2	6.12928	13.5323
Q9QZ86	Nucleolar protein 58 OS=Rattus norvegicus OX=10116 GN=Nop58 PE=1 SV=1	-6.64386	12.7185
B1WC11	Acyl-CoA synthetase short-chain family member 2 OS=Rattus norvegicus OX=10116 GN=Acss2 PE=2 SV=1	-5.01159	12.6767
D3ZY54	Zinc transporter 5 OS=Rattus norvegicus OX=10116 GN=Slc30a5 PE=1 SV=1	5.90689	11.5358
G3V8D6	Tripartite motif protein 3, isoform CRA_a OS=Rattus norvegicus OX=10116 GN=Trim3 PE=1 SV=1	-3.77596	11.0459
P81155	Voltage-dependent anion-selective channel protein 2 OS=Rattus norvegicus OX=10116 GN=Vdac2 PE=1 SV=2	3.11303	10.9491
P19511	ATP synthase F(0) complex subunit B1, mitochondrial OS=Rattus norvegicus OX=10116 GN=Atp5pb PE=1 SV=1	3.25096	9.10323
P62329	Thymosin beta-4 OS=Rattus norvegicus OX=10116 GN=Tmsb4x PE=1 SV=2	-2.42663	8.36943
O55174	Zinc transporter 4 OS=Rattus norvegicus OX=10116 GN=Slc30a4 PE=1 SV=1	2.8744	7.30194
D4A1Q9	Tubulin tyrosine ligase-like 12 OS=Rattus norvegicus OX=10116 GN=Ttll12 PE=1 SV=1	-2.95456	6.29904
Q05962	ADP/ATP translocase 1 OS=Rattus norvegicus OX=10116 GN=Slc25a4 PE=1 SV=3	2.52356	6.0281
Q9Z2L0	Voltage-dependent anion-selective channel protein 1 OS=Rattus norvegicus OX=10116 GN=Vdac1 PE=1 SV=4	2.43936	5.6176
Q6AY99	Aldo-keto reductase family 1 member B10 OS=Rattus norvegicus OX=10116 GN=Akr1b10 PE=1 SV=1	2.19755	5.49361
P14141	Carbonic anhydrase 3 OS=Rattus norvegicus OX=10116 GN=Ca3 PE=1 SV=3	-2.1016	5.33437
Q5BJM8	Zinc transporter 7 OS=Rattus norvegicus OX=10116 GN=Slc30a7 PE=1 SV=1	2.17185	5.09116
A0A097PE04	Cytochrome c oxidase subunit 2 OS=Rattus norvegicus OX=10116 GN=COX2 PE=3 SV=1	2.27858	4.34866
F1LMN8	KH domain-containing, RNA-binding, signal transduction-associated protein 3 OS=Rattus norvegicus OX=10116 GN=Khdrbs3 PE=1 SV=2	-2.4344	4.34191
B5DFL9	SEC14 and spectrin domain-containing 1 OS=Rattus norvegicus OX=10116 GN=Sestd1 PE=1 SV=1	-2.45008	4.31333
D3ZC82	Nuclear FMR1-interacting protein 2 OS=Rattus norvegicus OX=10116 GN=Nufip2 PE=1 SV=2	-2.92139	4.13004
B5DF46	Phosphomannomutase OS=Rattus norvegicus OX=10116 GN=Pmm2 PE=1 SV=1	-2.6529	4.09196
P68035	Actin, alpha cardiac muscle 1 OS=Rattus norvegicus OX=10116 GN=Actc1 PE=2 SV=1	-1.71312	3.87394
P29419	ATP synthase subunit e, mitochondrial OS=Rattus norvegicus OX=10116 GN=Atp5me PE=1 SV=3	2.03808	3.62359
Q6Q7Y5	Guanine nucleotide-binding protein subunit alpha-13 OS=Rattus norvegicus OX=10116 GN=Gna13 PE=1 SV=1	2.09963	3.32367
M0RC99	Ras-related protein Rab-5A OS=Rattus norvegicus OX=10116 GN=Rab5a PE=2 SV=1	1.97746	3.32367
A0JN17	V-Ki-ras2 Kirsten rat sarcoma viral oncogene homolog OS=Rattus norvegicus OX=10116 GN=Kras PE=2 SV=1	-2.17137	3.19424
Q5XI81	Fragile X mental retardation syndrome-related protein 1 OS=Rattus norvegicus OX=10116 GN=Fxr1 PE=2 SV=1	-3.12029	3.10017
D4A3T0	SOS Ras/Rac guanine nucleotide exchange factor 1 OS=Rattus norvegicus OX=10116 GN=Sos1 PE=1 SV=2	2.33085	2.94911
Q6QIX3	Zinc transporter 3 OS=Rattus norvegicus OX=10116 GN=Slc30a3 PE=1 SV=1	-2.32193	2.85484
Q498R7	CXXC motif containing zinc binding protein OS=Rattus norvegicus OX=10116 GN=Czib PE=2 SV=1	1.75146	2.79615
Q63544	Gamma-synuclein OS=Rattus norvegicus OX=10116 GN=Sncg PE=1 SV=1	1.76893	2.75603
Q794F9	4F2 cell-surface antigen heavy chain OS=Rattus norvegicus OX=10116 GN=Slc3a2 PE=1 SV=1	1.88127	2.74066
P32851	Syntaxin-1A OS=Rattus norvegicus OX=10116 GN=Stx1a PE=1 SV=1	1.53356	2.601
F1LX07	Solute carrier family 25 member 12 OS=Rattus norvegicus OX=10116 GN=Slc25a12 PE=1 SV=3	1.77146	2.57823
P47819	Glial fibrillary acidic protein OS=Rattus norvegicus OX=10116 GN=Gfap PE=1 SV=2	-1.42275	2.53353
P41562	Isocitrate dehydrogenase [NADP] cytoplasmic OS=Rattus norvegicus OX=10116 GN=Idh1 PE=1 SV=1	1.50284	2.47438
O54922	Exocyst complex component 7 OS=Rattus norvegicus OX=10116 GN=Exoc7 PE=1 SV=1	2.36877	2.4095
D4A6U1	ADAM metallopeptidase domain 11 OS=Rattus norvegicus OX=10116 GN=Adam11 PE=4 SV=1	1.83754	2.33706
O35986	Zinc finger Ran-binding domain-containing protein 2 OS=Rattus norvegicus OX=10116 GN=Zranb2 PE=1 SV=1	1.19598	2.30632
Q5U1Y4	1,5-anhydro-D-fructose reductase OS=Rattus norvegicus OX=10116 GN=Akr1e2 PE=2 SV=1	-2.45008	2.18788
O88752	Epsilon 1 globin OS=Rattus norvegicus OX=10116 GN=Hbe1 PE=1 SV=1	1.44255	2.18102
B2RZA8	Zinc transporter 6 OS=Rattus norvegicus OX=10116 GN=Slc30a6 PE=1 SV=1	1.5008	2.17555
M0R9X8	Cytoplasmic dynein 1 heavy chain 1 OS=Rattus norvegicus OX=10116 GN=Dync1h1 PE=1 SV=2	-1.32916	2.13389
G3V8W9	Similar to CG12279-PA OS=Rattus norvegicus OX=10116 GN=Tstd3 PE=1 SV=1	1.56949	2.13179
D4A7Q6	Zinc finger protein 428 OS=Rattus norvegicus OX=10116 GN=Zfp428 PE=4 SV=2	1.09288	2.04583
M0RAD5	ATP-dependent Clp protease proteolytic subunit OS=Rattus norvegicus OX=10116 GN=Clpp PE=1 SV=1	1.55238	2.03967
P20761	Ig gamma-2B chain C region OS=Rattus norvegicus OX=10116 GN=Igh-1a PE=1 SV=1	-1.30401	2.03823
D3ZFQ8	Cytochrome c-1 OS=Rattus norvegicus OX=10116 GN=Cyc1 PE=1 SV=3	2.30247	2.00187
P07632	Superoxide dismutase [Cu-Zn] OS=Rattus norvegicus OX=10116 GN=Sod1 PE=1 SV=2	1.20163	1.98821
D3ZJR1	Epidermal growth factor receptor pathway substrate 15-like 1 OS=Rattus norvegicus OX=10116 GN=Eps15l1 PE=1 SV=3	1.34653	1.94664
P14925	Peptidylglycine alpha-amidating monooxygenase OS=Rattus norvegicus OX=10116 GN=Pam PE=1 SV=1	1.55974	1.87121
D3ZY47	Similar to RIKEN cDNA 2310022B05 OS=Rattus norvegicus OX=10116 GN=RGD1559896 PE=1 SV=1	-1.72738	1.87121
B0K020	CDGSH iron-sulfur domain-containing protein 1 OS=Rattus norvegicus OX=10116 GN=Cisd1 PE=3 SV=1	1.54696	1.80621
Q62656	Receptor-type tyrosine-protein phosphatase zeta OS=Rattus norvegicus OX=10116 GN=Ptprz1 PE=1 SV=1	1.68437	1.76828
Q6P3V9	60S ribosomal protein L4 OS=Rattus norvegicus OX=10116 GN=Rpl4 PE=1 SV=1	-1.24469	1.7645
F7F350	Synapse associated protein 1, isoform CRA_a OS=Rattus norvegicus OX=10116 GN=Syap1 PE=1 SV=1	1.70929	1.73231
Q4FZY0	EF-hand domain-containing protein D2 OS=Rattus norvegicus OX=10116 GN=Efhd2 PE=1 SV=1	1.30276	1.69711
Q63862	Myosin-11 OS=Rattus norvegicus OX=10116 GN=Myh11 PE=1 SV=1	-2.30045	1.6707
F1LQN9	Exocyst complex component 1 OS=Rattus norvegicus OX=10116 GN=Exoc1 PE=1 SV=1	-2.37333	1.66183
B2GV69	Hnrnpa2b1 protein (Fragment) OS=Rattus norvegicus OX=10116 GN=Hnrnpa2b1 PE=2 SV=1	-1.82623	1.66015
D3ZI07	Kinesin-like protein OS=Rattus norvegicus OX=10116 GN=Kif3b PE=1 SV=1	-1.70369	1.6527
G3V9Y1	Myosin, heavy polypeptide 10, non-muscle, isoform CRA_b OS=Rattus norvegicus OX=10116 GN=Myh10 PE=1 SV=1	-1.26882	1.6527
D3ZG88	Mammary tumor virus receptor 2, isoform CRA_a OS=Rattus norvegicus OX=10116 GN=Znrd2 PE=1 SV=1	-1.23107	1.64715
A1L1J8	RAB5B, member RAS oncogene family OS=Rattus norvegicus OX=10116 GN=Rab5b PE=1 SV=1	1.31208	1.63532
Q4QRB4	Tubulin beta-3 chain OS=Rattus norvegicus OX=10116 GN=Tubb3 PE=1 SV=1	-1.18442	1.61269
P61265	Syntaxin-1B OS=Rattus norvegicus OX=10116 GN=Stx1b PE=1 SV=1	1.27441	1.60131
Q641W2	UPF0160 protein MYG1, mitochondrial OS=Rattus norvegicus OX=10116 GN=Myg1 PE=1 SV=1	1.39671	1.59842
Q9QYF3	Unconventional myosin-Va OS=Rattus norvegicus OX=10116 GN=Myo5a PE=1 SV=1	-1.16488	1.59842
P10888	Cytochrome c oxidase subunit 4 isoform 1, mitochondrial OS=Rattus norvegicus OX=10116 GN=Cox4i1 PE=1 SV=1	1.22897	1.59177
P80432	Cytochrome c oxidase subunit 7C, mitochondrial OS=Rattus norvegicus OX=10116 GN=Cox7c PE=1 SV=2	1.63227	1.58799
F1M8K0	Dystroglycan 1 OS=Rattus norvegicus OX=10116 GN=Dag1 PE=1 SV=1	-1.9771	1.51837
P80349	Fuctinin-3 (Fragment) OS=Rattus norvegicus OX=10116 PE=1 SV=1	1.42868	1.51676
Q99ND9	RWD domain-containing protein 1 OS=Rattus norvegicus OX=10116 GN=Rwdd1 PE=2 SV=1	1.47093	1.48743
P19527	Neurofilament light polypeptide OS=Rattus norvegicus OX=10116 GN=Nefl PE=1 SV=3	-1.13606	1.47619
O35353	Guanine nucleotide-binding protein subunit beta-4 OS=Rattus norvegicus OX=10116 GN=Gnb4 PE=2 SV=4	-1.75147	1.44068
G3V7C6	Tubulin beta chain OS=Rattus norvegicus OX=10116 GN=Tubb4b PE=1 SV=2	-1.11716	1.3866
Q5PQN0	Neurocalcin-delta OS=Rattus norvegicus OX=10116 GN=Ncald PE=1 SV=3	-1.1016	1.33743
Q3KRE8	Tubulin beta-2B chain OS=Rattus norvegicus OX=10116 GN=Tubb2b PE=1 SV=1	-1.61264	1.31696
D4A7Z5	Diablo-like OS=Rattus norvegicus OX=10116 GN=LOC100360940 PE=4 SV=2	1.39177	1.31625
A0A0G2K658	Carbonyl reductase [NADPH] 1-like OS=Rattus norvegicus OX=10116 GN=LOC102556347 PE=1 SV=1	-1.17788	1.29705
D3ZFB6	Proline-rich transmembrane protein 2 OS=Rattus norvegicus OX=10116 GN=Prrt2 PE=1 SV=1	1.1564	1.29697
P34926	Microtubule-associated protein 1A OS=Rattus norvegicus OX=10116 GN=Map1a PE=1 SV=1	1.26784	1.29684
P47967	Galectin-5 OS=Rattus norvegicus OX=10116 GN=Lgals5 PE=1 SV=2	1.23205	1.28834
Q8VD52	Pyridoxal phosphate phosphatase OS=Rattus norvegicus OX=10116 GN=Pdxp PE=1 SV=2	1.17377	1.27972
P85108	Tubulin beta-2A chain OS=Rattus norvegicus OX=10116 GN=Tubb2a PE=1 SV=1	-1.08009	1.27972
A0A0G2JSR7	Matrin-3 OS=Rattus norvegicus OX=10116 GN=Matr3 PE=1 SV=1	-1.07097	1.24604
P62193	26S proteasome regulatory subunit 4 OS=Rattus norvegicus OX=10116 GN=Psmc1 PE=1 SV=1	-1.26188	1.18829
Q8R3Z7	EH-domain-containing 4 OS=Rattus norvegicus OX=10116 GN=Ehd4 PE=1 SV=1	-1.51457	1.10817
G3V8C3	Vimentin OS=Rattus norvegicus OX=10116 GN=Vim PE=1 SV=1	-1.03505	1.10817
P07340	Sodium/potassium-transporting ATPase subunit beta-1 OS=Rattus norvegicus OX=10116 GN=Atp1b1 PE=1 SV=1	-1.11092	1.10797
A0A0G2JZ52	Heterogeneous nuclear ribonucleoprotein U OS=Rattus norvegicus OX=10116 GN=Hnrnpu PE=1 SV=1	-1.0145	1.06593
A0A0A0MY13	Probable G-protein-coupled receptor 158 OS=Rattus norvegicus OX=10116 GN=Gpr158 PE=1 SV=1	1.20351	1.03769
A0A0G2KB61	Protein phosphatase 1, regulatory subunit 13B OS=Rattus norvegicus OX=10116 GN=Ppp1r13b PE=1 SV=1	1.46415	1.02055
D4ADD7	Glutaredoxin 5 OS=Rattus norvegicus OX=10116 GN=Glrx5 PE=1 SV=1	1.13881	1.01448
B2RYG5	TATA-box-binding protein-associated factor 15 OS=Rattus norvegicus OX=10116 GN=Taf15 PE=2 SV=1	1.301	1.01448
G3V6Y6	Alpha-1,4 glucan phosphorylase OS=Rattus norvegicus OX=10116 GN=Pygb PE=1 SV=2	-0.994241	1.01448
G3V846	Amino acid transporter OS=Rattus norvegicus OX=10116 GN=Slc1a3 PE=1 SV=1	1.22095	1.00974
P04797	Glyceraldehyde-3-phosphate dehydrogenase OS=Rattus norvegicus OX=10116 GN=Gapdh PE=1 SV=3	-0.988504	1.00974
P29314	40S ribosomal protein S9 OS=Rattus norvegicus OX=10116 GN=Rps9 PE=1 SV=4	-1.05589	0.999762
D4AC23	T-complex protein 1 subunit eta OS=Rattus norvegicus OX=10116 GN=Cct7 PE=1 SV=1	-0.982791	0.995635
G3V8L9	Caveolae-associated protein 1 OS=Rattus norvegicus OX=10116 GN=Cavin1 PE=1 SV=1	-1.4344	0.97569
Q5M949	Nipsnap homolog 3A (C. elegans) OS=Rattus norvegicus OX=10116 GN=Nipsnap3b PE=1 SV=1	1.15963	0.968477
B5DEM5	60S ribosomal protein L14 OS=Rattus norvegicus OX=10116 GN=Rpl14 PE=1 SV=1	-1.16488	0.964494
P23565	Alpha-internexin OS=Rattus norvegicus OX=10116 GN=Ina PE=1 SV=2	-0.971431	0.964494
Q63042	FAD-linked sulfhydryl oxidase ALR OS=Rattus norvegicus OX=10116 GN=Gfer PE=1 SV=2	1.25641	0.962969
Q5XIT9	Methylcrotonoyl-CoA carboxylase beta chain, mitochondrial OS=Rattus norvegicus OX=10116 GN=Mccc2 PE=2 SV=1	1.22404	0.96219
D4AEC0	Histone H2A OS=Rattus norvegicus OX=10116 GN=H2afv PE=3 SV=1	-1.38082	0.951565
Q6AYI1	DEAD (Asp-Glu-Ala-Asp) box polypeptide 5 OS=Rattus norvegicus OX=10116 GN=Ddx5 PE=1 SV=1	-1.04097	0.947236
G3V7G0	Dynein light intermediate chain OS=Rattus norvegicus OX=10116 GN=Dync1li1 PE=1 SV=1	-0.946194	0.938463
D3ZE15	NADH:ubiquinone oxidoreductase subunit A13 OS=Rattus norvegicus OX=10116 GN=Ndufa13 PE=1 SV=1	1.24123	0.9323
A0A0G2JYR1	Exocyst complex component OS=Rattus norvegicus OX=10116 GN=Exoc6b PE=1 SV=1	-1.6529	0.918936
P21139	Alpha-mannosidase 2C1 OS=Rattus norvegicus OX=10116 GN=Man2c1 PE=1 SV=1	-1.68038	0.916765
A0A0H2UHX3	40S ribosomal protein S4 OS=Rattus norvegicus OX=10116 GN=Rps4x-ps9 PE=3 SV=1	-0.96016	0.915456
D3ZFS7	Lysophospholipase-like 1 OS=Rattus norvegicus OX=10116 GN=Lyplal1 PE=4 SV=2	1.13947	0.911006
P68370	Tubulin alpha-1A chain OS=Rattus norvegicus OX=10116 GN=Tuba1a PE=1 SV=1	-0.940645	0.899083
B4F7C2	Tubulin beta chain OS=Rattus norvegicus OX=10116 GN=Tubb4a PE=1 SV=1	-0.935117	0.882304
A0A0G2JTW9	Beta globin minor gene OS=Rattus norvegicus OX=10116 GN=Hbb-b1 PE=1 SV=1	-0.929611	0.871712
P62246	40S ribosomal protein S15a OS=Rattus norvegicus OX=10116 GN=Rps15a PE=1 SV=2	-0.994241	0.864419
B0BNK1	RAB5C, member RAS oncogene family OS=Rattus norvegicus OX=10116 GN=Rab5c PE=1 SV=1	0.981853	0.864419
F1LWT1	Calcium-dependent secretion activator 2 OS=Rattus norvegicus OX=10116 GN=Cadps2 PE=4 SV=3	1.12367	0.835028
P41123	60S ribosomal protein L13 OS=Rattus norvegicus OX=10116 GN=Rpl13 PE=1 SV=2	-1.11092	0.830762
P62909	40S ribosomal protein S3 OS=Rattus norvegicus OX=10116 GN=Rps3 PE=1 SV=1	-0.907793	0.818933
Q68FQ0	T-complex protein 1 subunit epsilon OS=Rattus norvegicus OX=10116 GN=Cct5 PE=1 SV=1	-0.907793	0.816267
P62630	Elongation factor 1-alpha 1 OS=Rattus norvegicus OX=10116 GN=Eef1a1 PE=2 SV=1	-0.907793	0.815704
P07151	Beta-2-microglobulin OS=Rattus norvegicus OX=10116 GN=B2m PE=1 SV=1	-1.34008	0.801752
Q6AY09	Heterogeneous nuclear ribonucleoprotein H2 OS=Rattus norvegicus OX=10116 GN=Hnrnph2 PE=1 SV=1	-0.907793	0.797947
A0A0G2JTN4	Phosphoribosylformylglycinamidine synthase OS=Rattus norvegicus OX=10116 GN=Pfas PE=1 SV=1	-1.1976	0.782646
Q6P3E1	Rps16 protein (Fragment) OS=Rattus norvegicus OX=10116 GN=Rps16 PE=2 SV=1	-0.971431	0.772807
Q5I0P2	Glycine cleavage system H protein, mitochondrial OS=Rattus norvegicus OX=10116 GN=Gcsh PE=2 SV=1	1.01935	0.741231
Q5RKH2	Galactokinase 1 OS=Rattus norvegicus OX=10116 GN=Galk1 PE=1 SV=1	-1.28279	0.741231
P62243	40S ribosomal protein S8 OS=Rattus norvegicus OX=10116 GN=Rps8 PE=1 SV=2	-0.946194	0.741231
Q5U2R6	Putative monooxygenase p33MONOX OS=Rattus norvegicus OX=10116 GN=P33monox PE=1 SV=1	1.13093	0.741082
P11506	Plasma membrane calcium-transporting ATPase 2 OS=Rattus norvegicus OX=10116 GN=Atp2b2 PE=1 SV=2	1.00288	0.729444
Q5XIF6	Tubulin alpha-4A chain OS=Rattus norvegicus OX=10116 GN=Tuba4a PE=1 SV=1	-0.865122	0.724587
Q4KM71	Splicing factor proline/glutamine rich (Polypyrimidine tract binding protein associated) OS=Rattus norvegicus OX=10116 GN=Sfpq PE=2 SV=1	-0.85726	0.716305
P09527	Ras-related protein Rab-7a OS=Rattus norvegicus OX=10116 GN=Rab7a PE=1 SV=2	0.92524	0.706004
F1LRV6	GMP reductase OS=Rattus norvegicus OX=10116 GN=Gmpr PE=3 SV=1	0.942608	0.691453
G3V864	Phospholipid phosphatase-related protein type 4 OS=Rattus norvegicus OX=10116 GN=Plppr4 PE=1 SV=1	1.07929	0.691283
Q9JKS6	Protein piccolo OS=Rattus norvegicus OX=10116 GN=Pclo PE=1 SV=1	0.941858	0.691283
G3V8Q2	Alpha-internexin OS=Rattus norvegicus OX=10116 GN=Ina PE=1 SV=1	-1.2969	0.690584
P62168	Neuronal calcium sensor 1 OS=Rattus norvegicus OX=10116 GN=Ncs1 PE=1 SV=2	-1.28279	0.680768
Q4KLL0	Transcription elongation factor A protein 1 OS=Rattus norvegicus OX=10116 GN=Tcea1 PE=1 SV=1	1.02645	0.670719
P69897	Tubulin beta-5 chain OS=Rattus norvegicus OX=10116 GN=Tubb5 PE=1 SV=1	-0.83908	0.662687
P21531	60S ribosomal protein L3 OS=Rattus norvegicus OX=10116 GN=Rpl3 PE=1 SV=3	-0.915936	0.661722
F1LQ48	Heterogeneous nuclear ribonucleoprotein L OS=Rattus norvegicus OX=10116 GN=Hnrnpl PE=1 SV=2	-0.833927	0.655569
A0A0G2JT78	RAB6B, member RAS oncogene family OS=Rattus norvegicus OX=10116 GN=Rab6b PE=4 SV=1	0.882056	0.651428
Q68FS8	RNA 3'-terminal phosphate cyclase OS=Rattus norvegicus OX=10116 GN=Rtca PE=1 SV=1	-1.21759	0.644743
Q9Z1W6	Protein LYRIC OS=Rattus norvegicus OX=10116 GN=Mtdh PE=1 SV=2	1.01436	0.631533
D4A9Z8	Chromatin-modifying protein 4B-like 1 OS=Rattus norvegicus OX=10116 GN=Chmp4bl1 PE=1 SV=1	1.03492	0.624409
D3ZYI0	Grancalcin OS=Rattus norvegicus OX=10116 GN=Gca PE=1 SV=2	1.01293	0.620759
A0A0G2JUZ0	Myotubularin-related protein 1 OS=Rattus norvegicus OX=10116 GN=Mtmr1 PE=1 SV=1	-1.24127	0.619716
P97546	Neuroplastin OS=Rattus norvegicus OX=10116 GN=Nptn PE=1 SV=2	1.00504	0.613129
D3ZUD3	WAS/WASL-interacting protein family, member 2 OS=Rattus norvegicus OX=10116 GN=Wipf2 PE=1 SV=1	0.946357	0.610805
P37377	Alpha-synuclein OS=Rattus norvegicus OX=10116 GN=Snca PE=1 SV=1	0.90458	0.607216
P20595	Guanylate cyclase soluble subunit beta-1 OS=Rattus norvegicus OX=10116 GN=Gucy1b1 PE=1 SV=2	-1.23786	0.600086
Q6P502	T-complex protein 1 subunit gamma OS=Rattus norvegicus OX=10116 GN=Cct3 PE=1 SV=1	-0.803393	0.588969
A0A0G2K394	Low molecular weight phosphotyrosine protein phosphatase OS=Rattus norvegicus OX=10116 GN=Acp1 PE=1 SV=1	0.986229	0.588259
Q99MS0	SEC14-like protein 2 OS=Rattus norvegicus OX=10116 GN=Sec14l2 PE=1 SV=1	-1.17788	0.588259
Q9JLX3	Glutathione S-transferase (Fragment) OS=Rattus norvegicus OX=10116 GN=GST PE=2 SV=1	-0.800877	0.5858
G3V6W6	Proteasome 26S subunit, ATPase 6 OS=Rattus norvegicus OX=10116 GN=Psmc6 PE=1 SV=1	-0.870387	0.581829
P62997	Transformer-2 protein homolog beta OS=Rattus norvegicus OX=10116 GN=Tra2b PE=1 SV=1	-1.1976	0.574089
D3ZJ86	Sodium/hydrogen exchanger OS=Rattus norvegicus OX=10116 GN=Slc9a6 PE=1 SV=2	1.01863	0.568118
B0BN99	Hmgb3 protein OS=Rattus norvegicus OX=10116 GN=Hmgb3 PE=1 SV=1	-1.191	0.558677
P11951	Cytochrome c oxidase subunit 6C-2 OS=Rattus norvegicus OX=10116 GN=Cox6c2 PE=1 SV=3	0.969381	0.554591
P27952	40S ribosomal protein S2 OS=Rattus norvegicus OX=10116 GN=Rps2 PE=1 SV=1	-0.800877	0.552496
B5DF91	ELAV-like protein 1 OS=Rattus norvegicus OX=10116 GN=Elavl1 PE=1 SV=1	-0.859876	0.550038
Q1M168	Caytaxin OS=Rattus norvegicus OX=10116 GN=Atcay PE=1 SV=1	0.883621	0.549712
A0A0G2K6J5	Myosin light polypeptide 6 OS=Rattus norvegicus OX=10116 GN=Myl6 PE=1 SV=1	-0.78339	0.546466
A0A0H2UHS7	60S ribosomal protein L18 OS=Rattus norvegicus OX=10116 GN=Rpl18 PE=1 SV=1	-0.85726	0.545485
Q5XI29	Cleavage and polyadenylation specificity factor subunit 7 OS=Rattus norvegicus OX=10116 GN=Cpsf7 PE=1 SV=1	-1.42663	0.542708
P48768	Sodium/calcium exchanger 2 OS=Rattus norvegicus OX=10116 GN=Slc8a2 PE=1 SV=1	-1.18442	0.542708
A0A0G2JSW0	Myosin regulatory light chain 12B OS=Rattus norvegicus OX=10116 GN=Myl12b PE=4 SV=1	-0.854649	0.542708
Q6IRK9	Carboxypeptidase Q OS=Rattus norvegicus OX=10116 GN=Cpq PE=1 SV=1	0.835116	0.542708
G3V7L6	26S proteasome regulatory subunit 7 OS=Rattus norvegicus OX=10116 GN=Psmc2 PE=1 SV=1	-0.841663	0.542708
F1LQS3	60S ribosomal protein L6 OS=Rattus norvegicus OX=10116 GN=Rpl6-ps1 PE=3 SV=1	-0.844251	0.540165
Q32PZ7	Srp72 protein (Fragment) OS=Rattus norvegicus OX=10116 GN=Srp72 PE=2 SV=1	0.994942	0.539398
P56536	Kinesin heavy chain isoform 5C (Fragment) OS=Rattus norvegicus OX=10116 GN=Kif5c PE=1 SV=2	0.953079	0.537452
D4AD70	Uncharacterized protein OS=Rattus norvegicus OX=10116 PE=3 SV=1	-1.191	0.536409
Q63754	Beta-synuclein OS=Rattus norvegicus OX=10116 GN=Sncb PE=1 SV=1	0.861558	0.53385
Q499T3	Sirpa protein OS=Rattus norvegicus OX=10116 GN=Sirpa PE=1 SV=1	0.874994	0.532366
D3ZM33	Uncharacterized protein OS=Rattus norvegicus OX=10116 PE=3 SV=3	-0.852042	0.524813
D4ADQ1	Ribonucleotide reductase M2 B (TP53 inducible) (Predicted) OS=Rattus norvegicus OX=10116 GN=Rrm2b PE=1 SV=3	0.864731	0.518057
Q63570	26S proteasome regulatory subunit 6B OS=Rattus norvegicus OX=10116 GN=Psmc4 PE=1 SV=1	-1.04097	0.517799
P11505	Plasma membrane calcium-transporting ATPase 1 OS=Rattus norvegicus OX=10116 GN=Atp2b1 PE=1 SV=3	0.896853	0.517536
B0BN81	40S ribosomal protein S5 OS=Rattus norvegicus OX=10116 GN=Rps5 PE=1 SV=1	-0.907793	0.516797
B0K031	60S ribosomal protein L7 OS=Rattus norvegicus OX=10116 GN=Rpl7 PE=1 SV=1	-0.831358	0.50939
D3ZEI4	Hepatocyte cell adhesion molecule OS=Rattus norvegicus OX=10116 GN=Hepacam PE=1 SV=2	0.900722	0.506213
Q5XIE0	Acidic leucine-rich nuclear phosphoprotein 32 family member E OS=Rattus norvegicus OX=10116 GN=Anp32e PE=2 SV=1	-1.17788	0.503276
A0A0G2JXT8	Filamin B OS=Rattus norvegicus OX=10116 GN=Flnb PE=1 SV=1	-1.36587	0.503276
Q6PDV7	60S ribosomal protein L10 OS=Rattus norvegicus OX=10116 GN=Rpl10 PE=1 SV=3	-0.833927	0.503276
F1LS86	Isoleucine-tRNA synthetase (Predicted) OS=Rattus norvegicus OX=10116 GN=Iars PE=1 SV=2	-1.16165	0.503276
B7X6I3	C38 protein OS=Rattus norvegicus OX=10116 GN=Cend1 PE=1 SV=1	0.800745	0.50276
Q7TPB1	T-complex protein 1 subunit delta OS=Rattus norvegicus OX=10116 GN=Cct4 PE=1 SV=3	-0.746616	0.497963
Q6URK4	Heterogeneous nuclear ribonucleoprotein A3 OS=Rattus norvegicus OX=10116 GN=Hnrnpa3 PE=1 SV=1	-0.744197	0.495182
Q3MHS9	Chaperonin containing Tcp1, subunit 6A (Zeta 1) OS=Rattus norvegicus OX=10116 GN=Cct6a PE=1 SV=1	-0.744197	0.493548
F1LNF1	Heterogeneous nuclear ribonucleoproteins A2/B1 OS=Rattus norvegicus OX=10116 GN=Hnrnpa2b1 PE=1 SV=1	-0.739372	0.486573
G3V7U4	Lamin-B1 OS=Rattus norvegicus OX=10116 GN=Lmnb1 PE=1 SV=1	-0.813499	0.486573
P39069	Adenylate kinase isoenzyme 1 OS=Rattus norvegicus OX=10116 GN=Ak1 PE=1 SV=3	-0.734563	0.478693
Q3KRF0	Vacuolar protein sorting 33 homolog A (S. cerevisiae) OS=Rattus norvegicus OX=10116 GN=Vps33a PE=2 SV=1	-1.28279	0.467855
P46413	Glutathione synthetase OS=Rattus norvegicus OX=10116 GN=Gss PE=1 SV=1	0.770618	0.467855
Q4FZT9	26S proteasome non-ATPase regulatory subunit 2 OS=Rattus norvegicus OX=10116 GN=Psmd2 PE=1 SV=1	-0.749038	0.467855
Q7TP54	Rho family-interacting cell polarization regulator 2 OS=Rattus norvegicus OX=10116 GN=Ripor2 PE=1 SV=1	0.784923	0.465719
P62282	40S ribosomal protein S11 OS=Rattus norvegicus OX=10116 GN=Rps11 PE=1 SV=3	-0.844251	0.464917
Q71SY3	Translin OS=Rattus norvegicus OX=10116 GN=Tsn PE=1 SV=1	0.792439	0.464784
A0A3Q9WS43	Doublecortin-like kinase 1 OS=Rattus norvegicus OX=10116 GN=DCLK1 PE=2 SV=1	-0.72738	0.464784
F1MA36	Spectrin beta chain OS=Rattus norvegicus OX=10116 GN=Sptbn2 PE=1 SV=2	-0.724993	0.460972
A0A0G2K079	Breast carcinoma-amplified sequence 1 homolog OS=Rattus norvegicus OX=10116 GN=Bcas1 PE=1 SV=1	0.768078	0.456315
F1M842	Tumor protein p53-binding protein 1 OS=Rattus norvegicus OX=10116 GN=Tp53bp1 PE=1 SV=3	0.913033	0.452993
A0A1W2Q6L2	Uncharacterized protein OS=Rattus norvegicus OX=10116 PE=3 SV=1	-1.08927	0.449497
P23928	Alpha-crystallin B chain OS=Rattus norvegicus OX=10116 GN=Cryab PE=1 SV=1	-1.08009	0.4457
B5DEQ4	RCG27500, isoform CRA_c OS=Rattus norvegicus OX=10116 GN=Snrpb2 PE=1 SV=1	0.898402	0.444908
M0R660	Glyceraldehyde-3-phosphate dehydrogenase OS=Rattus norvegicus OX=10116 PE=1 SV=1	-0.715486	0.444908
P83732	60S ribosomal protein L24 OS=Rattus norvegicus OX=10116 GN=Rpl24 PE=2 SV=1	-0.965784	0.43594
G3V8V3	Alpha-1,4 glucan phosphorylase OS=Rattus norvegicus OX=10116 GN=Pygm PE=1 SV=1	-0.710756	0.433279
P21571	ATP synthase-coupling factor 6, mitochondrial OS=Rattus norvegicus OX=10116 GN=Atp5pf PE=1 SV=1	0.801573	0.431553
Q810U0	Coiled-coil domain-containing protein 50 OS=Rattus norvegicus OX=10116 GN=Ccdc50 PE=2 SV=1	-1.0619	0.429367
Q5M7V3	LOC367586 protein OS=Rattus norvegicus OX=10116 GN=LOC367586 PE=2 SV=1	0.798258	0.429367
A0A0G2K3K2	Actin, cytoplasmic 1 OS=Rattus norvegicus OX=10116 GN=Actb PE=1 SV=1	-0.706041	0.429319
D3ZSU7	Migration and invasion enhancer 1 OS=Rattus norvegicus OX=10116 GN=Mien1 PE=1 SV=2	0.799087	0.426545
D3ZDK7	Glycerol-3-phosphate phosphatase OS=Rattus norvegicus OX=10116 GN=Pgp PE=1 SV=1	0.74932	0.423026
P62775	Myotrophin OS=Rattus norvegicus OX=10116 GN=Mtpn PE=1 SV=2	-0.701342	0.420965
P55770	NHP2-like protein 1 OS=Rattus norvegicus OX=10116 GN=Snu13 PE=2 SV=4	-1.03505	0.417654
B2RZB5	Charged multivesicular body protein 2A OS=Rattus norvegicus OX=10116 GN=Chmp2a PE=1 SV=1	0.787432	0.417654
D3ZFA8	40S ribosomal protein S17-like OS=Rattus norvegicus OX=10116 GN=LOC100362366 PE=3 SV=1	-1.04692	0.417654
P05714	Ras-related protein Rab-4A OS=Rattus norvegicus OX=10116 GN=Rab4a PE=1 SV=3	0.790772	0.417654
F1LQY6	N-terminal EF-hand calcium-binding protein 2 OS=Rattus norvegicus OX=10116 GN=Necab2 PE=1 SV=3	-1.08009	0.417654
G3V6P7	Myosin, heavy polypeptide 9, non-muscle OS=Rattus norvegicus OX=10116 GN=Myh9 PE=1 SV=1	-1.09234	0.417654
D3ZS15	Cytochrome c domain-containing protein OS=Rattus norvegicus OX=10116 PE=3 SV=2	0.888305	0.415921
D3ZW08	Adenylosuccinate lyase OS=Rattus norvegicus OX=10116 GN=Adsl PE=1 SV=1	-0.75877	0.415682
F1M0Z3	Copine 4 OS=Rattus norvegicus OX=10116 GN=Cpne4 PE=4 SV=2	-1.0499	0.415216
P11275	Calcium/calmodulin-dependent protein kinase type II subunit alpha OS=Rattus norvegicus OX=10116 GN=Camk2a PE=1 SV=1	0.78157	0.40609
G3V644	NADH dehydrogenase (Ubiquinone) flavoprotein 3-like, isoform CRA_a OS=Rattus norvegicus OX=10116 GN=Ndufv3 PE=1 SV=1	0.725959	0.400832
Q8K4Y5	Leucine-rich glioma-inactivated protein 1 OS=Rattus norvegicus OX=10116 GN=Lgi1 PE=1 SV=1	-1.03505	0.400832
P62919	60S ribosomal protein L8 OS=Rattus norvegicus OX=10116 GN=Rpl8 PE=2 SV=2	-0.862496	0.398158
P25809	Creatine kinase U-type, mitochondrial OS=Rattus norvegicus OX=10116 GN=Ckmt1 PE=1 SV=1	-0.685014	0.396722
Q5VLR5	BWK4 OS=Rattus norvegicus OX=10116 GN=Erp44 PE=1 SV=1	-1.03209	0.394794
A0A0G2JSP8	Creatine kinase M-type OS=Rattus norvegicus OX=10116 GN=Ckm PE=1 SV=1	-1.0862	0.392364
Q5PPN5	Tubulin polymerization-promoting protein family member 3 OS=Rattus norvegicus OX=10116 GN=Tppp3 PE=2 SV=1	0.765535	0.387816
F1M4A4	Kinesin-like protein KIF1A OS=Rattus norvegicus OX=10116 GN=Kif1a PE=1 SV=3	-1.05289	0.387816
A0A0G2JSL2	Trafficking protein particle complex subunit OS=Rattus norvegicus OX=10116 GN=Trappc4 PE=1 SV=1	-1.02327	0.385403
B4F777	High mobility group nucleosome-binding domain-containing protein 5 OS=Rattus norvegicus OX=10116 GN=Hmgn5 PE=2 SV=1	0.757023	0.383613
P60192	SNARE-associated protein Snapin OS=Rattus norvegicus OX=10116 GN=Snapin PE=1 SV=1	-1.13606	0.382508
B3VPA7	Cysteine-sulfinate decarboxylase OS=Rattus norvegicus OX=10116 GN=Csad PE=2 SV=1	-1.1016	0.378658
D3ZPJ0	Shisa family member 7 OS=Rattus norvegicus OX=10116 GN=Shisa7 PE=1 SV=1	0.816395	0.378658
P49242	40S ribosomal protein S3a OS=Rattus norvegicus OX=10116 GN=Rps3a PE=1 SV=2	-0.671164	0.378658
P35565	Calnexin OS=Rattus norvegicus OX=10116 GN=Canx PE=1 SV=1	0.83996	0.376328
F1LS42	Protein kinase C OS=Rattus norvegicus OX=10116 GN=Prkcb PE=1 SV=2	-0.668868	0.3735
P61314	60S ribosomal protein L15 OS=Rattus norvegicus OX=10116 GN=Rpl15 PE=1 SV=2	-0.878321	0.372549
A9CMB7	Aspartyl-tRNA synthetase OS=Rattus norvegicus OX=10116 GN=Dars PE=3 SV=1	-1.03505	0.369
D3ZSY8	TBC1 domain family, member 10b OS=Rattus norvegicus OX=10116 GN=Tbc1d10b PE=1 SV=1	0.716332	0.36349
B5DFC4	Protein kinase C OS=Rattus norvegicus OX=10116 GN=Prkca PE=2 SV=1	-0.929611	0.36349
M0RAP5	SET-binding factor 1 OS=Rattus norvegicus OX=10116 GN=Sbf1 PE=1 SV=1	-1.02915	0.362115
Q66X93	Staphylococcal nuclease domain-containing protein 1 OS=Rattus norvegicus OX=10116 GN=Snd1 PE=1 SV=1	-0.736966	0.361663
O08651	D-3-phosphoglycerate dehydrogenase OS=Rattus norvegicus OX=10116 GN=Phgdh PE=1 SV=3	-0.668868	0.353698
A0A0G2JV04	ADP-ribosylation factor-binding protein GGA3 OS=Rattus norvegicus OX=10116 GN=Gga3 PE=1 SV=1	-1.0145	0.353466
Q63011	Zero beta-globin (Fragment) OS=Rattus norvegicus OX=10116 PE=3 SV=1	-0.655172	0.353466
Q5XIP0	DnaJ (Hsp40) homolog, subfamily B, member 4 OS=Rattus norvegicus OX=10116 GN=Dnajb4 PE=1 SV=1	0.757023	0.352152
P07171	Calbindin OS=Rattus norvegicus OX=10116 GN=Calb1 PE=1 SV=2	0.746743	0.351134
F1MAF5	PCI domain-containing 2 OS=Rattus norvegicus OX=10116 GN=Pcid2 PE=1 SV=2	0.932061	0.351047
Q5XI44	X-ray repair complementing defective repair in Chinese hamster cells 4 OS=Rattus norvegicus OX=10116 GN=Xrcc4 PE=1 SV=1	0.815575	0.345223
D3ZY50	ATP synthase mitochondrial F1 complex assembly factor 1 OS=Rattus norvegicus OX=10116 GN=Atpaf1 PE=1 SV=1	0.742437	0.345223
A0A0G2JVC2	SCY1-like pseudokinase 2 OS=Rattus norvegicus OX=10116 GN=Scyl2 PE=1 SV=1	0.836732	0.345223
B5DFE0	Membrane palmitoylated protein 6 OS=Rattus norvegicus OX=10116 GN=Mpp6 PE=1 SV=1	-0.997117	0.345223
P28480	T-complex protein 1 subunit alpha OS=Rattus norvegicus OX=10116 GN=Tcp1 PE=1 SV=1	-0.650635	0.345223
P07895	Superoxide dismutase [Mn], mitochondrial OS=Rattus norvegicus OX=10116 GN=Sod2 PE=1 SV=2	0.739848	0.343524
D3ZT71	BCL2-like 13 OS=Rattus norvegicus OX=10116 GN=Bcl2l13 PE=1 SV=3	0.823749	0.341442
A0A096MJE6	Tenascin R, isoform CRA_b OS=Rattus norvegicus OX=10116 GN=Tnr PE=1 SV=1	-0.646112	0.339869
D4ACB8	Chaperonin subunit 8 (Theta) (Predicted), isoform CRA_a OS=Rattus norvegicus OX=10116 GN=Cct8 PE=1 SV=1	-0.643856	0.338016
G3V6L4	Kinesin-like protein OS=Rattus norvegicus OX=10116 GN=Kif5c PE=1 SV=3	-0.761213	0.337022
D4A1H2	Phosphatidylinositol-specific phospholipase C, X domain-containing 3 OS=Rattus norvegicus OX=10116 GN=Plcxd3 PE=4 SV=1	0.675364	0.333333
Q6PST4	Atlastin-1 OS=Rattus norvegicus OX=10116 GN=Atl1 PE=1 SV=1	-0.899695	0.323814
P15865	Histone H1.4 OS=Rattus norvegicus OX=10116 GN=H1-4 PE=1 SV=3	-0.634867	0.319876
P09456	cAMP-dependent protein kinase type I-alpha regulatory subunit OS=Rattus norvegicus OX=10116 GN=Prkar1a PE=1 SV=2	-1.01159	0.318087
A0A0U1RRP2	DCN1-like protein OS=Rattus norvegicus OX=10116 GN=NEWGENE_1582994 PE=1 SV=1	0.762987	0.313341
A0A0G2JZV8	Synaptic functional regulator FMR1 OS=Rattus norvegicus OX=10116 GN=Fmr1 PE=1 SV=1	-0.965784	0.312905
D3ZPN3	Myeloid leukemia factor 2 OS=Rattus norvegicus OX=10116 GN=Mlf2 PE=1 SV=1	-1.07097	0.311779
Q68FP1	Gelsolin OS=Rattus norvegicus OX=10116 GN=Gsn PE=1 SV=1	-0.800877	0.311779
Q566E4	Heterogeneous nuclear ribonucleoprotein R OS=Rattus norvegicus OX=10116 GN=Hnrnpr PE=1 SV=1	-0.935117	0.311779
M0RCX0	Pterin-4 alpha-carbinolamine dehydratase 2 OS=Rattus norvegicus OX=10116 GN=Pcbd2 PE=1 SV=1	0.678072	0.31003
M0RCY2	Ribosomal_S13_N domain-containing protein OS=Rattus norvegicus OX=10116 PE=3 SV=1	-0.751465	0.31003
O08629	Transcription intermediary factor 1-beta OS=Rattus norvegicus OX=10116 GN=Trim28 PE=1 SV=2	-0.875672	0.31003
Q6AYQ8	Acylpyruvase FAHD1, mitochondrial OS=Rattus norvegicus OX=10116 GN=Fahd1 PE=1 SV=1	0.697774	0.307901
D3ZUJ7	Ankyrin repeat domain 13 family, member D (Predicted) OS=Rattus norvegicus OX=10116 GN=Ankrd13d PE=1 SV=1	-0.971431	0.304244
F1LPG9	WASH complex subunit 2C OS=Rattus norvegicus OX=10116 GN=Washc2c PE=1 SV=2	0.782409	0.303098
D3ZF13	Acyl carrier protein OS=Rattus norvegicus OX=10116 GN=Ndufab1 PE=1 SV=1	0.710173	0.303098
P62198	26S proteasome regulatory subunit 8 OS=Rattus norvegicus OX=10116 GN=Psmc5 PE=1 SV=1	-0.739372	0.303098
Q5BJP4	RNA-binding motif protein 39 OS=Rattus norvegicus OX=10116 GN=Rbm39 PE=1 SV=1	-1.05889	0.300117
D3ZAA9	MAGUK p55 subfamily member 2 OS=Rattus norvegicus OX=10116 GN=Mpp2 PE=1 SV=2	-0.62371	0.296784
Q920J3	Coronin-6 OS=Rattus norvegicus OX=10116 GN=Coro6 PE=2 SV=2	0.772308	0.295699
G3V8E2	Striatin-interacting protein 1 OS=Rattus norvegicus OX=10116 GN=Strip1 PE=1 SV=2	-0.971431	0.295699
P81377	cAMP-dependent protein kinase type I-beta regulatory subunit OS=Rattus norvegicus OX=10116 GN=Prkar1b PE=2 SV=2	-1.06794	0.295699
D4A720	RCG61762, isoform CRA_d OS=Rattus norvegicus OX=10116 GN=Srsf7 PE=1 SV=1	-0.68966	0.295699
P10111	Peptidyl-prolyl cis-trans isomerase A OS=Rattus norvegicus OX=10116 GN=Ppia PE=1 SV=2	-0.617056	0.295699
A0A0G2JUX5	Transcriptional activator protein Pur-beta OS=Rattus norvegicus OX=10116 GN=Purb PE=1 SV=1	-0.854649	0.295699
P37285	Kinesin light chain 1 OS=Rattus norvegicus OX=10116 GN=Klc1 PE=1 SV=2	-0.662004	0.295699
M0RAQ6	Hexokinase-1 OS=Rattus norvegicus OX=10116 GN=Hk1 PE=1 SV=2	-0.788365	0.295699
Q63372	Neurexin-1 OS=Rattus norvegicus OX=10116 GN=Nrxn1 PE=1 SV=3	0.67084	0.294435
F1M324	Phosphoinositide phospholipase C OS=Rattus norvegicus OX=10116 GN=Plcl2 PE=1 SV=2	-0.948976	0.293958
Q5I0G4	Glycine--tRNA ligase OS=Rattus norvegicus OX=10116 GN=Gars1 PE=1 SV=2	-0.610433	0.293958
B2RZ74	Small nuclear ribonucleoprotein U1 subunit 70 OS=Rattus norvegicus OX=10116 GN=Snrnp70 PE=1 SV=1	-0.974262	0.293241
Q5U322	Carboxypeptidase E OS=Rattus norvegicus OX=10116 GN=Cpe PE=2 SV=1	0.650765	0.293241
B2RZD4	60S ribosomal protein L34 OS=Rattus norvegicus OX=10116 GN=Rpl34 PE=1 SV=1	-0.675765	0.291414
A0A0G2JZI2	Glutamyl-prolyl-tRNA synthetase OS=Rattus norvegicus OX=10116 GN=Eprs PE=1 SV=1	-0.671164	0.291414
Q5EBD0	SEC14-like 2 (S. cerevisiae) OS=Rattus norvegicus OX=10116 GN=Sec14l2 PE=1 SV=1	-0.60165	0.29037
P30919	N(4)-(Beta-N-acetylglucosaminyl)-L-asparaginase OS=Rattus norvegicus OX=10116 GN=Aga PE=1 SV=2	0.721591	0.289396
F1LPV0	Asparaginyl-tRNA synthetase OS=Rattus norvegicus OX=10116 GN=Nars PE=1 SV=2	-0.673463	0.289396
Q5BK33	p55 protein OS=Rattus norvegicus OX=10116 GN=LOC652956 PE=2 SV=1	-0.935117	0.288781
A0A0G2JTG7	Heterogeneous nuclear ribonucleoprotein H OS=Rattus norvegicus OX=10116 GN=Hnrnph1 PE=1 SV=1	-0.982791	0.288781
Q7TQ77	Ac1288 OS=Rattus norvegicus OX=10116 PE=1 SV=1	-0.913216	0.28508
Q5PQR7	RCG56007, isoform CRA_c OS=Rattus norvegicus OX=10116 GN=Tia1 PE=2 SV=1	0.959028	0.283872
P62718	60S ribosomal protein L18a OS=Rattus norvegicus OX=10116 GN=Rpl18a PE=2 SV=1	-0.880976	0.282888
F1LR60	Amyloid beta (A4) protein-binding, family A, member 1, isoform CRA_a OS=Rattus norvegicus OX=10116 GN=Apba1 PE=1 SV=2	0.654436	0.28137
Q6AXQ0	SUMO-activating enzyme subunit 1 OS=Rattus norvegicus OX=10116 GN=Sae1 PE=2 SV=1	-0.924125	0.28137
P47727	Carbonyl reductase [NADPH] 1 OS=Rattus norvegicus OX=10116 GN=Cbr1 PE=1 SV=2	-0.926865	0.28137
Q99J82	Integrin-linked protein kinase OS=Rattus norvegicus OX=10116 GN=Ilk PE=2 SV=1	-1.07097	0.280515
Q58FK9	Kynurenine--oxoglutarate transaminase 3 OS=Rattus norvegicus OX=10116 GN=Kyat3 PE=2 SV=1	0.645241	0.27894
Q641Y2	NADH dehydrogenase [ubiquinone] iron-sulfur protein 2, mitochondrial OS=Rattus norvegicus OX=10116 GN=Ndufs2 PE=1 SV=1	0.69332	0.27894
P62755	40S ribosomal protein S6 OS=Rattus norvegicus OX=10116 GN=Rps6 PE=1 SV=1	-0.83908	0.278241
Q9JLD2	Neuroserpin OS=Rattus norvegicus OX=10116 GN=Serpini1 PE=1 SV=1	0.708408	0.278004
A0A0H2UHK2	Membrane-associated progesterone receptor component 1 OS=Rattus norvegicus OX=10116 GN=Pgrmc1 PE=1 SV=1	-0.948976	0.278004
A0A0G2JXT3	Farnesyl pyrophosphate synthase OS=Rattus norvegicus OX=10116 GN=Fdps PE=1 SV=1	0.757023	0.278004
O08560	Diacylglycerol kinase zeta OS=Rattus norvegicus OX=10116 GN=Dgkz PE=1 SV=1	-1.03209	0.277151
Q9Z0J5	Thioredoxin reductase 2, mitochondrial OS=Rattus norvegicus OX=10116 GN=Txnrd2 PE=1 SV=3	0.665393	0.277151
M0R735	Heterogeneous nuclear ribonucleoprotein Q OS=Rattus norvegicus OX=10116 GN=Syncrip PE=1 SV=2	-0.595097	0.277151
P12785	Fatty acid synthase OS=Rattus norvegicus OX=10116 GN=Fasn PE=1 SV=3	-0.592919	0.277151
A0A0G2K6L6	Ribosomal_S10 domain-containing protein OS=Rattus norvegicus OX=10116 PE=3 SV=1	-0.662004	0.274872
P62907	60S ribosomal protein L10a OS=Rattus norvegicus OX=10116 GN=Rpl10a PE=1 SV=2	-0.664288	0.274491
P62914	60S ribosomal protein L11 OS=Rattus norvegicus OX=10116 GN=Rpl11 PE=1 SV=2	-0.915936	0.271868
P37397	Calponin-3 OS=Rattus norvegicus OX=10116 GN=Cnn3 PE=1 SV=1	-0.657445	0.270963
Q505J8	Phenylalanine--tRNA ligase alpha subunit OS=Rattus norvegicus OX=10116 GN=Farsa PE=1 SV=1	-0.951764	0.269534
F8WFW5	Phosphodiesterase OS=Rattus norvegicus OX=10116 GN=Pde2a PE=1 SV=1	-0.913216	0.267369
C7C5T2	ATP-dependent 6-phosphofructokinase OS=Rattus norvegicus OX=10116 GN=Pfkp PE=2 SV=1	-0.584241	0.26691
B2RYQ8	Large subunit ribosomal protein L36a, isoform CRA_a OS=Rattus norvegicus OX=10116 GN=Rpl36a PE=2 SV=1	-0.946194	0.266902
D4AB03	Family with sequence similarity 120A OS=Rattus norvegicus OX=10116 GN=Fam120a PE=1 SV=2	-0.946194	0.266902
Q6P9Y2	Geranylgeranyl transferase type-2 subunit beta (Fragment) OS=Rattus norvegicus OX=10116 GN=Rabggtb PE=2 SV=1	0.682573	0.266573
A0A140UHY3	EWS RNA-binding protein 1 OS=Rattus norvegicus OX=10116 GN=Ewsr1 PE=1 SV=1	0.611645	0.266573
P35280	Ras-related protein Rab-8A OS=Rattus norvegicus OX=10116 GN=Rab8a PE=1 SV=2	0.679874	0.266573
Q5XIJ7	Calcium-binding protein 39-like OS=Rattus norvegicus OX=10116 GN=Cab39l PE=1 SV=1	0.641546	0.266573
A0A0G2JX25	GMP reductase OS=Rattus norvegicus OX=10116 GN=Gmpr2 PE=1 SV=1	0.619178	0.266573
Q6IRK8	Spectrin alpha chain, non-erythrocytic 1 OS=Rattus norvegicus OX=10116 GN=Sptan1 PE=1 SV=1	0.711935	0.266573
D4AA63	Ubiquilin 2 OS=Rattus norvegicus OX=10116 GN=Ubqln2 PE=1 SV=1	0.657183	0.266327
D3Z9G3	Uncharacterized protein OS=Rattus norvegicus OX=10116 PE=4 SV=1	-0.937878	0.261662
O35889	Afadin OS=Rattus norvegicus OX=10116 GN=Afdn PE=1 SV=1	0.657183	0.261662
A0A0G2JXI9	Histone H2B OS=Rattus norvegicus OX=10116 GN=Hist1h2bo PE=3 SV=1	-0.573467	0.261662
Q03114	Cyclin-dependent-like kinase 5 OS=Rattus norvegicus OX=10116 GN=Cdk5 PE=1 SV=1	-0.810966	0.261662
Q5PPJ6	Leucyl-tRNA synthetase OS=Rattus norvegicus OX=10116 GN=Lars PE=1 SV=1	-0.880976	0.261662
P20651	Serine/threonine-protein phosphatase 2B catalytic subunit beta isoform OS=Rattus norvegicus OX=10116 GN=Ppp3cb PE=1 SV=1	0.664483	0.261662
P12839	Neurofilament medium polypeptide OS=Rattus norvegicus OX=10116 GN=Nefm PE=1 SV=4	-0.571322	0.261662
D3ZVQ0	Ubiquitin carboxyl-terminal hydrolase OS=Rattus norvegicus OX=10116 GN=Usp5 PE=1 SV=1	-0.571322	0.261662
B5DF65	Biliverdin reductase B OS=Rattus norvegicus OX=10116 GN=Blvrb PE=1 SV=1	-0.577767	0.261178
D4ACJ1	40S ribosomal protein S24 OS=Rattus norvegicus OX=10116 GN=LOC100363469 PE=3 SV=1	-0.894322	0.261168
P10860	Glutamate dehydrogenase 1, mitochondrial OS=Rattus norvegicus OX=10116 GN=Glud1 PE=1 SV=2	0.662661	0.261168
Q6IRH6	Phosphate carrier protein, mitochondrial OS=Rattus norvegicus OX=10116 GN=Slc25a3 PE=1 SV=1	0.648926	0.258585
M0RCH6	Uncharacterized protein OS=Rattus norvegicus OX=10116 GN=Chmp4b PE=1 SV=2	0.651683	0.256044
Q6P6U2	26S proteasome regulatory subunit 6A OS=Rattus norvegicus OX=10116 GN=Psmc3 PE=1 SV=1	-0.628162	0.256044
P40329	Arginine--tRNA ligase, cytoplasmic OS=Rattus norvegicus OX=10116 GN=Rars1 PE=1 SV=2	-0.639355	0.256044
Q6Q0N1	Cytosolic non-specific dipeptidase OS=Rattus norvegicus OX=10116 GN=Cndp2 PE=1 SV=1	-0.564905	0.256044
Q05175	Brain acid soluble protein 1 OS=Rattus norvegicus OX=10116 GN=Basp1 PE=1 SV=2	0.631337	0.256044
O35095	Neurochondrin OS=Rattus norvegicus OX=10116 GN=Ncdn PE=1 SV=2	-0.567041	0.256044
D3ZZK3	Eph receptor A4 OS=Rattus norvegicus OX=10116 GN=Epha4 PE=3 SV=1	0.67084	0.255182
Q4QQS3	Protein OSCP1 OS=Rattus norvegicus OX=10116 GN=Oscp1 PE=2 SV=1	0.590722	0.255182
Q5M860	Rho GDP dissociation inhibitor beta OS=Rattus norvegicus OX=10116 GN=Arhgdib PE=1 SV=1	0.685267	0.254543
D4A3V2	NADH dehydrogenase [ubiquinone] 1 alpha subcomplex subunit 6 OS=Rattus norvegicus OX=10116 GN=Ndufa6 PE=1 SV=1	0.613532	0.253582
B0BNE5	S-formylglutathione hydrolase OS=Rattus norvegicus OX=10116 GN=Esd PE=2 SV=1	-0.562772	0.253582
P07936	Neuromodulin OS=Rattus norvegicus OX=10116 GN=Gap43 PE=1 SV=1	0.654436	0.253582
D4A8L9	BTB domain-containing 17 OS=Rattus norvegicus OX=10116 GN=Btbd17 PE=1 SV=1	-0.62371	0.25317
G3V8Q1	Coatomer subunit epsilon OS=Rattus norvegicus OX=10116 GN=Cope PE=1 SV=3	-1.15521	0.252703
P84100	60S ribosomal protein L19 OS=Rattus norvegicus OX=10116 GN=Rpl19 PE=1 SV=1	-0.793357	0.252703
Q5RJL0	Ermin OS=Rattus norvegicus OX=10116 GN=Ermn PE=1 SV=1	0.60502	0.252703
Q63450	Calcium/calmodulin-dependent protein kinase type 1 OS=Rattus norvegicus OX=10116 GN=Camk1 PE=1 SV=2	-0.897006	0.252703
Q03344	ATPase inhibitor, mitochondrial OS=Rattus norvegicus OX=10116 GN=Atp5if1 PE=3 SV=2	0.635058	0.252638
Q5M963	Cytidine monophosphate N-acetylneuraminic acid synthetase OS=Rattus norvegicus OX=10116 GN=Cmas PE=1 SV=1	-0.894322	0.252638
F1LP01	Diacylglycerol kinase OS=Rattus norvegicus OX=10116 GN=Dgkb PE=1 SV=2	-0.873027	0.24889
A0A0G2JSY3	Neurolysin (Metallopeptidase M3 family), isoform CRA_a OS=Rattus norvegicus OX=10116 GN=Nln PE=1 SV=1	0.588805	0.248537
Q6DGG0	Peptidyl-prolyl cis-trans isomerase D OS=Rattus norvegicus OX=10116 GN=Ppid PE=1 SV=3	-0.554273	0.247274
I6L9G6	RCG31562, isoform CRA_c OS=Rattus norvegicus OX=10116 GN=Tardbp PE=1 SV=1	-0.634867	0.247024
P29410	Adenylate kinase 2, mitochondrial OS=Rattus norvegicus OX=10116 GN=Ak2 PE=2 SV=2	0.6107	0.245595
P61354	60S ribosomal protein L27 OS=Rattus norvegicus OX=10116 GN=Rpl27 PE=2 SV=2	-0.659723	0.245563
E9PSU5	Uncharacterized protein OS=Rattus norvegicus OX=10116 PE=1 SV=2	-0.878321	0.244629
D4A0C3	HID1 domain-containing OS=Rattus norvegicus OX=10116 GN=Hid1 PE=1 SV=2	0.706641	0.244033
F1LQ55	Non-specific lipid-transfer protein OS=Rattus norvegicus OX=10116 GN=Scp2 PE=1 SV=3	0.618239	0.244033
D4A1G8	Centrosomal protein 170B OS=Rattus norvegicus OX=10116 GN=Cep170b PE=1 SV=1	0.649845	0.244033
A0A096MJY6	Glucan (1,4-alpha-), branching enzyme 1 (Fragment) OS=Rattus norvegicus OX=10116 GN=Gbe1 PE=1 SV=1	-0.902389	0.244033
M0R5H1	Enhancer trap locus 4 OS=Rattus norvegicus OX=10116 GN=Etl4 PE=1 SV=2	0.658097	0.242557
D3ZJD3	Ribosomal_L28e domain-containing protein OS=Rattus norvegicus OX=10116 PE=4 SV=1	-0.85726	0.240361
A0A0H2UHP9	RCG39700, isoform CRA_d OS=Rattus norvegicus OX=10116 GN=Rab6a PE=1 SV=1	0.660837	0.2381
D4ADX8	Ras association (RalGDS/AF-6) and pleckstrin homology domains 1 OS=Rattus norvegicus OX=10116 GN=Raph1 PE=1 SV=2	0.672652	0.23636
D3ZDB9	NmrA-like family domain-containing protein 1 OS=Rattus norvegicus OX=10116 GN=Nmral1 PE=1 SV=2	-0.862496	0.23636
Q5FWY5	AH receptor-interacting protein OS=Rattus norvegicus OX=10116 GN=Aip PE=1 SV=1	-0.852042	0.23636
D4ABK7	Heterogeneous nuclear ribonucleoprotein H3 OS=Rattus norvegicus OX=10116 GN=Hnrnph3 PE=1 SV=1	-0.899695	0.236033
H6X2V7	Pentaxin OS=Rattus norvegicus OX=10116 GN=crp PE=3 SV=1	-0.831358	0.236033
B5DFI3	AP complex subunit sigma OS=Rattus norvegicus OX=10116 GN=Ap1s1 PE=1 SV=1	0.656268	0.235796
D4A208	SLIT-ROBO Rho GTPase-activating protein 2 OS=Rattus norvegicus OX=10116 GN=Srgap2 PE=1 SV=1	-0.971431	0.23561
P21708	Mitogen-activated protein kinase 3 OS=Rattus norvegicus OX=10116 GN=Mapk3 PE=1 SV=5	-0.621488	0.235399
Q920Q0	Paralemmin-1 OS=Rattus norvegicus OX=10116 GN=Palm PE=1 SV=1	0.630405	0.235242
A0A0G2K2B7	WD repeat domain 20 OS=Rattus norvegicus OX=10116 GN=Wdr20 PE=1 SV=1	0.664483	0.23372
B2RYA8	DnaJ heat shock protein family (Hsp40) member B2 OS=Rattus norvegicus OX=10116 GN=Dnajb2 PE=1 SV=1	0.589763	0.23372
D4AE79	Charged multivesicular body protein 1A OS=Rattus norvegicus OX=10116 GN=Chmp1a PE=1 SV=1	0.588805	0.2326
G3V6U4	ELAV-like protein OS=Rattus norvegicus OX=10116 GN=Elavl2 PE=1 SV=4	-0.894322	0.23233
F1M8H6	Phosphatidylinositol 4-phosphate 5-kinase type-1 gamma OS=Rattus norvegicus OX=10116 GN=Pip5k1c PE=1 SV=1	-0.552156	0.228551
A0A0G2K3A0	Serine/threonine-protein kinase WNK1 OS=Rattus norvegicus OX=10116 GN=Wnk1 PE=1 SV=1	0.666302	0.227007
P63329	Serine/threonine-protein phosphatase 2B catalytic subunit alpha isoform OS=Rattus norvegicus OX=10116 GN=Ppp3ca PE=1 SV=1	0.624803	0.227007
A0JPJ7	Obg-like ATPase 1 OS=Rattus norvegicus OX=10116 GN=Ola1 PE=2 SV=1	-0.562772	0.226086
Q5BJT9	Creatine kinase U-type, mitochondrial OS=Rattus norvegicus OX=10116 GN=Ckmt1 PE=1 SV=1	-0.60165	0.224564
D4A2G9	RAN-binding protein 1 OS=Rattus norvegicus OX=10116 GN=Ranbp1 PE=1 SV=1	-0.529073	0.223668
G3V836	Clusterin OS=Rattus norvegicus OX=10116 GN=Clu PE=1 SV=1	-0.641604	0.223668
P60825	Cold-inducible RNA-binding protein OS=Rattus norvegicus OX=10116 GN=Cirbp PE=2 SV=1	0.634129	0.223354
P62749	Hippocalcin-like protein 1 OS=Rattus norvegicus OX=10116 GN=Hpcal1 PE=1 SV=2	-0.526992	0.223354
P18418	Calreticulin OS=Rattus norvegicus OX=10116 GN=Calr PE=1 SV=1	-0.526992	0.223354
O35077	Glycerol-3-phosphate dehydrogenase [NAD(+)], cytoplasmic OS=Rattus norvegicus OX=10116 GN=Gpd1 PE=1 SV=4	-0.529073	0.223354
Q6P7D2	Arginyl aminopeptidase (Aminopeptidase B) OS=Rattus norvegicus OX=10116 GN=Rnpep PE=2 SV=1	-0.556393	0.223354
F1LUE2	Calcium/calmodulin-dependent protein kinase II, beta, isoform CRA_c OS=Rattus norvegicus OX=10116 GN=Camk2b PE=1 SV=2	0.620117	0.223354
P07335	Creatine kinase B-type OS=Rattus norvegicus OX=10116 GN=Ckb PE=1 SV=2	-0.529073	0.223354
F1MAK3	Rho GTPase-activating protein 32 OS=Rattus norvegicus OX=10116 GN=Arhgap32 PE=1 SV=2	0.633199	0.220979
Q568Z9	Phytanoyl-CoA hydroxylase-interacting protein OS=Rattus norvegicus OX=10116 GN=Phyhip PE=2 SV=1	-0.522841	0.219377
D4A1V7	MOB kinase activator 1B OS=Rattus norvegicus OX=10116 GN=Mob1b PE=1 SV=1	0.62293	0.219303
Q5I0H3	Small ubiquitin-related modifier 1 OS=Rattus norvegicus OX=10116 GN=Sumo1 PE=1 SV=1	0.545968	0.219303
F1LSU6	Cytohesin-2 OS=Rattus norvegicus OX=10116 GN=Cyth2 PE=4 SV=1	-0.862496	0.218873
A0A0G2K3C5	Cystathionine gamma-lyase OS=Rattus norvegicus OX=10116 GN=Cth PE=1 SV=1	0.638769	0.217989
P84076	Neuron-specific calcium-binding protein hippocalcin OS=Rattus norvegicus OX=10116 GN=Hpca PE=1 SV=2	-0.520769	0.217748
P0C5X8	Protein tweety homolog 1 OS=Rattus norvegicus OX=10116 GN=Ttyh1 PE=1 SV=1	0.541019	0.21755
D3ZPL1	Cleavage and polyadenylation specific factor 6, 68kDa (Predicted), isoform CRA_b OS=Rattus norvegicus OX=10116 GN=Cpsf6 PE=1 SV=2	-0.85726	0.21755
F1M4R7	Chondroitin sulfate proteoglycan 5 OS=Rattus norvegicus OX=10116 GN=Cspg5 PE=4 SV=3	0.554834	0.21755
A0A0G2JTA1	Serine/threonine-protein phosphatase 2A 56 kDa regulatory subunit OS=Rattus norvegicus OX=10116 GN=Ppp2r5e PE=1 SV=1	-0.85726	0.21755
B0K021	RCG45476, isoform CRA_d OS=Rattus norvegicus OX=10116 GN=Rpl7a PE=2 SV=1	-0.588574	0.21755
D4A9D6	DEAH (Asp-Glu-Ala-His) box polypeptide 9 (Predicted) OS=Rattus norvegicus OX=10116 GN=Dhx9 PE=1 SV=1	-0.586406	0.21755
B5DEL9	40S ribosomal protein S7 OS=Rattus norvegicus OX=10116 GN=Rps7 PE=2 SV=1	-0.694321	0.21709
Q07936	Annexin A2 OS=Rattus norvegicus OX=10116 GN=Anxa2 PE=1 SV=2	-0.685014	0.21709
A0A0G2K743	40S ribosomal protein S26 OS=Rattus norvegicus OX=10116 GN=RGD1562415 PE=3 SV=1	-0.841663	0.217026
A0A0G2K8M7	TPD52-like 1 OS=Rattus norvegicus OX=10116 GN=Tpd52l1 PE=4 SV=1	0.556797	0.217026
Q5M7A7	CB1 cannabinoid receptor-interacting protein 1 OS=Rattus norvegicus OX=10116 GN=Cnrip1 PE=1 SV=1	-0.518701	0.217026
P04256	Heterogeneous nuclear ribonucleoprotein A1 OS=Rattus norvegicus OX=10116 GN=Hnrnpa1 PE=1 SV=3	-0.516636	0.217026
P62632	Elongation factor 1-alpha 2 OS=Rattus norvegicus OX=10116 GN=Eef1a2 PE=1 SV=1	-0.518701	0.217026
P63245	Receptor of activated protein C kinase 1 OS=Rattus norvegicus OX=10116 GN=Rack1 PE=1 SV=3	-0.514573	0.214631
B2RYS2	Cytochrome b-c1 complex subunit 7 OS=Rattus norvegicus OX=10116 GN=Uqcrb PE=1 SV=1	0.607863	0.212709
P27867	Sorbitol dehydrogenase OS=Rattus norvegicus OX=10116 GN=Sord PE=1 SV=4	0.535058	0.212709
Q6P9V1	Tetraspanin OS=Rattus norvegicus OX=10116 GN=Cd81 PE=1 SV=1	-0.746616	0.209969
G3V7J0	Aldehyde dehydrogenase family 6, subfamily A1, isoform CRA_b OS=Rattus norvegicus OX=10116 GN=Aldh6a1 PE=1 SV=1	-0.573467	0.209663
D3ZMS0	Protein C10-like OS=Rattus norvegicus OX=10116 GN=LOC100911713 PE=1 SV=1	-0.816037	0.209457
P84079	ADP-ribosylation factor 1 OS=Rattus norvegicus OX=10116 GN=Arf1 PE=1 SV=2	-0.940645	0.208202
P97603	Neogenin (Fragment) OS=Rattus norvegicus OX=10116 GN=Neo1 PE=1 SV=1	0.602172	0.206668
D4A4U3	Magnesium-dependent phosphatase 1 OS=Rattus norvegicus OX=10116 GN=Mdp1 PE=1 SV=1	0.565597	0.205329
Q4QQR9	Protein MEMO1 OS=Rattus norvegicus OX=10116 GN=Memo1 PE=1 SV=1	0.590722	0.204452
F1M7B8	Ubiquitin-protein ligase E3A OS=Rattus norvegicus OX=10116 GN=Ube3a PE=1 SV=2	-1.13606	0.204452
P62912	60S ribosomal protein L32 OS=Rattus norvegicus OX=10116 GN=Rpl32 PE=1 SV=2	-0.826233	0.204452
A0A0G2JXC7	Actin-binding LIM protein 2 OS=Rattus norvegicus OX=10116 GN=Ablim2 PE=1 SV=1	-0.805913	0.204452
Q63910	Alpha globin OS=Rattus norvegicus OX=10116 GN=Hba-a3 PE=1 SV=2	-0.520769	0.204452
G3V8U9	Proteasome subunit beta OS=Rattus norvegicus OX=10116 GN=Psmb4 PE=1 SV=2	0.598365	0.204452
D3ZBL5	Inositol polyphosphate-4-phosphatase type I A OS=Rattus norvegicus OX=10116 GN=Inpp4a PE=1 SV=3	-0.818579	0.204452
Q6P7Q4	Lactoylglutathione lyase OS=Rattus norvegicus OX=10116 GN=Glo1 PE=1 SV=3	0.597412	0.204452
Q5PPJ9	Endophilin-B2 OS=Rattus norvegicus OX=10116 GN=Sh3glb2 PE=1 SV=2	-0.53952	0.204452
Q07310	Neurexin-3 OS=Rattus norvegicus OX=10116 GN=Nrxn3 PE=1 SV=1	0.522056	0.204452
A0A0G2K0B6	Clathrin coat assembly protein AP180 OS=Rattus norvegicus OX=10116 GN=Snap91 PE=1 SV=1	0.599318	0.204452
F1LY09	Actin-related protein 3B OS=Rattus norvegicus OX=10116 GN=Actr3b PE=3 SV=2	-0.805913	0.203415
Q76IJ9	ELAV-like protein OS=Rattus norvegicus OX=10116 GN=Elavl3 PE=2 SV=1	-0.805913	0.202886
O35509	Ras-related protein Rab-11B OS=Rattus norvegicus OX=10116 GN=Rab11b PE=1 SV=4	0.575312	0.202697
D3ZPR0	Chromosome segregation 1-like OS=Rattus norvegicus OX=10116 GN=Cse1l PE=1 SV=1	-0.803393	0.202622
Q6PDW1	40S ribosomal protein S12 OS=Rattus norvegicus OX=10116 GN=Rps12 PE=1 SV=1	-0.508403	0.202149
G3V7Q6	Proteasome subunit beta OS=Rattus norvegicus OX=10116 GN=Psmb5 PE=1 SV=1	0.594549	0.202058
A0A0G2K872	Cell adhesion molecule 3 OS=Rattus norvegicus OX=10116 GN=Cadm3 PE=1 SV=1	0.553852	0.200927
A0A0G2JZ73	Alpha-1-antiproteinase OS=Rattus norvegicus OX=10116 GN=Serpina1 PE=1 SV=1	-0.567041	0.200927
Q91Y79	KARP-1-binding protein 1 OS=Rattus norvegicus OX=10116 GN=Rhk1 PE=2 SV=1	0.603122	0.198621
Q4KM38	FUS interacting protein (Serine-arginine rich) 1 OS=Rattus norvegicus OX=10116 GN=Srsf10 PE=1 SV=1	-0.798366	0.19817
Q5XIG0	ADP-ribose pyrophosphatase, mitochondrial OS=Rattus norvegicus OX=10116 GN=Nudt9 PE=2 SV=1	-0.798366	0.197669
Q5I0D5	Phospholysine phosphohistidine inorganic pyrophosphate phosphatase OS=Rattus norvegicus OX=10116 GN=Lhpp PE=2 SV=1	0.584963	0.1973
Q6P747	Heterochromatin protein 1-binding protein 3 OS=Rattus norvegicus OX=10116 GN=Hp1bp3 PE=1 SV=1	-0.659723	0.1973
D3ZAP9	Glycerol-3-phosphate dehydrogenase [NAD(+)] OS=Rattus norvegicus OX=10116 GN=Gpd1l PE=1 SV=1	-0.556393	0.196975
P63159	High mobility group protein B1 OS=Rattus norvegicus OX=10116 GN=Hmgb1 PE=1 SV=2	-0.496142	0.196975
D3ZJG4	Phosphofurin acidic cluster sorting protein 2 OS=Rattus norvegicus OX=10116 GN=Pacs2 PE=1 SV=2	0.598365	0.196721
B0BNJ4	ETHE1, persulfide dioxygenase OS=Rattus norvegicus OX=10116 GN=Ethe1 PE=1 SV=1	0.539035	0.19345
D4A9P7	BolA family member 2 OS=Rattus norvegicus OX=10116 GN=Bola2 PE=1 SV=1	-0.694321	0.19345
Q9QYU4	Ketimine reductase mu-crystallin OS=Rattus norvegicus OX=10116 GN=Crym PE=1 SV=1	-0.492079	0.19345
A0A0U1RRT8	Septin 6 OS=Rattus norvegicus OX=10116 GN=Sept6 PE=1 SV=1	0.584963	0.19345
D3ZQP6	Sema domain, immunoglobulin domain (Ig), and GPI membrane anchor, (Semaphorin) 7A (Predicted) OS=Rattus norvegicus OX=10116 GN=Sema7a PE=1 SV=1	0.591679	0.19246
P62828	GTP-binding nuclear protein Ran OS=Rattus norvegicus OX=10116 GN=Ran PE=1 SV=3	0.583038	0.19246
A0A0G2JSI1	4-trimethylaminobutyraldehyde dehydrogenase OS=Rattus norvegicus OX=10116 GN=Aldh9a1 PE=1 SV=1	-0.558517	0.19246
Q63525	Nuclear migration protein nudC OS=Rattus norvegicus OX=10116 GN=Nudc PE=1 SV=1	0.583038	0.19246
Q5D059	Heterogeneous nuclear ribonucleoprotein K OS=Rattus norvegicus OX=10116 GN=Hnrnpk PE=1 SV=1	-0.490051	0.19246
G3V826	Transketolase OS=Rattus norvegicus OX=10116 GN=Tkt PE=1 SV=1	-0.831358	0.19246
P08082	Clathrin light chain B OS=Rattus norvegicus OX=10116 GN=Cltb PE=1 SV=1	0.580145	0.189645
Q4V8H5	Aspartyl aminopeptidase OS=Rattus norvegicus OX=10116 GN=Dnpep PE=1 SV=1	0.568519	0.188499
Q9JIR4	Regulating synaptic membrane exocytosis protein 1 OS=Rattus norvegicus OX=10116 GN=Rims1 PE=1 SV=1	0.611645	0.187726
Q6AYN4	Phytanoyl-CoA hydroxylase-interacting protein-like OS=Rattus norvegicus OX=10116 GN=Phyhipl PE=1 SV=2	-0.488026	0.187726
D4A305	Coiled-coil domain containing 58 (Predicted), isoform CRA_c OS=Rattus norvegicus OX=10116 GN=Ccdc58 PE=1 SV=1	0.520045	0.187414
Q5RKI5	FLII, actin-remodeling protein OS=Rattus norvegicus OX=10116 GN=Flii PE=1 SV=1	0.52306	0.185464
Q62950	Dihydropyrimidinase-related protein 1 OS=Rattus norvegicus OX=10116 GN=Crmp1 PE=1 SV=1	-0.483985	0.185464
A0A0G2JV31	X-prolyl aminopeptidase (Aminopeptidase P) 1, soluble, isoform CRA_a OS=Rattus norvegicus OX=10116 GN=Xpnpep1 PE=1 SV=1	-0.554273	0.184107
P04906	Glutathione S-transferase P OS=Rattus norvegicus OX=10116 GN=Gstp1 PE=1 SV=2	-0.481969	0.183818
S4VP54	MAP2K4delta OS=Rattus norvegicus OX=10116 GN=Map2k4 PE=2 SV=1	-0.556393	0.183818
Q5XIM9	T-complex protein 1 subunit beta OS=Rattus norvegicus OX=10116 GN=Cct2 PE=1 SV=3	-0.481969	0.183818
A0A0G2K613	Uncharacterized protein OS=Rattus norvegicus OX=10116 PE=4 SV=1	0.520045	0.183139
Q60587	Trifunctional enzyme subunit beta, mitochondrial OS=Rattus norvegicus OX=10116 GN=Hadhb PE=1 SV=1	-0.818579	0.183139
F1LYA6	Abl-interactor 2 OS=Rattus norvegicus OX=10116 GN=Abi2 PE=4 SV=3	-0.803393	0.182851
B5DEP7	Small nuclear ribonucleoprotein G OS=Rattus norvegicus OX=10116 GN=Snrpg PE=1 SV=1	0.501821	0.180905
A0A0G2K6X9	Adenosine kinase OS=Rattus norvegicus OX=10116 GN=Adk PE=1 SV=1	-0.547932	0.180905
G3V8B6	26S proteasome non-ATPase regulatory subunit 1 OS=Rattus norvegicus OX=10116 GN=Psmd1 PE=1 SV=1	-0.53952	0.180905
F1M8A5	Huntingtin-interacting protein K OS=Rattus norvegicus OX=10116 GN=Hypk PE=1 SV=1	0.509949	0.180735
A0A0G2K235	RAB1A, member RAS oncogene family OS=Rattus norvegicus OX=10116 GN=Rab1a PE=1 SV=1	0.570463	0.180735
A0A0G2K6U1	Vesicle-fusing ATPase OS=Rattus norvegicus OX=10116 GN=Nsf PE=1 SV=1	-0.477944	0.180379
P23514	Coatomer subunit beta OS=Rattus norvegicus OX=10116 GN=Copb1 PE=1 SV=1	-0.773491	0.180316
Q08602	Geranylgeranyl transferase type-2 subunit alpha OS=Rattus norvegicus OX=10116 GN=Rabggta PE=1 SV=1	-0.810966	0.179497
F1M5N4	Malic enzyme OS=Rattus norvegicus OX=10116 GN=Me3 PE=3 SV=2	0.567545	0.178093
D3ZJY5	S10_plectin domain-containing protein OS=Rattus norvegicus OX=10116 PE=4 SV=1	-0.821126	0.177793
P01041	Cystatin-B OS=Rattus norvegicus OX=10116 GN=Cstb PE=1 SV=1	0.566572	0.177793
D3ZUT8	Protein NDRG4 OS=Rattus norvegicus OX=10116 GN=Ndrg4 PE=1 SV=1	-0.715486	0.177793
P32365	ATP-dependent 6-phosphofructokinase, liver type OS=Rattus norvegicus OX=10116 GN=Pfkl PE=1 SV=3	-0.475936	0.177793
D3ZWE0	Histone H2A OS=Rattus norvegicus OX=10116 GN=Hist2h2ab PE=3 SV=1	-0.790859	0.176109
P62074	Mitochondrial import inner membrane translocase subunit Tim10 OS=Rattus norvegicus OX=10116 GN=Timm10 PE=3 SV=1	0.479231	0.176109
F1LPH1	Calpastatin OS=Rattus norvegicus OX=10116 GN=Cast PE=1 SV=1	0.498761	0.176109
P28037	Cytosolic 10-formyltetrahydrofolate dehydrogenase OS=Rattus norvegicus OX=10116 GN=Aldh1l1 PE=1 SV=3	-0.671164	0.176109
P60892	Ribose-phosphate pyrophosphokinase 1 OS=Rattus norvegicus OX=10116 GN=Prps1 PE=1 SV=2	-0.471929	0.1758
B0BNC4	5-phosphohydroxy-L-lysine phospho-lyase OS=Rattus norvegicus OX=10116 GN=Phykpl PE=1 SV=1	0.58111	0.175237
D4A1G1	Acylphosphatase OS=Rattus norvegicus OX=10116 GN=Acyp2 PE=1 SV=2	-0.526992	0.175237
D3ZXF9	Mitochondrial ribosomal protein L12 OS=Rattus norvegicus OX=10116 GN=Mrpl12 PE=1 SV=1	0.551885	0.175237
P62332	ADP-ribosylation factor 6 OS=Rattus norvegicus OX=10116 GN=Arf6 PE=1 SV=2	-0.790859	0.175237
F1M853	Ribosome-binding protein 1 OS=Rattus norvegicus OX=10116 GN=Rrbp1 PE=1 SV=3	0.554834	0.175237
O35264	Platelet-activating factor acetylhydrolase IB subunit beta OS=Rattus norvegicus OX=10116 GN=Pafah1b2 PE=1 SV=1	-0.469929	0.175237
P08010	Glutathione S-transferase Mu 2 OS=Rattus norvegicus OX=10116 GN=Gstm2 PE=1 SV=2	-0.768568	0.175237
F1LM55	Cell cycle and apoptosis regulator 2 OS=Rattus norvegicus OX=10116 GN=Ccar2 PE=1 SV=1	-0.766112	0.175237
Q5FVM4	Non-POU domain-containing octamer-binding protein OS=Rattus norvegicus OX=10116 GN=Nono PE=1 SV=3	-0.595097	0.175237
P31016	Disks large homolog 4 OS=Rattus norvegicus OX=10116 GN=Dlg4 PE=1 SV=1	0.49057	0.175237
Q00981	Ubiquitin carboxyl-terminal hydrolase isozyme L1 OS=Rattus norvegicus OX=10116 GN=Uchl1 PE=1 SV=2	-0.469929	0.175237
P16884	Neurofilament heavy polypeptide OS=Rattus norvegicus OX=10116 GN=Nefh PE=1 SV=4	-0.691989	0.175237
P05708	Hexokinase-1 OS=Rattus norvegicus OX=10116 GN=Hk1 PE=1 SV=4	-0.469929	0.175237
F1M9W9	Similar to TRS85 homolog (Predicted) OS=Rattus norvegicus OX=10116 GN=Trappc8 PE=1 SV=2	-1.074	0.174115
D3ZF26	Tankyrase 1-binding protein 1 OS=Rattus norvegicus OX=10116 GN=Tnks1bp1 PE=1 SV=1	-0.773491	0.17373
Q925D6	Mitogen-activated protein kinase kinase 6 OS=Rattus norvegicus OX=10116 GN=Map2k6 PE=1 SV=1	-0.785875	0.17373
A0A0G2K3I9	Dual specificity protein phosphatase OS=Rattus norvegicus OX=10116 GN=Dusp3 PE=1 SV=1	-0.459973	0.17373
Q5U211	Sorting nexin-3 OS=Rattus norvegicus OX=10116 GN=Snx3 PE=1 SV=1	-0.537424	0.17373
B2RYG6	Ubiquitin thioesterase OTUB1 OS=Rattus norvegicus OX=10116 GN=Otub1 PE=1 SV=1	-0.465938	0.17373
D4A8H8	Cytoplasmic FMR1-interacting protein OS=Rattus norvegicus OX=10116 GN=Cyfip1 PE=1 SV=1	-0.524915	0.17373
A0A0G2K9M4	WD repeat and FYVE domain-containing 3 OS=Rattus norvegicus OX=10116 GN=Wdfy3 PE=1 SV=1	-0.940645	0.173534
A0A0G2JU11	Rap guanine nucleotide exchange factor 2 OS=Rattus norvegicus OX=10116 GN=Rapgef2 PE=1 SV=1	-0.756331	0.172244
D3ZUI1	Methylthioribulose-1-phosphate dehydratase OS=Rattus norvegicus OX=10116 GN=Apip PE=1 SV=3	0.489543	0.171849
D3Z8P5	Phos_pyr_kin domain-containing protein OS=Rattus norvegicus OX=10116 GN=RGD1566085 PE=1 SV=2	0.547943	0.17164
Q6S3A0	Plectin OS=Rattus norvegicus OX=10116 GN=Plec PE=1 SV=1	-0.506353	0.17164
D4AE00	AP-3 complex subunit beta OS=Rattus norvegicus OX=10116 GN=Ap3b2 PE=1 SV=1	-0.516636	0.170914
P05712	Ras-related protein Rab-2A OS=Rattus norvegicus OX=10116 GN=Rab2a PE=2 SV=1	0.551885	0.170611
A0A0G2JZH8	Dihydrolipoamide acetyltransferase component of pyruvate dehydrogenase complex OS=Rattus norvegicus OX=10116 GN=Pdhx PE=1 SV=1	0.470927	0.170188
Q63198	Contactin-1 OS=Rattus norvegicus OX=10116 GN=Cntn1 PE=1 SV=2	-0.45799	0.168856
P84586	RNA-binding motif protein, X chromosome retrogene-like OS=Rattus norvegicus OX=10116 GN=Rbmxrtl PE=1 SV=1	-0.450084	0.168349
B0BMW4	GNAS complex locus OS=Rattus norvegicus OX=10116 GN=Gnas PE=2 SV=1	-0.749038	0.166485
P18420	Proteasome subunit alpha type-1 OS=Rattus norvegicus OX=10116 GN=Psma1 PE=1 SV=2	0.547943	0.166485
F8WG91	ADP-ribosylation factor-like protein 3 OS=Rattus norvegicus OX=10116 GN=Arl3 PE=1 SV=2	-0.564905	0.166143
Q6P7B0	Tryptophan--tRNA ligase, cytoplasmic OS=Rattus norvegicus OX=10116 GN=Wars1 PE=1 SV=2	-0.533242	0.165726
F1M403	Ubiquitin-conjugating enzyme E2O OS=Rattus norvegicus OX=10116 GN=Ube2o PE=1 SV=2	-0.512514	0.165648
K7R8M0	Histone H2A OS=Rattus norvegicus OX=10116 GN=Hist1h2ah PE=3 SV=1	-0.454032	0.165103
P63041	Complexin-1 OS=Rattus norvegicus OX=10116 GN=Cplx1 PE=1 SV=1	0.528071	0.1641
P35053	Glypican-1 OS=Rattus norvegicus OX=10116 GN=Gpc1 PE=1 SV=1	0.516015	0.163887
P19944	60S acidic ribosomal protein P1 OS=Rattus norvegicus OX=10116 GN=Rplp1 PE=3 SV=1	0.561693	0.163538
Q62747	Synaptotagmin-7 OS=Rattus norvegicus OX=10116 GN=Syt7 PE=1 SV=1	0.538041	0.163538
F1MAB7	Diacylglycerol kinase OS=Rattus norvegicus OX=10116 GN=Dgki PE=1 SV=1	0.553852	0.163538
Q62824	Exocyst complex component 4 OS=Rattus norvegicus OX=10116 GN=Exoc4 PE=1 SV=1	-0.756331	0.163538
Q5EBC0	Inter alpha-trypsin inhibitor, heavy chain 4 OS=Rattus norvegicus OX=10116 GN=Itih4 PE=1 SV=1	0.525067	0.163538
F1M3D3	Heterogeneous nuclear ribonucleoprotein M OS=Rattus norvegicus OX=10116 GN=Hnrnpm PE=1 SV=1	-0.78339	0.163538
A0A0G2JTT2	Phosphatidylinositol binding clathrin assembly protein, isoform CRA_a OS=Rattus norvegicus OX=10116 GN=Picalm PE=1 SV=1	0.54201	0.163538
D4A435	Intercellular adhesion molecule 5 OS=Rattus norvegicus OX=10116 GN=Icam5 PE=1 SV=1	-0.463947	0.163538
F1M779	Clathrin heavy chain OS=Rattus norvegicus OX=10116 GN=Cltc PE=1 SV=1	0.540027	0.162434
P21670	Proteasome subunit alpha type-4 OS=Rattus norvegicus OX=10116 GN=Psma4 PE=1 SV=1	0.540027	0.162297
D4AD89	Seizure-related 6 homolog-like OS=Rattus norvegicus OX=10116 GN=Sez6l PE=4 SV=3	-0.821126	0.160916
Q01986	Dual specificity mitogen-activated protein kinase kinase 1 OS=Rattus norvegicus OX=10116 GN=Map2k1 PE=1 SV=2	-0.446148	0.160413
D3ZC55	Heat shock 70kDa protein 12A (Predicted), isoform CRA_a OS=Rattus norvegicus OX=10116 GN=Hspa12a PE=1 SV=1	-0.446148	0.159956
A0A0G2K6F1	T-complex 11-like 1 OS=Rattus norvegicus OX=10116 GN=Tcp11l1 PE=1 SV=1	-0.816037	0.159671
A0A0G2K5U9	Alpha-actinin-4 OS=Rattus norvegicus OX=10116 GN=Actn4 PE=1 SV=1	0.537048	0.158842
Q6P686	Osteoclast-stimulating factor 1 OS=Rattus norvegicus OX=10116 GN=Ostf1 PE=1 SV=1	-0.724993	0.15848
Q5M943	THUMP domain containing 1 OS=Rattus norvegicus OX=10116 GN=Thumpd1 PE=2 SV=1	0.462576	0.15848
Q62651	Delta(3,5)-Delta(2,4)-dienoyl-CoA isomerase, mitochondrial OS=Rattus norvegicus OX=10116 GN=Ech1 PE=1 SV=2	0.45628	0.15848
Q5BK81	Prostaglandin reductase 2 OS=Rattus norvegicus OX=10116 GN=Ptgr2 PE=2 SV=2	-0.473931	0.15848
P62986	Ubiquitin-60S ribosomal protein L40 OS=Rattus norvegicus OX=10116 GN=Uba52 PE=1 SV=2	0.520045	0.157512
A0A0G2K1A0	N-acetyltransferase domain-containing protein OS=Rattus norvegicus OX=10116 GN=LOC102553099 PE=4 SV=1	-0.852042	0.156408
D3ZUC9	Oxidative stress-responsive kinase 1 OS=Rattus norvegicus OX=10116 GN=Oxsr1 PE=1 SV=1	0.483364	0.154896
A0A0G2JU07	Ubiquitin-conjugating enzyme E2 variant 2 OS=Rattus norvegicus OX=10116 GN=Ube2v2 PE=1 SV=1	-0.50226	0.154896
Q505I4	UPF0235 protein C15orf40 homolog OS=Rattus norvegicus OX=10116 PE=2 SV=1	0.52707	0.154668
B3STU0	Neuroprotective protein 4 OS=Rattus norvegicus OX=10116 GN=Morn4 PE=2 SV=1	0.519039	0.154668
G3V918	Trifunctional purine biosynthetic protein adenosine-3 OS=Rattus norvegicus OX=10116 GN=Gart PE=1 SV=1	-0.72261	0.154668
G3V816	Nucleoside diphosphate kinase OS=Rattus norvegicus OX=10116 GN=Nme3 PE=1 SV=1	0.45628	0.154668
D3ZBN0	Histone H1.5 OS=Rattus norvegicus OX=10116 GN=H1-5 PE=1 SV=1	-0.76366	0.154668
M0RD40	SIK family kinase 3 OS=Rattus norvegicus OX=10116 GN=Sik3 PE=1 SV=2	0.465713	0.154668
G3V7I0	Peroxiredoxin 3 OS=Rattus norvegicus OX=10116 GN=Prdx3 PE=1 SV=1	0.531069	0.154668
D4ABY0	Complexin 3 OS=Rattus norvegicus OX=10116 GN=Cplx3 PE=1 SV=1	0.470927	0.153981
Q6IMZ3	Annexin OS=Rattus norvegicus OX=10116 GN=Anxa6 PE=1 SV=1	-0.436354	0.153539
P13471	40S ribosomal protein S14 OS=Rattus norvegicus OX=10116 GN=Rps14 PE=2 SV=3	-0.724993	0.153518
P11497	Acetyl-CoA carboxylase 1 OS=Rattus norvegicus OX=10116 GN=Acaca PE=1 SV=1	-0.946194	0.152556
P03994	Hyaluronan and proteoglycan link protein 1 OS=Rattus norvegicus OX=10116 GN=Hapln1 PE=1 SV=2	-0.434403	0.152556
D4A3T3	Chromobox 1 OS=Rattus norvegicus OX=10116 GN=Cbx1 PE=1 SV=1	0.488515	0.151929
B0BN65	Family with sequence similarity 49, member A OS=Rattus norvegicus OX=10116 GN=Fam49a PE=1 SV=1	-0.691989	0.151929
B2RYN6	AP-1 complex subunit gamma OS=Rattus norvegicus OX=10116 GN=Ap1g1 PE=1 SV=1	0.507921	0.151867
P11730	Calcium/calmodulin-dependent protein kinase type II subunit gamma OS=Rattus norvegicus OX=10116 GN=Camk2g PE=1 SV=1	0.453122	0.151451
D4AE02	Uncharacterized protein OS=Rattus norvegicus OX=10116 PE=1 SV=3	-0.717857	0.151101
P35213	14-3-3 protein beta/alpha OS=Rattus norvegicus OX=10116 GN=Ywhab PE=1 SV=3	-0.430509	0.150998
Q6P7A9	Lysosomal alpha-glucosidase OS=Rattus norvegicus OX=10116 GN=Gaa PE=2 SV=1	0.447844	0.150608
Q4KLI7	Splicing factor 3a, subunit 3 OS=Rattus norvegicus OX=10116 GN=Sf3a3 PE=1 SV=1	-0.739372	0.150482
D3ZRN5	Ro60, Y RNA-binding protein OS=Rattus norvegicus OX=10116 GN=Ro60 PE=1 SV=1	-0.72738	0.150482
D4A7U6	U6 snRNA-associated Sm-like protein LSm3 OS=Rattus norvegicus OX=10116 GN=Lsm3 PE=1 SV=1	0.457332	0.150482
B0BNM9	Glycolipid transfer protein OS=Rattus norvegicus OX=10116 GN=GLTP PE=2 SV=1	0.451013	0.150482
Q66HM7	Lupus La protein homolog OS=Rattus norvegicus OX=10116 GN=Ssb PE=1 SV=1	-0.646112	0.150482
A0A0G2K7G7	Septin 8 OS=Rattus norvegicus OX=10116 GN=Sept8 PE=1 SV=1	0.486457	0.150482
Q641Y8	ATP-dependent RNA helicase DDX1 OS=Rattus norvegicus OX=10116 GN=Ddx1 PE=1 SV=1	-0.490051	0.150482
A0A0H2UHL9	Drebrin OS=Rattus norvegicus OX=10116 GN=Dbn1 PE=1 SV=1	-0.430509	0.150482
F1LW74	IQ motif-containing GTPase-activating protein 2 OS=Rattus norvegicus OX=10116 GN=Iqgap2 PE=1 SV=3	0.582074	0.149161
D3ZHX3	DIRAS family GTPase 2 OS=Rattus norvegicus OX=10116 GN=Diras2 PE=4 SV=1	-0.465938	0.149161
P62483	Voltage-gated potassium channel subunit beta-2 OS=Rattus norvegicus OX=10116 GN=Kcnab2 PE=1 SV=1	-0.76366	0.149161
Q5RK09	Eukaryotic translation initiation factor 3 subunit G OS=Rattus norvegicus OX=10116 GN=Eif3g PE=1 SV=1	-0.703689	0.147542
P26772	10 kDa heat shock protein, mitochondrial OS=Rattus norvegicus OX=10116 GN=Hspe1 PE=1 SV=3	0.516015	0.147542
P40112	Proteasome subunit beta type-3 OS=Rattus norvegicus OX=10116 GN=Psmb3 PE=1 SV=1	0.517024	0.147542
Q5U362	Annexin OS=Rattus norvegicus OX=10116 GN=Anxa4 PE=1 SV=1	-0.510457	0.147542
G4XKZ2	Ubiquitin specific peptidase 9 Y-linked OS=Rattus norvegicus OX=10116 GN=Usp9y PE=2 SV=2	-0.72261	0.147542
A0A0G2JSU4	N-myc downstream regulated gene 2, isoform CRA_b OS=Rattus norvegicus OX=10116 GN=Ndrg2 PE=1 SV=1	-0.422752	0.147542
P46844	Biliverdin reductase A OS=Rattus norvegicus OX=10116 GN=Blvra PE=1 SV=1	-0.533242	0.147542
B1WBS4	Similar to Vacuolar protein sorting 26 homolog (VPS26 protein homolog), isoform CRA_a OS=Rattus norvegicus OX=10116 GN=Vps26b PE=1 SV=1	0.516015	0.147542
P14668	Annexin A5 OS=Rattus norvegicus OX=10116 GN=Anxa5 PE=1 SV=3	-0.424688	0.147542
P50475	Alanine--tRNA ligase, cytoplasmic OS=Rattus norvegicus OX=10116 GN=Aars1 PE=1 SV=3	-0.424688	0.147542
B0BNL2	Peptidyl-prolyl cis-trans isomerase OS=Rattus norvegicus OX=10116 GN=Pin1 PE=1 SV=1	-0.459973	0.147072
G3V945	Succinate-semialdehyde dehydrogenase OS=Rattus norvegicus OX=10116 GN=Aldh5a1 PE=1 SV=1	0.511974	0.144361
Q9ERH3	WD repeat-containing protein 7 OS=Rattus norvegicus OX=10116 GN=Wdr7 PE=1 SV=1	-0.426625	0.144026
Q6AXT5	Ras-related protein Rab-21 OS=Rattus norvegicus OX=10116 GN=Rab21 PE=2 SV=1	0.49057	0.143836
Q641Z8	Peflin OS=Rattus norvegicus OX=10116 GN=Pef1 PE=2 SV=1	0.424385	0.143066
O08779	CD44 protein OS=Rattus norvegicus OX=10116 GN=Cd44 PE=2 SV=1	-0.780909	0.142555
A0A0H2UHN2	Isopentenyl-diphosphate Delta-isomerase 1 OS=Rattus norvegicus OX=10116 GN=Idi1 PE=1 SV=1	0.489543	0.142555
D4ACM1	Elongator complex protein 3 OS=Rattus norvegicus OX=10116 GN=Elp3 PE=1 SV=2	-0.710756	0.142555
Q32KJ6	N-acetylgalactosamine-6-sulfatase OS=Rattus norvegicus OX=10116 GN=Galns PE=1 SV=1	0.489543	0.142555
O88637	Ethanolamine-phosphate cytidylyltransferase OS=Rattus norvegicus OX=10116 GN=Pcyt2 PE=1 SV=1	0.466758	0.142555
D4A5V8	Mitogen-activated protein kinase OS=Rattus norvegicus OX=10116 GN=Mapk9 PE=1 SV=1	0.427606	0.142555
A0A0G2K1R5	CaM kinase-like vesicle-associated protein OS=Rattus norvegicus OX=10116 GN=Camkv PE=1 SV=1	-0.416962	0.142555
P63319	Protein kinase C gamma type OS=Rattus norvegicus OX=10116 GN=Prkcg PE=1 SV=1	-0.424688	0.142555
F1LWK7	Uncharacterized protein (Fragment) OS=Rattus norvegicus OX=10116 PE=1 SV=3	-0.778432	0.140525
A0A0G2KB11	StAR-related lipid transfer domain-containing 10 OS=Rattus norvegicus OX=10116 GN=Stard10 PE=1 SV=1	-0.691989	0.13999
Q9QZQ5	CCN family member 3 OS=Rattus norvegicus OX=10116 GN=Ccn3 PE=1 SV=1	0.462576	0.13999
A0A0H2UI38	Ribosomal protein S19-like2 OS=Rattus norvegicus OX=10116 GN=Rps19l2 PE=4 SV=1	-0.456009	0.13999
P20767	Ig lambda-2 chain C region OS=Rattus norvegicus OX=10116 PE=4 SV=1	0.45628	0.139698
Q5M819	Phosphoserine phosphatase OS=Rattus norvegicus OX=10116 GN=Psph PE=2 SV=1	0.457332	0.139698
G3V8P7	Ras and Rab interactor 1 OS=Rattus norvegicus OX=10116 GN=LOC108348044 PE=4 SV=1	-1.02327	0.138989
Q5XIF3	NADH dehydrogenase [ubiquinone] iron-sulfur protein 4, mitochondrial OS=Rattus norvegicus OX=10116 GN=Ndufs4 PE=1 SV=1	0.43189	0.138989
Q5U318	Astrocytic phosphoprotein PEA-15 OS=Rattus norvegicus OX=10116 GN=Pea15 PE=1 SV=1	-0.407364	0.138989
P50503	Hsc70-interacting protein OS=Rattus norvegicus OX=10116 GN=St13 PE=1 SV=1	-0.409278	0.138989
G3V6H9	Nucleosome assembly protein 1-like 1 OS=Rattus norvegicus OX=10116 GN=Nap1l1 PE=1 SV=1	-0.452057	0.138989
A0A0G2JWJ0	Protein phosphatase 1 regulatory subunit OS=Rattus norvegicus OX=10116 GN=Ppp1r12a PE=1 SV=1	0.428678	0.138989
P70600	Protein-tyrosine kinase 2-beta OS=Rattus norvegicus OX=10116 GN=Ptk2b PE=1 SV=1	-0.687335	0.138989
P16617	Phosphoglycerate kinase 1 OS=Rattus norvegicus OX=10116 GN=Pgk1 PE=1 SV=2	-0.409278	0.138989
P40307	Proteasome subunit beta type-2 OS=Rattus norvegicus OX=10116 GN=Psmb2 PE=1 SV=1	0.49774	0.13865
Q9QY17	Protein kinase C and casein kinase substrate in neurons 2 protein OS=Rattus norvegicus OX=10116 GN=Pacsin2 PE=1 SV=2	-0.713119	0.138221
D4A1A5	Serine/threonine-protein phosphatase 2A 56 kDa regulatory subunit OS=Rattus norvegicus OX=10116 GN=Ppp2r5c PE=1 SV=2	0.522056	0.138221
Q5BJN5	Mitochondrial intermembrane space import and assembly protein 40 OS=Rattus norvegicus OX=10116 GN=Chchd4 PE=2 SV=1	0.473008	0.137318
P17764	Acetyl-CoA acetyltransferase, mitochondrial OS=Rattus norvegicus OX=10116 GN=Acat1 PE=1 SV=1	0.494672	0.135487
F1M9C3	B-Raf proto-oncogene, serine/threonine kinase OS=Rattus norvegicus OX=10116 GN=Braf PE=1 SV=3	-0.678072	0.135176
M0RAK2	RCG22622 OS=Rattus norvegicus OX=10116 GN=LOC684270 PE=1 SV=2	0.441483	0.135176
G3V984	Protein bassoon OS=Rattus norvegicus OX=10116 GN=Bsn PE=4 SV=1	0.493647	0.135176
D3ZWQ0	Proline-rich transmembrane protein 3 OS=Rattus norvegicus OX=10116 GN=Prrt3 PE=1 SV=2	0.449957	0.134275
P49806	Regulator of G-protein signaling 10 OS=Rattus norvegicus OX=10116 GN=Rgs10 PE=1 SV=2	0.464668	0.134166
Q6P503	ATPase H+-transporting V1 subunit D OS=Rattus norvegicus OX=10116 GN=Atp6v1d PE=1 SV=1	0.491597	0.134166
Q9JIX3	Bis(5'-adenosyl)-triphosphatase OS=Rattus norvegicus OX=10116 GN=Fhit PE=1 SV=1	0.454176	0.134024
O35274	Neurabin-2 OS=Rattus norvegicus OX=10116 GN=Ppp1r9b PE=1 SV=1	0.404903	0.134024
A0A0G2K0F3	Band 4.1-like protein 1 OS=Rattus norvegicus OX=10116 GN=Epb41l1 PE=1 SV=1	-0.397828	0.134024
G3V9P7	Huntingtin OS=Rattus norvegicus OX=10116 GN=Htt PE=1 SV=1	-0.790859	0.133449
Q4QQS7	Uridine monophosphate synthetase OS=Rattus norvegicus OX=10116 GN=Umps PE=1 SV=1	0.476122	0.133415
P69682	Adaptin ear-binding coat-associated protein 1 OS=Rattus norvegicus OX=10116 GN=Necap1 PE=1 SV=1	0.489543	0.133415
P13234	Calcium/calmodulin-dependent protein kinase type IV OS=Rattus norvegicus OX=10116 GN=Camk4 PE=1 SV=3	-0.465938	0.133415
P06761	Endoplasmic reticulum chaperone BiP OS=Rattus norvegicus OX=10116 GN=Hspa5 PE=1 SV=1	-0.397828	0.133415
Q09167	Serine/arginine-rich splicing factor 5 OS=Rattus norvegicus OX=10116 GN=Srsf5 PE=1 SV=1	-0.682696	0.132887
Q8CGU4	Arf-GAP with GTPase, ANK repeat and PH domain-containing protein 2 OS=Rattus norvegicus OX=10116 GN=Agap2 PE=1 SV=1	0.415759	0.132686
P11240	Cytochrome c oxidase subunit 5A, mitochondrial OS=Rattus norvegicus OX=10116 GN=Cox5a PE=1 SV=1	0.464668	0.132437
D4A2Z8	ATP-dependent DNA/RNA helicase DHX36 OS=Rattus norvegicus OX=10116 GN=Dhx36 PE=1 SV=1	0.507921	0.132437
D3ZXH7	Aly/REF export factor OS=Rattus norvegicus OX=10116 GN=Alyref PE=1 SV=1	0.412511	0.131539
F1LN30	Small ubiquitin-related modifier OS=Rattus norvegicus OX=10116 GN=Sumo4 PE=3 SV=1	0.386259	0.131512
A0A0G2K290	Ig-like domain-containing protein OS=Rattus norvegicus OX=10116 PE=4 SV=1	0.43189	0.131512
D3ZSI8	Phosphatidylinositol 4-phosphate 5-kinase type-1 alpha OS=Rattus norvegicus OX=10116 GN=Pip5k1a PE=1 SV=1	-0.932361	0.131512
B5DEY8	Sorting nexin OS=Rattus norvegicus OX=10116 GN=Snx6 PE=1 SV=1	0.451013	0.131512
Q566R0	Acyl-coenzyme A thioesterase THEM4 OS=Rattus norvegicus OX=10116 GN=Them4 PE=2 SV=1	0.46048	0.131512
Q569B3	Igh-6 protein OS=Rattus norvegicus OX=10116 GN=Igh-6 PE=2 SV=1	0.412511	0.131512
P53678	AP-3 complex subunit mu-2 OS=Rattus norvegicus OX=10116 GN=Ap3m2 PE=2 SV=1	-0.628162	0.131512
Q5HZE4	Methylthioribose-1-phosphate isomerase OS=Rattus norvegicus OX=10116 GN=Mri1 PE=1 SV=1	-0.652901	0.131512
A0A0G2JWX1	26S proteasome non-ATPase regulatory subunit 11 OS=Rattus norvegicus OX=10116 GN=Psmd11 PE=1 SV=1	-0.45799	0.131512
Q04462	Valine--tRNA ligase OS=Rattus norvegicus OX=10116 GN=Vars1 PE=2 SV=2	-0.442222	0.131512
F7FLB2	Pgm2 protein OS=Rattus norvegicus OX=10116 GN=Pgm2 PE=1 SV=2	0.41684	0.131237
B5DEG6	Gart protein OS=Rattus norvegicus OX=10116 GN=Gart PE=2 SV=1	0.475085	0.131119
Q6PCU8	NADH dehydrogenase [ubiquinone] flavoprotein 3, mitochondrial OS=Rattus norvegicus OX=10116 GN=Ndufv3 PE=3 SV=1	0.409255	0.130627
F1LP76	Elongator complex protein 1 OS=Rattus norvegicus OX=10116 GN=Elp1 PE=1 SV=2	-0.696658	0.130627
A0A0G2K012	UBX domain protein 6 OS=Rattus norvegicus OX=10116 GN=Ubxn6 PE=1 SV=1	-0.72977	0.130154
Q2PQA9	Kinesin-1 heavy chain OS=Rattus norvegicus OX=10116 GN=Kif5b PE=1 SV=1	-0.680382	0.130154
P60123	RuvB-like 1 OS=Rattus norvegicus OX=10116 GN=Ruvbl1 PE=1 SV=1	-0.687335	0.130154
Q6AYT3	RNA-splicing ligase RtcB homolog OS=Rattus norvegicus OX=10116 GN=Rtcb PE=2 SV=1	-0.475936	0.130154
Q5M876	N-acyl-aromatic-L-amino acid amidohydrolase (carboxylate-forming) OS=Rattus norvegicus OX=10116 GN=Acy3 PE=1 SV=1	0.408168	0.129611
P10824	Guanine nucleotide-binding protein G(i) subunit alpha-1 OS=Rattus norvegicus OX=10116 GN=Gnai1 PE=1 SV=3	-0.680382	0.129611
B0BMW0	RAB14, member RAS oncogene family OS=Rattus norvegicus OX=10116 GN=Rab14 PE=1 SV=1	0.481299	0.129611
F1LT49	Leucine-rich repeat-containing 47 OS=Rattus norvegicus OX=10116 GN=Lrrc47 PE=1 SV=2	-0.678072	0.129551
Q6AYU2	Pcbp2 protein OS=Rattus norvegicus OX=10116 GN=Pcbp2 PE=2 SV=1	-0.388355	0.129551
Q4KM73	UMP-CMP kinase OS=Rattus norvegicus OX=10116 GN=Cmpk1 PE=1 SV=2	-0.388355	0.128648
Q91Z79	Liprin-alpha-3 OS=Rattus norvegicus OX=10116 GN=Ppfia3 PE=1 SV=2	-0.510457	0.12858
A0A0G2K2C7	Ubiquitin-specific peptidase 9, X-linked OS=Rattus norvegicus OX=10116 GN=Usp9x PE=1 SV=1	-0.537424	0.128127
Q331S7	Dysbindin domain-containing 2 OS=Rattus norvegicus OX=10116 GN=Dbndd2 PE=1 SV=1	-0.698998	0.127619
Q03555	Gephyrin OS=Rattus norvegicus OX=10116 GN=Gphn PE=1 SV=3	-0.471929	0.126954
Q499P2	Leukotriene A(4) hydrolase OS=Rattus norvegicus OX=10116 GN=Lta4h PE=1 SV=1	-0.577767	0.126944
A0A0H2UHM5	Protein disulfide-isomerase OS=Rattus norvegicus OX=10116 GN=Pdia3 PE=1 SV=1	-0.384584	0.126906
P31596	Excitatory amino acid transporter 2 OS=Rattus norvegicus OX=10116 GN=Slc1a2 PE=1 SV=2	0.43189	0.126611
A0A0G2K8W9	Spectrin beta chain OS=Rattus norvegicus OX=10116 GN=Sptbn1 PE=1 SV=1	0.476122	0.126611
D3ZBG6	Peptidyl-tRNA hydrolase domain-containing 1 OS=Rattus norvegicus OX=10116 GN=Ptrhd1 PE=1 SV=1	0.396159	0.126532
P17105	Inositol-trisphosphate 3-kinase A OS=Rattus norvegicus OX=10116 GN=Itpka PE=1 SV=3	-0.537424	0.126243
Q5XI90	Dynein light chain Tctex-type 3 OS=Rattus norvegicus OX=10116 GN=Dynlt3 PE=1 SV=1	-0.592919	0.125905
P32551	Cytochrome b-c1 complex subunit 2, mitochondrial OS=Rattus norvegicus OX=10116 GN=Uqcrc2 PE=1 SV=2	0.387363	0.124602
D3ZTR5	RCG21454 OS=Rattus norvegicus OX=10116 GN=Zbed5 PE=4 SV=1	0.385155	0.124527
Q2TA68	Dynamin-like 120 kDa protein, mitochondrial OS=Rattus norvegicus OX=10116 GN=Opa1 PE=1 SV=1	0.436162	0.124527
F1LSH6	Potassium/sodium hyperpolarization-activated cyclic nucleotide-gated channel 1 OS=Rattus norvegicus OX=10116 GN=Hcn1 PE=4 SV=1	0.466758	0.124328
P05545	Serine protease inhibitor A3K OS=Rattus norvegicus OX=10116 GN=Serpina3k PE=1 SV=3	-0.682696	0.124169
Q6QI16	LRRGT00192 OS=Rattus norvegicus OX=10116 GN=Rtraf PE=1 SV=1	-0.652901	0.124169
B2GVB7	N-acylaminoacyl-peptide hydrolase OS=Rattus norvegicus OX=10116 GN=Apeh PE=2 SV=1	0.45628	0.124169
P59215	Guanine nucleotide-binding protein G(o) subunit alpha OS=Rattus norvegicus OX=10116 GN=Gnao1 PE=1 SV=2	-0.380822	0.124169
A0A096MKG5	NAD kinase 2, mitochondrial OS=Rattus norvegicus OX=10116 GN=Nadk2 PE=1 SV=1	-0.739372	0.124011
O88954	MAGUK p55 subfamily member 3 OS=Rattus norvegicus OX=10116 GN=Mpp3 PE=1 SV=3	0.438293	0.124011
A0A0G2K051	Early endosome antigen 1 OS=Rattus norvegicus OX=10116 GN=Eea1 PE=1 SV=1	0.470927	0.124001
D4A2C6	U6 snRNA-associated Sm-like protein LSm4 OS=Rattus norvegicus OX=10116 GN=Lsm4 PE=1 SV=1	0.377401	0.122073
D3ZPV8	Gamma-glutamyl cyclotransferase OS=Rattus norvegicus OX=10116 GN=Ggct PE=1 SV=1	0.434028	0.122073
O55173	3-phosphoinositide-dependent protein kinase 1 OS=Rattus norvegicus OX=10116 GN=Pdpk1 PE=1 SV=2	-0.641604	0.121391
P04636	Malate dehydrogenase, mitochondrial OS=Rattus norvegicus OX=10116 GN=Mdh2 PE=1 SV=2	0.467801	0.120682
Q5XIH3	NADH dehydrogenase [ubiquinone] flavoprotein 1, mitochondrial OS=Rattus norvegicus OX=10116 GN=Ndufv1 PE=1 SV=1	0.467801	0.120655
A0A0G2JZH0	Calcium-binding protein 39 OS=Rattus norvegicus OX=10116 GN=Cab39 PE=1 SV=1	0.465713	0.118637
D3ZDH8	Septin 5 OS=Rattus norvegicus OX=10116 GN=Sept5 PE=1 SV=1	0.465713	0.118223
G3V6M3	Synaptotagmin II OS=Rattus norvegicus OX=10116 GN=Syt2 PE=1 SV=1	-0.746616	0.117894
Q6IMZ5	Tropomodulin-1 OS=Rattus norvegicus OX=10116 GN=Tmod1 PE=1 SV=1	-0.691989	0.117894
Q3SWT7	Nuclear receptor binding protein OS=Rattus norvegicus OX=10116 GN=Nrbp1 PE=1 SV=1	-0.634867	0.117583
P07483	Fatty acid-binding protein, heart OS=Rattus norvegicus OX=10116 GN=Fabp3 PE=1 SV=2	0.463622	0.117031
F1LMW7	Myristoylated alanine-rich C-kinase substrate OS=Rattus norvegicus OX=10116 GN=Marcks PE=1 SV=3	0.462576	0.116357
O35179	Endophilin-A1 OS=Rattus norvegicus OX=10116 GN=Sh3gl2 PE=1 SV=2	-0.37146	0.116357
Q6IUR5	Neudesin OS=Rattus norvegicus OX=10116 GN=Nenf PE=1 SV=1	0.41792	0.11473
A0A0G2JZA2	GrpE protein homolog OS=Rattus norvegicus OX=10116 GN=Grpel1 PE=1 SV=1	0.371838	0.11473
Q3HSE5	Non-specific serine/threonine protein kinase OS=Rattus norvegicus OX=10116 GN=Akt2 PE=1 SV=1	0.415759	0.11473
Q6P9U8	Eukaryotic translation initiation factor 3 subunit H OS=Rattus norvegicus OX=10116 GN=Eif3h PE=1 SV=1	-0.664288	0.11473
D3ZES2	Trafficking protein particle complex 6B OS=Rattus norvegicus OX=10116 GN=Trappc6b PE=1 SV=1	0.409255	0.11473
F1LSY2	Neuronal pentraxin receptor OS=Rattus norvegicus OX=10116 GN=Nptxr PE=1 SV=1	0.436162	0.11473
F1LMC7	Septin 7 OS=Rattus norvegicus OX=10116 GN=Sept7 PE=1 SV=3	0.459432	0.11473
F1LP05	ATP synthase subunit alpha OS=Rattus norvegicus OX=10116 GN=Atp5f1a PE=1 SV=1	-0.367732	0.11473
P00507	Aspartate aminotransferase, mitochondrial OS=Rattus norvegicus OX=10116 GN=Got2 PE=1 SV=2	0.46048	0.11473
P55161	Nck-associated protein 1 OS=Rattus norvegicus OX=10116 GN=Nckap1 PE=2 SV=1	-0.369595	0.11473
P47875	Cysteine and glycine-rich protein 1 OS=Rattus norvegicus OX=10116 GN=Csrp1 PE=1 SV=2	0.440421	0.113771
A6Y7S3	Potassium channel tetramerisation domain containing 8 (Predicted) OS=Rattus norvegicus OX=10116 GN=Kctd8 PE=2 SV=1	0.438293	0.113008
Q6YDN8	BWK-1 OS=Rattus norvegicus OX=10116 GN=Gid8 PE=1 SV=1	-0.650635	0.113008
M0R7R2	Similar to Protein C6orf203 OS=Rattus norvegicus OX=10116 GN=LOC683897 PE=1 SV=1	0.402722	0.113008
Q68FQ9	LanC lantibiotic synthetase component C-like 2 (Bacterial) OS=Rattus norvegicus OX=10116 GN=Lancl2 PE=1 SV=1	-0.415037	0.113008
D3ZQG6	Tripartite motif-containing protein 2 OS=Rattus norvegicus OX=10116 GN=Trim2 PE=1 SV=2	-0.365871	0.113008
P38983	40S ribosomal protein SA OS=Rattus norvegicus OX=10116 GN=Rpsa PE=1 SV=3	-0.364013	0.112439
G3V928	Prolow-density lipoprotein receptor-related protein 1 OS=Rattus norvegicus OX=10116 GN=Lrp1 PE=1 SV=1	-0.652901	0.112161
D3Z941	Methionyl-tRNA synthetase OS=Rattus norvegicus OX=10116 GN=Mars PE=1 SV=1	-0.664288	0.112161
F1LMV9	Coronin OS=Rattus norvegicus OX=10116 GN=Coro2b PE=3 SV=3	-0.664288	0.112128
A0A0H2UI21	Carnitine O-acetyltransferase OS=Rattus norvegicus OX=10116 GN=Crat PE=1 SV=1	-0.628162	0.112071
P17425	Hydroxymethylglutaryl-CoA synthase, cytoplasmic OS=Rattus norvegicus OX=10116 GN=Hmgcs1 PE=1 SV=1	-0.56918	0.111931
Q9WVE9	Intersectin-1 OS=Rattus norvegicus OX=10116 GN=Itsn1 PE=1 SV=2	0.41792	0.111803
Q9Z270	Vesicle-associated membrane protein-associated protein A OS=Rattus norvegicus OX=10116 GN=Vapa PE=1 SV=3	-0.675765	0.110863
Q1JU68	Eukaryotic translation initiation factor 3 subunit A OS=Rattus norvegicus OX=10116 GN=Eif3a PE=2 SV=2	-0.461959	0.110395
G3V616	Divalent cation tolerant protein CUTA, isoform CRA_b OS=Rattus norvegicus OX=10116 GN=Cuta PE=1 SV=1	0.372952	0.109237
P62890	60S ribosomal protein L30 OS=Rattus norvegicus OX=10116 GN=Rpl30 PE=3 SV=2	-0.465938	0.109237
Q6RUV5	Ras-related C3 botulinum toxin substrate 1 OS=Rattus norvegicus OX=10116 GN=Rac1 PE=1 SV=1	0.452068	0.109237
P51635	Aldo-keto reductase family 1 member A1 OS=Rattus norvegicus OX=10116 GN=Akr1a1 PE=1 SV=2	-0.360305	0.109237
P12369	cAMP-dependent protein kinase type II-beta regulatory subunit OS=Rattus norvegicus OX=10116 GN=Prkar2b PE=1 SV=3	-0.360305	0.109237
Q3B8Q2	Eukaryotic initiation factor 4A-III OS=Rattus norvegicus OX=10116 GN=Eif4a3 PE=1 SV=1	-0.650635	0.107987
A0A0G2JT63	Cytoplasmic FMR1-interacting protein 2 OS=Rattus norvegicus OX=10116 GN=Cyfip2 PE=4 SV=1	-0.358454	0.107476
Q62733	Lamina-associated polypeptide 2, isoform beta OS=Rattus norvegicus OX=10116 GN=Tmpo PE=1 SV=3	0.37629	0.106193
Q6DGF2	Clathrin interactor 1 OS=Rattus norvegicus OX=10116 GN=Clint1 PE=1 SV=1	0.349365	0.105827
O88917	Adhesion G protein-coupled receptor L1 OS=Rattus norvegicus OX=10116 GN=Adgrl1 PE=1 SV=1	0.396159	0.105827
Q64715	Microtubule-associated protein OS=Rattus norvegicus OX=10116 GN=Map2 PE=2 SV=1	-0.394032	0.105827
G3V964	Neurotrimin OS=Rattus norvegicus OX=10116 GN=Ntm PE=4 SV=2	0.396159	0.10537
D3ZCG2	Kinesin family member 21A OS=Rattus norvegicus OX=10116 GN=Kif21a PE=1 SV=2	-0.450084	0.10537
P61751	ADP-ribosylation factor 4 OS=Rattus norvegicus OX=10116 GN=Arf4 PE=2 SV=2	-0.650635	0.105271
Q6AY57	WD repeat domain phosphoinositide-interacting protein 2 OS=Rattus norvegicus OX=10116 GN=Wipi2 PE=1 SV=1	0.364012	0.105127
Q5U214	Small nuclear ribonucleoprotein polypeptide A OS=Rattus norvegicus OX=10116 GN=Snrpa PE=1 SV=1	0.378512	0.105127
B2RYV2	Nudt16 protein OS=Rattus norvegicus OX=10116 GN=Nudt16 PE=2 SV=1	0.41792	0.105127
G3V728	4-nitrophenylphosphatase domain and non-neuronal SNAP25-like protein homolog 1 (C. elegans), isoform CRA_b OS=Rattus norvegicus OX=10116 GN=Nipsnap1 PE=1 SV=1	-0.643856	0.105127
Q499R1	Ppp2r5d protein (Fragment) OS=Rattus norvegicus OX=10116 GN=Ppp2r5d PE=2 SV=1	-0.641604	0.105127
Q8R491	EH domain-containing protein 3 OS=Rattus norvegicus OX=10116 GN=Ehd3 PE=1 SV=2	-0.351074	0.105127
Q925G1	Hepatoma-derived growth factor-related protein 2 OS=Rattus norvegicus OX=10116 GN=Hdgfl2 PE=1 SV=2	0.353888	0.104488
Q7TMB9	Ab1-021 OS=Rattus norvegicus OX=10116 GN=LOC299282 PE=2 SV=1	-0.632629	0.104488
G3V888	ATP-citrate synthase OS=Rattus norvegicus OX=10116 GN=Acly PE=1 SV=1	-0.352916	0.104488
F1M7L6	Secretogranin III, isoform CRA_a OS=Rattus norvegicus OX=10116 GN=Scg3 PE=1 SV=2	0.399445	0.103668
D4A206	Treacle ribosome biogenesis factor 1 OS=Rattus norvegicus OX=10116 GN=Tcof1 PE=1 SV=2	0.411426	0.103668
A0A0G2JT93	Catenin (Cadherin associated protein), beta 1, isoform CRA_a OS=Rattus norvegicus OX=10116 GN=Ctnnb1 PE=1 SV=1	0.388465	0.103668
O35244	Peroxiredoxin-6 OS=Rattus norvegicus OX=10116 GN=Prdx6 PE=1 SV=3	0.443607	0.103668
Q6P6R2	Dihydrolipoyl dehydrogenase, mitochondrial OS=Rattus norvegicus OX=10116 GN=Dld PE=1 SV=1	0.442545	0.103046
O35964	Endophilin-A2 OS=Rattus norvegicus OX=10116 GN=Sh3gl1 PE=1 SV=1	-0.351074	0.102198
Q68FT7	Phenylalanyl-tRNA synthetase subunit beta OS=Rattus norvegicus OX=10116 GN=Farsb PE=1 SV=1	-0.571322	0.101851
P14173	Aromatic-L-amino-acid decarboxylase OS=Rattus norvegicus OX=10116 GN=Ddc PE=1 SV=1	0.359521	0.101329
P07943	Aldo-keto reductase family 1 member B1 OS=Rattus norvegicus OX=10116 GN=Akr1b1 PE=1 SV=3	-0.349235	0.101234
G3V7V2	Angio-associated migratory protein (Predicted) OS=Rattus norvegicus OX=10116 GN=Aamp PE=1 SV=1	0.395063	0.100742
M0R5J4	Uncharacterized protein OS=Rattus norvegicus OX=10116 PE=3 SV=1	-0.347399	0.100626
Q08326	Guanine nucleotide exchange factor MSS4 OS=Rattus norvegicus OX=10116 GN=Rabif PE=1 SV=1	0.420078	0.100523
Q794E4	Heterogeneous nuclear ribonucleoprotein F OS=Rattus norvegicus OX=10116 GN=Hnrnpf PE=1 SV=3	-0.599462	0.100523
Q8CFN2	Cell division control protein 42 homolog OS=Rattus norvegicus OX=10116 GN=Cdc42 PE=1 SV=2	0.439357	0.100523
Q566C7	Diphosphoinositol polyphosphate phosphohydrolase 1 OS=Rattus norvegicus OX=10116 GN=Nudt3 PE=1 SV=1	0.420078	0.100523
A0A0G2K0S7	RAP1 GTPase-activating protein 2 OS=Rattus norvegicus OX=10116 GN=Rap1gap2 PE=1 SV=1	-0.586406	0.100523
F1M7V4	Protein piccolo OS=Rattus norvegicus OX=10116 GN=Pclo PE=1 SV=3	0.392867	0.100523
P85834	Elongation factor Tu, mitochondrial OS=Rattus norvegicus OX=10116 GN=Tufm PE=1 SV=1	-0.403542	0.100523
Q9JJ19	Na(+)/H(+) exchange regulatory cofactor NHE-RF1 OS=Rattus norvegicus OX=10116 GN=Slc9a3r1 PE=1 SV=3	0.438293	0.100523
G3V6S2	Cytoplasmic aconitate hydratase OS=Rattus norvegicus OX=10116 GN=Aco1 PE=1 SV=1	-0.403542	0.0998181
B0BMY8	Histone H3 OS=Rattus norvegicus OX=10116 GN=H3f3b PE=2 SV=1	0.426533	0.09942
M0RA26	Ribosomal protein S27-like OS=Rattus norvegicus OX=10116 GN=LOC100362987 PE=3 SV=1	-0.630394	0.09942
D4ADA8	SH3 domain binding glutamic acid-rich protein like 2 OS=Rattus norvegicus OX=10116 GN=Sh3bgrl2 PE=1 SV=3	0.402722	0.09942
Q498U4	SAP domain-containing ribonucleoprotein OS=Rattus norvegicus OX=10116 GN=Sarnp PE=1 SV=3	0.343692	0.09942
D3ZUM4	Beta-galactosidase OS=Rattus norvegicus OX=10116 GN=Glb1 PE=1 SV=1	-0.60165	0.09942
Q66H61	Glutamine--tRNA ligase OS=Rattus norvegicus OX=10116 GN=Qars1 PE=1 SV=1	-0.603841	0.09942
P05370	Glucose-6-phosphate 1-dehydrogenase OS=Rattus norvegicus OX=10116 GN=G6pdx PE=1 SV=3	-0.351074	0.09942
P13596	Neural cell adhesion molecule 1 OS=Rattus norvegicus OX=10116 GN=Ncam1 PE=1 SV=1	-0.552156	0.09942
Q4KLZ3	DAZ associated protein 1, isoform CRA_a OS=Rattus norvegicus OX=10116 GN=Dazap1 PE=1 SV=1	-0.606035	0.0984783
D3ZT16	MAP6 domain-containing 1 OS=Rattus norvegicus OX=10116 GN=Map6d1 PE=1 SV=1	-0.597278	0.0975718
Q3KRD5	Mitochondrial import receptor subunit TOM34 OS=Rattus norvegicus OX=10116 GN=Tomm34 PE=1 SV=1	-0.599462	0.0963705
Q3MIE9	Spermine synthase OS=Rattus norvegicus OX=10116 GN=Sms PE=1 SV=1	0.380729	0.0963705
Q66H71	Serine/threonine-protein phosphatase CPPED1 OS=Rattus norvegicus OX=10116 GN=Cpped1 PE=1 SV=1	0.347099	0.0963283
Q9EST6	Acidic leucine-rich nuclear phosphoprotein 32 family member B OS=Rattus norvegicus OX=10116 GN=Anp32b PE=1 SV=1	-0.630394	0.0963283
D3ZAG3	Microtubule-associated protein 9 OS=Rattus norvegicus OX=10116 GN=Map9 PE=1 SV=1	0.386259	0.0954683
Q66HF1	NADH-ubiquinone oxidoreductase 75 kDa subunit, mitochondrial OS=Rattus norvegicus OX=10116 GN=Ndufs1 PE=1 SV=1	0.43189	0.0952315
O08838	Amphiphysin OS=Rattus norvegicus OX=10116 GN=Amph PE=1 SV=1	0.43189	0.0952315
G3V997	Neuronal migration protein doublecortin OS=Rattus norvegicus OX=10116 GN=Dcx PE=1 SV=1	0.400538	0.0946441
A1L1I6	Reticulon OS=Rattus norvegicus OX=10116 GN=Rtn3 PE=2 SV=1	0.375178	0.0942368
Q5XIF4	Small ubiquitin-related modifier 3 OS=Rattus norvegicus OX=10116 GN=Sumo3 PE=3 SV=1	0.424385	0.0942368
G3V734	2,4-dienoyl CoA reductase 1, mitochondrial, isoform CRA_a OS=Rattus norvegicus OX=10116 GN=Decr1 PE=1 SV=1	-0.637109	0.0942368
D3ZWA1	MINDY lysine 48 deubiquitinase 2 OS=Rattus norvegicus OX=10116 GN=Mindy2 PE=1 SV=2	0.367371	0.0942368
D4ACS3	Mab-21 domain-containing 2 OS=Rattus norvegicus OX=10116 GN=Mb21d2 PE=1 SV=1	0.358396	0.0942368
A0A0G2KA06	Kelch-like protein 22 OS=Rattus norvegicus OX=10116 GN=Klhl22 PE=1 SV=1	-0.617056	0.0942368
Q76MV3	Cytochrome C oxidase assembly protein COX17 OS=Rattus norvegicus OX=10116 GN=Cox17 PE=1 SV=1	-0.53952	0.0942368
M0R5N4	Prefoldin subunit 4 OS=Rattus norvegicus OX=10116 GN=Pfdn4 PE=1 SV=2	0.329985	0.0942368
D3ZDK2	Ubiquitin-conjugating enzyme E2 D1 OS=Rattus norvegicus OX=10116 GN=Ube2d1 PE=1 SV=1	-0.592919	0.0942368
P28042	Single-stranded DNA-binding protein, mitochondrial OS=Rattus norvegicus OX=10116 GN=Ssbp1 PE=1 SV=2	0.341417	0.0942368
F1LUT4	Phospholipid-transporting ATPase OS=Rattus norvegicus OX=10116 GN=Atp8a1 PE=1 SV=3	-0.614845	0.0942368
P84060	Dystrobrevin beta OS=Rattus norvegicus OX=10116 GN=Dtnb PE=1 SV=2	-0.785875	0.0942368
Q499N6	UBX domain-containing protein 1 OS=Rattus norvegicus OX=10116 GN=Ubxn1 PE=3 SV=2	-0.614845	0.0942368
A0A0A0MY07	Ubiquitin carboxyl-terminal hydrolase OS=Rattus norvegicus OX=10116 GN=Usp15 PE=1 SV=1	-0.590745	0.0942368
D3ZQM0	Splicing factor 3a, subunit 1 OS=Rattus norvegicus OX=10116 GN=Sf3a1 PE=1 SV=1	-0.610433	0.0942368
P63164	Small nuclear ribonucleoprotein-associated protein N OS=Rattus norvegicus OX=10116 GN=Snrpn PE=2 SV=1	0.412511	0.0942368
B5DES0	Small nuclear ribonucleoprotein Sm D2 OS=Rattus norvegicus OX=10116 GN=Snrpd2 PE=1 SV=1	0.426533	0.0942368
A0A0G2K273	Eukaryotic translation initiation factor 3 subunit E OS=Rattus norvegicus OX=10116 GN=LOC100909481 PE=3 SV=1	-0.632629	0.0942368
F1LPT4	Calcium/calmodulin-dependent protein kinase kinase 2 OS=Rattus norvegicus OX=10116 GN=Camkk2 PE=1 SV=3	-0.639355	0.0942368
B0BNJ1	LOC683667 protein OS=Rattus norvegicus OX=10116 GN=Sri PE=1 SV=1	-0.409278	0.0942368
P24090	Alpha-2-HS-glycoprotein OS=Rattus norvegicus OX=10116 GN=Ahsg PE=1 SV=2	-0.340075	0.0942368
D3ZXS8	Huntingtin interacting protein 2 (Predicted), isoform CRA_a OS=Rattus norvegicus OX=10116 GN=Ube2k PE=1 SV=1	0.403813	0.0942368
G3V827	Cysteine conjugate-beta lyase 1, isoform CRA_a OS=Rattus norvegicus OX=10116 GN=Kyat1 PE=1 SV=1	0.343692	0.0942368
P18422	Proteasome subunit alpha type-3 OS=Rattus norvegicus OX=10116 GN=Psma3 PE=1 SV=3	0.427606	0.0942368
G3V856	Ephexin-1 OS=Rattus norvegicus OX=10116 GN=Ngef PE=1 SV=1	-0.531156	0.0942368
F1M1Y0	SH3-containing GRB2-like protein 3-interacting protein 1 OS=Rattus norvegicus OX=10116 GN=Sgip1 PE=1 SV=3	0.420078	0.0942368
A0A0A0MY09	Endoplasmin OS=Rattus norvegicus OX=10116 GN=Hsp90b1 PE=1 SV=1	-0.332789	0.0942368
A2VCW8	Septin 7 OS=Rattus norvegicus OX=10116 GN=Sept7 PE=2 SV=1	0.342555	0.0942368
A1A5L2	Pgm1 protein (Fragment) OS=Rattus norvegicus OX=10116 GN=Pgm1 PE=2 SV=1	0.424385	0.0942368
G3V874	Erythrocyte membrane protein band 4.1-like 3 OS=Rattus norvegicus OX=10116 GN=Epb41l3 PE=1 SV=1	-0.597278	0.0942368
P02401	60S acidic ribosomal protein P2 OS=Rattus norvegicus OX=10116 GN=Rplp2 PE=1 SV=2	0.422233	0.0941691
A0A0G2JZ69	Spectrin alpha chain, non-erythrocytic 1 OS=Rattus norvegicus OX=10116 GN=Sptan1 PE=1 SV=1	0.422233	0.0941417
D4A5L9	Cytochrome c domain-containing protein OS=Rattus norvegicus OX=10116 PE=3 SV=1	0.421156	0.094059
P07722	Myelin-associated glycoprotein OS=Rattus norvegicus OX=10116 GN=Mag PE=1 SV=1	0.421156	0.094059
M0R7U1	Adenylate kinase 5 OS=Rattus norvegicus OX=10116 GN=Ak5 PE=1 SV=1	-0.454032	0.094059
G3V852	RCG55135, isoform CRA_b OS=Rattus norvegicus OX=10116 GN=Tln1 PE=1 SV=1	-0.577767	0.094059
P06686	Sodium/potassium-transporting ATPase subunit alpha-2 OS=Rattus norvegicus OX=10116 GN=Atp1a2 PE=1 SV=1	0.314986	0.093996
Q6AYK8	Eukaryotic translation initiation factor 3 subunit D OS=Rattus norvegicus OX=10116 GN=Eif3d PE=1 SV=1	-0.577767	0.0935082
P62836	Ras-related protein Rap-1A OS=Rattus norvegicus OX=10116 GN=Rap1a PE=1 SV=1	-0.577767	0.0935082
P11762	Galectin-1 OS=Rattus norvegicus OX=10116 GN=Lgals1 PE=1 SV=2	-0.380822	0.0935082
Q5U2R7	LRP chaperone MESD OS=Rattus norvegicus OX=10116 GN=Mesd PE=2 SV=1	0.320773	0.0933256
A0A0G2K0M8	Neural cell adhesion molecule 1 OS=Rattus norvegicus OX=10116 GN=Ncam1 PE=1 SV=1	0.420078	0.0932853
P43278	Histone H1.0 OS=Rattus norvegicus OX=10116 GN=H1-0 PE=2 SV=2	0.335712	0.093203
P31662	Sodium-dependent neutral amino acid transporter SLC6A17 OS=Rattus norvegicus OX=10116 GN=Slc6a17 PE=1 SV=1	-0.577767	0.0923661
Q4V8K5	BRO1 domain-containing protein BROX OS=Rattus norvegicus OX=10116 GN=Brox PE=2 SV=1	-0.675765	0.0923661
A0A0G2K350	NSF attachment protein gamma OS=Rattus norvegicus OX=10116 GN=Napg PE=1 SV=1	-0.349235	0.0923661
P14669	Annexin A3 OS=Rattus norvegicus OX=10116 GN=Anxa3 PE=1 SV=4	-0.336428	0.0923661
D3ZNW5	Neurofascin OS=Rattus norvegicus OX=10116 GN=Nfasc PE=1 SV=3	-0.608232	0.0923661
B1WBP0	Metallophosphoesterase MPPED2 OS=Rattus norvegicus OX=10116 GN=Mpped2 PE=1 SV=1	0.323082	0.0919789
B0BNM6	LOC683402 protein OS=Rattus norvegicus OX=10116 GN=Ap3s2 PE=2 SV=1	0.361768	0.0919789
F1LPA6	Peptidyl arginine deiminase, type II, isoform CRA_a OS=Rattus norvegicus OX=10116 GN=Padi2 PE=4 SV=2	0.365133	0.0919789
G3V946	AIP1, isoform CRA_a OS=Rattus norvegicus OX=10116 GN=Dpy30 PE=1 SV=1	-0.599462	0.0919789
M0R3V4	Myeloid-derived growth factor OS=Rattus norvegicus OX=10116 GN=Mydgf PE=1 SV=2	0.305679	0.0919789
F7FJQ3	NPC intracellular cholesterol transporter 2 OS=Rattus norvegicus OX=10116 GN=Npc2 PE=1 SV=1	0.306846	0.0919789
A0A0G2K946	SPARC/osteonectin, cwcv and kazal-like domains proteoglycan 2 OS=Rattus norvegicus OX=10116 GN=Spock2 PE=1 SV=1	0.362891	0.0919789
A0A0A0MXX7	Frataxin, mitochondrial OS=Rattus norvegicus OX=10116 GN=Fxn PE=1 SV=2	0.364012	0.0919789
D3ZZN4	Uncharacterized protein OS=Rattus norvegicus OX=10116 PE=3 SV=1	-0.621488	0.0919789
P20788	Cytochrome b-c1 complex subunit Rieske, mitochondrial OS=Rattus norvegicus OX=10116 GN=Uqcrfs1 PE=1 SV=2	0.366252	0.0919789
A0A1K0GY57	Cytoglobin, isoform CRA_b OS=Rattus norvegicus OX=10116 GN=Cygb PE=3 SV=1	0.314986	0.0919789
F1M4H5	NOVA alternative-splicing regulator 2 OS=Rattus norvegicus OX=10116 GN=Nova2 PE=4 SV=3	-0.584241	0.0919789
Q6PEC1	Tubulin-specific chaperone A OS=Rattus norvegicus OX=10116 GN=Tbca PE=1 SV=1	0.413594	0.0919789
B0BNB2	Density-regulated protein OS=Rattus norvegicus OX=10116 GN=Denr PE=2 SV=1	0.395063	0.0919789
Q6PCT3	Tumor protein D54 OS=Rattus norvegicus OX=10116 GN=Tpd52l2 PE=1 SV=1	0.309176	0.0919789
Q3B7D1	Ubiquitin-conjugating enzyme E2 Z OS=Rattus norvegicus OX=10116 GN=Ube2z PE=1 SV=2	0.324235	0.0919789
Q3S4A4	ADP-ribosylation factor GTPase activating protein 1 heart isoform OS=Rattus norvegicus OX=10116 GN=Arfgap1 PE=1 SV=1	-0.599462	0.0919789
D3ZQ02	WD repeat domain 37 OS=Rattus norvegicus OX=10116 GN=Wdr37 PE=1 SV=3	-0.504305	0.0919789
Q505I9	Epsin-2 OS=Rattus norvegicus OX=10116 GN=Epn2 PE=1 SV=1	0.323082	0.0919789
A0A0G2JZI0	Scaffold attachment factor B OS=Rattus norvegicus OX=10116 GN=Safb PE=1 SV=1	-0.606035	0.0919789
D4A5J1	Kelch repeat and BTB domain-containing 11 OS=Rattus norvegicus OX=10116 GN=Kbtbd11 PE=1 SV=1	-0.62371	0.0919789
A0A0G2K402	Myelin expression factor 2 OS=Rattus norvegicus OX=10116 GN=Myef2 PE=1 SV=1	-0.526992	0.0919789
P63100	Calcineurin subunit B type 1 OS=Rattus norvegicus OX=10116 GN=Ppp3r1 PE=1 SV=2	0.415759	0.0919789
Q6AY86	Vacuolar protein sorting-associated protein 26A OS=Rattus norvegicus OX=10116 GN=Vps26a PE=1 SV=1	0.361768	0.0919789
Q5XIE6	3-hydroxyisobutyryl-CoA hydrolase, mitochondrial OS=Rattus norvegicus OX=10116 GN=Hibch PE=1 SV=2	0.366252	0.0919789
A0A0G2JSV6	Globin c2 OS=Rattus norvegicus OX=10116 GN=Hba-a2 PE=1 SV=1	-0.323733	0.0919789
Q3ZAU6	RBR-type E3 ubiquitin transferase OS=Rattus norvegicus OX=10116 GN=Rnf14 PE=1 SV=1	-0.382702	0.0919789
B1VKB4	Synaptopodin OS=Rattus norvegicus OX=10116 GN=Synpo PE=2 SV=1	0.353888	0.0919789
Q4QQV0	Tubulin beta chain OS=Rattus norvegicus OX=10116 GN=Tubb6 PE=1 SV=1	-0.641604	0.0919789
D3ZT07	Septin 5 OS=Rattus norvegicus OX=10116 GN=Sept5 PE=1 SV=2	0.356144	0.0919789
D4AE96	Importin 7 OS=Rattus norvegicus OX=10116 GN=Ipo7 PE=1 SV=1	0.391768	0.0919789
Q9EPH8	Polyadenylate-binding protein 1 OS=Rattus norvegicus OX=10116 GN=Pabpc1 PE=1 SV=1	-0.323733	0.0919789
P24155	Thimet oligopeptidase OS=Rattus norvegicus OX=10116 GN=Thop1 PE=1 SV=4	0.411426	0.0917291
B2RZB6	U6 snRNA-associated Sm-like protein LSm8 OS=Rattus norvegicus OX=10116 GN=Lsm8 PE=1 SV=1	0.311503	0.091087
B0BN18	Prefoldin subunit 2 OS=Rattus norvegicus OX=10116 GN=Pfdn2 PE=2 SV=1	0.385155	0.0906687
D4A1Z2	KOW domain-containing protein OS=Rattus norvegicus OX=10116 PE=3 SV=1	-0.520769	0.0906086
F1M9V7	Aminopeptidase OS=Rattus norvegicus OX=10116 GN=Npepps PE=1 SV=1	-0.318326	0.0906086
D3ZKX8	Family with sequence similarity 169, member A OS=Rattus norvegicus OX=10116 GN=Fam169a PE=1 SV=2	0.353888	0.0888401
Q5MJ12	F-box/LRR-repeat protein 16 OS=Rattus norvegicus OX=10116 GN=Fbxl16 PE=2 SV=1	-0.522841	0.0888401
Q63486	Ras-related GTP-binding protein A OS=Rattus norvegicus OX=10116 GN=Rraga PE=1 SV=1	0.339137	0.0888387
Q569C9	Golgi phosphoprotein 3 OS=Rattus norvegicus OX=10116 GN=Golph3 PE=1 SV=1	-0.625934	0.0888387
A0A0G2K3L8	WD repeat and FYVE domain-containing 1 OS=Rattus norvegicus OX=10116 GN=Wdfy1 PE=1 SV=1	0.342555	0.0888387
Q6PDW4	Proteasome subunit beta OS=Rattus norvegicus OX=10116 GN=Psmb1 PE=1 SV=1	0.407081	0.088697
Q6T487	Alpha-actinin-1 OS=Rattus norvegicus OX=10116 GN=Actn1 PE=1 SV=1	0.407081	0.0879342
M0R7M8	Uncharacterized protein OS=Rattus norvegicus OX=10116 PE=4 SV=2	-0.314733	0.0872955
A0A096MIX2	DEAD (Asp-Glu-Ala-Asp) box polypeptide 17, isoform CRA_a OS=Rattus norvegicus OX=10116 GN=Ddx17 PE=1 SV=1	-0.608232	0.0871956
Q6DUV1	Protein kinase C epsilon type OS=Rattus norvegicus OX=10116 PE=2 SV=1	-0.571322	0.0871176
Q6IMX3	Acetyl-Coenzyme A dehydrogenase, short chain, isoform CRA_a OS=Rattus norvegicus OX=10116 GN=Acads PE=1 SV=1	-0.586406	0.087101
Q6IE52	Murinoglobulin-2 OS=Rattus norvegicus OX=10116 GN=Mug2 PE=1 SV=1	-0.773491	0.087101
D4A8U7	Dynactin 1, isoform CRA_a OS=Rattus norvegicus OX=10116 GN=Dctn1 PE=1 SV=2	-0.312939	0.0868562
F1LMQ3	Proteasome 26S subunit, non-ATPase 8 OS=Rattus norvegicus OX=10116 GN=Psmd8 PE=1 SV=1	-0.573467	0.0860141
D3ZLK9	ATP-dependent (S)-NAD(P)H-hydrate dehydratase OS=Rattus norvegicus OX=10116 GN=Naxd PE=1 SV=2	-0.614845	0.0860141
Q02874	Core histone macro-H2A.1 OS=Rattus norvegicus OX=10116 GN=Macroh2a1 PE=1 SV=4	0.304511	0.0860141
Q5PPH0	Enolase-phosphatase E1 OS=Rattus norvegicus OX=10116 GN=Enoph1 PE=2 SV=1	-0.571322	0.0858007
A0A059NZR0	HN1 OS=Rattus norvegicus OX=10116 GN=Jpt1 PE=1 SV=1	-0.369595	0.0858007
Q4KLH4	Paraspeckle component 1 OS=Rattus norvegicus OX=10116 GN=Pspc1 PE=1 SV=1	-0.524915	0.0858007
P68182	cAMP-dependent protein kinase catalytic subunit beta OS=Rattus norvegicus OX=10116 GN=Prkacb PE=1 SV=2	-0.537424	0.0858007
Q91ZN1	Coronin-1A OS=Rattus norvegicus OX=10116 GN=Coro1a PE=1 SV=3	-0.311148	0.0858007
O88506	STE20/SPS1-related proline-alanine-rich protein kinase OS=Rattus norvegicus OX=10116 GN=Stk39 PE=1 SV=2	0.312665	0.0850175
P61589	Transforming protein RhoA OS=Rattus norvegicus OX=10116 GN=Rhoa PE=1 SV=1	0.402722	0.0850175
Q5FVG5	Similar to tropomyosin 1, embryonic fibroblast-rat, isoform CRA_c OS=Rattus norvegicus OX=10116 GN=Tpm2 PE=2 SV=1	0.305679	0.0850175
D4A3S6	MTSS I-BAR domain-containing 2 OS=Rattus norvegicus OX=10116 GN=Mtss2 PE=1 SV=3	0.341417	0.0842685
Q62688	Inactive phospholipase C-like protein 1 OS=Rattus norvegicus OX=10116 GN=Plcl1 PE=1 SV=1	-0.550043	0.0842255
F8WFM2	Beta-soluble NSF attachment protein OS=Rattus norvegicus OX=10116 GN=Napb PE=4 SV=1	-0.309359	0.0842255
A0A140TAI1	Ubiquilin 1, isoform CRA_a OS=Rattus norvegicus OX=10116 GN=Ubqln1 PE=1 SV=1	0.400538	0.0837593
O54924	Exocyst complex component 8 OS=Rattus norvegicus OX=10116 GN=Exoc8 PE=1 SV=1	-0.682696	0.0836112
Q5U2N3	Membrane-associated phosphatidylinositol transfer protein 1 OS=Rattus norvegicus OX=10116 GN=Pitpnm1 PE=1 SV=1	-0.556393	0.0836112
Q6P9V6	Proteasome subunit alpha type OS=Rattus norvegicus OX=10116 GN=Psma5 PE=1 SV=1	0.399445	0.0824565
P48508	Glutamate--cysteine ligase regulatory subunit OS=Rattus norvegicus OX=10116 GN=Gclm PE=1 SV=1	-0.564905	0.0816565
O54783	Choline/ethanolamine kinase OS=Rattus norvegicus OX=10116 GN=Chkb PE=1 SV=3	0.302173	0.0816565
D3ZLC1	Lamin B2 OS=Rattus norvegicus OX=10116 GN=Lmnb2 PE=1 SV=2	-0.554273	0.0816565
M0R3N4	Vesicle amine transport 1-like OS=Rattus norvegicus OX=10116 GN=Vat1l PE=1 SV=2	0.39835	0.0816565
Q62936	Disks large homolog 3 OS=Rattus norvegicus OX=10116 GN=Dlg3 PE=1 SV=1	-0.397828	0.0816565
Q05140	Clathrin coat assembly protein AP180 OS=Rattus norvegicus OX=10116 GN=Snap91 PE=1 SV=1	0.367371	0.0816565
D3ZCS3	Poly(rC)-binding protein 4 OS=Rattus norvegicus OX=10116 GN=Pcbp4 PE=4 SV=1	-0.562772	0.0814198
P19234	NADH dehydrogenase [ubiquinone] flavoprotein 2, mitochondrial OS=Rattus norvegicus OX=10116 GN=Ndufv2 PE=1 SV=2	0.37629	0.0814198
O35303	Dynamin-1-like protein OS=Rattus norvegicus OX=10116 GN=Dnm1l PE=1 SV=1	-0.304006	0.0814198
P15650	Long-chain specific acyl-CoA dehydrogenase, mitochondrial OS=Rattus norvegicus OX=10116 GN=Acadl PE=1 SV=1	0.370722	0.0812457
Q9Z1B2	Glutathione S-transferase Mu 5 OS=Rattus norvegicus OX=10116 GN=Gstm5 PE=1 SV=3	-0.304006	0.0812457
A1L1M0	Protein kinase, cAMP-dependent, catalytic, alpha OS=Rattus norvegicus OX=10116 GN=Prkaca PE=1 SV=1	-0.302226	0.0812457
A0A292G0W2	Gai-interacting protein OS=Rattus norvegicus OX=10116 GN=Phf24 PE=4 SV=1	0.395063	0.0812457
D4A6C5	Rho GTPase-activating protein 1 OS=Rattus norvegicus OX=10116 GN=Arhgap1 PE=1 SV=1	-0.32916	0.0812457
P36201	Cysteine-rich protein 2 OS=Rattus norvegicus OX=10116 GN=Crip2 PE=2 SV=1	-0.405451	0.0810727
Q63610	Tropomyosin alpha-3 chain OS=Rattus norvegicus OX=10116 GN=Tpm3 PE=1 SV=2	0.395063	0.0809487
Q920A6	Retinoid-inducible serine carboxypeptidase OS=Rattus norvegicus OX=10116 GN=Scpep1 PE=2 SV=1	-0.558517	0.079801
Q6P7P5	Basic leucine zipper and W2 domain-containing protein 1 OS=Rattus norvegicus OX=10116 GN=Bzw1 PE=1 SV=1	-0.554273	0.0792758
G3V8R0	Similar to sid2057p OS=Rattus norvegicus OX=10116 GN=RGD1311703 PE=1 SV=1	0.285698	0.0790052
P34058	Heat shock protein HSP 90-beta OS=Rattus norvegicus OX=10116 GN=Hsp90ab1 PE=1 SV=4	-0.300448	0.0780648
Q9QYW3	MOB-like protein phocein OS=Rattus norvegicus OX=10116 GN=Mob4 PE=1 SV=1	0.339137	0.0778489
A0A096MIZ1	Paralemmin 2 OS=Rattus norvegicus OX=10116 GN=Palm2 PE=1 SV=1	0.312665	0.077736
P62853	40S ribosomal protein S25 OS=Rattus norvegicus OX=10116 GN=Rps25 PE=2 SV=1	-0.564905	0.077418
A0A0G2K654	Histone cluster 1 H1 family member c OS=Rattus norvegicus OX=10116 GN=Hist1h1c PE=1 SV=1	-0.575615	0.0771338
A0A1B0GWS0	PTPRF-interacting protein alpha 1 OS=Rattus norvegicus OX=10116 GN=Ppfia1 PE=1 SV=1	-0.564905	0.0768318
F1LUM5	Tubulin alpha chain OS=Rattus norvegicus OX=10116 GN=Tubal3 PE=1 SV=2	0.290424	0.0768318
Q5U2X8	Acyl-CoA thioesterase 9 OS=Rattus norvegicus OX=10116 GN=Acot9 PE=1 SV=1	0.295135	0.0768318
Q76EQ0	Serine racemase OS=Rattus norvegicus OX=10116 GN=Srr PE=1 SV=1	-0.552156	0.0764935
A0A0G2K719	DEAD-box helicase 3, X-linked OS=Rattus norvegicus OX=10116 GN=Ddx3x PE=1 SV=1	-0.550043	0.0755054
Q7TT49	Serine/threonine-protein kinase MRCK beta OS=Rattus norvegicus OX=10116 GN=Cdc42bpb PE=1 SV=1	-0.547932	0.0754863
M0RC17	Cell adhesion molecule L1-like OS=Rattus norvegicus OX=10116 GN=Chl1 PE=1 SV=2	0.293959	0.0746231
Q80VJ4	Glycerophosphocholine phosphodiesterase GPCPD1 OS=Rattus norvegicus OX=10116 GN=Gpcpd1 PE=1 SV=1	-0.678072	0.0743185
F1M5M9	SLIT-ROBO Rho GTPase-activating protein 3 OS=Rattus norvegicus OX=10116 GN=Srgap3 PE=1 SV=2	-0.541618	0.0742615
F1LNJ2	U5 small nuclear ribonucleoprotein 200 kDa helicase OS=Rattus norvegicus OX=10116 GN=Snrnp200 PE=1 SV=1	-0.541618	0.0742615
Q5XFX0	Transgelin-2 OS=Rattus norvegicus OX=10116 GN=Tagln2 PE=1 SV=1	-0.53952	0.0742615
G3V7T6	Splicing factor 3b, subunit 1 OS=Rattus norvegicus OX=10116 GN=Sf3b1 PE=1 SV=1	-0.535332	0.0740874
A0A0G2K737	Thioredoxin-like protein 1 OS=Rattus norvegicus OX=10116 GN=Txnl1 PE=1 SV=1	-0.293359	0.0740612
B1WBX6	Small ArfGAP2 OS=Rattus norvegicus OX=10116 GN=Smap2 PE=1 SV=1	-0.567041	0.0738385
D3Z8D8	SLIT and NTRK-like family, member 1 OS=Rattus norvegicus OX=10116 GN=Slitrk1 PE=4 SV=1	0.320773	0.0738385
Q6AXY0	Glutathione S-transferase A6 OS=Rattus norvegicus OX=10116 GN=Gsta6 PE=1 SV=1	-0.531156	0.0738385
A8WCF8	Tumor protein p63-regulated gene 1-like protein OS=Rattus norvegicus OX=10116 GN=Tprg1l PE=1 SV=1	0.299831	0.0738385
D4A830	Inorganic pyrophosphatase 2 OS=Rattus norvegicus OX=10116 GN=Ppa2 PE=1 SV=2	0.328836	0.0738385
P13084	Nucleophosmin OS=Rattus norvegicus OX=10116 GN=Npm1 PE=1 SV=1	0.382944	0.0738385
A0A0G2K4U6	Interleukin enhancer-binding factor 3 OS=Rattus norvegicus OX=10116 GN=Ilf3 PE=1 SV=1	0.382944	0.0738385
W0T3G7	Brain-enriched E-MAP-115-like protein OS=Rattus norvegicus OX=10116 GN=Map7d2 PE=2 SV=1	0.286881	0.0736412
Q9Z0G8	WAS/WASL-interacting protein family member 3 OS=Rattus norvegicus OX=10116 GN=Wipf3 PE=1 SV=1	0.282143	0.073499
D4A1R8	Copine-1 OS=Rattus norvegicus OX=10116 GN=Cpne1 PE=1 SV=1	0.347099	0.0733986
Q9Z2F5	C-terminal-binding protein 1 OS=Rattus norvegicus OX=10116 GN=Ctbp1 PE=1 SV=3	-0.281036	0.0730079
P50554	4-aminobutyrate aminotransferase, mitochondrial OS=Rattus norvegicus OX=10116 GN=Abat PE=1 SV=3	0.381837	0.0730079
P63090	Pleiotrophin OS=Rattus norvegicus OX=10116 GN=Ptn PE=1 SV=1	-0.490051	0.0729444
Q03626	Murinoglobulin-1 OS=Rattus norvegicus OX=10116 GN=Mug1 PE=2 SV=1	-0.288065	0.0722589
D3ZZU8	Fructosamine 3 kinase OS=Rattus norvegicus OX=10116 GN=Fn3k PE=4 SV=2	0.303342	0.0721801
F1LZX7	60S ribosomal protein L17 OS=Rattus norvegicus OX=10116 GN=Rpl17 PE=1 SV=2	-0.579922	0.0721801
P70566	Tropomodulin-2 OS=Rattus norvegicus OX=10116 GN=Tmod2 PE=1 SV=1	-0.288065	0.0721801
P30904	Macrophage migration inhibitory factor OS=Rattus norvegicus OX=10116 GN=Mif PE=1 SV=4	0.379621	0.0711516
Q5XIC6	Proteasome (Prosome, macropain) 26S subunit, non-ATPase, 12 OS=Rattus norvegicus OX=10116 GN=Psmd12 PE=1 SV=1	-0.343732	0.0710089
O88989	Malate dehydrogenase, cytoplasmic OS=Rattus norvegicus OX=10116 GN=Mdh1 PE=1 SV=3	0.379621	0.0710089
P04762	Catalase OS=Rattus norvegicus OX=10116 GN=Cat PE=1 SV=3	-0.54372	0.0704404
Q32KJ5	N-acetylglucosamine-6-sulfatase OS=Rattus norvegicus OX=10116 GN=Gns PE=1 SV=1	0.317304	0.0702207
Z4YNF4	Low molecular weight phosphotyrosine protein phosphatase OS=Rattus norvegicus OX=10116 GN=Acp1 PE=1 SV=2	-0.334607	0.0702207
B5DFC3	Protein transport protein SEC23 OS=Rattus norvegicus OX=10116 GN=Sec23a PE=1 SV=1	-0.483985	0.0702207
D3ZLU0	C2 calcium-dependent domain-containing 4C OS=Rattus norvegicus OX=10116 GN=C2cd4c PE=1 SV=1	-0.526992	0.0700968
Q9WVK7	Hydroxyacyl-coenzyme A dehydrogenase, mitochondrial OS=Rattus norvegicus OX=10116 GN=Hadh PE=2 SV=1	-0.537424	0.0700968
P20673	Argininosuccinate lyase OS=Rattus norvegicus OX=10116 GN=Asl PE=2 SV=1	-0.520769	0.0698647
D4AAF8	RNA-binding protein Nova-1 OS=Rattus norvegicus OX=10116 GN=Nova1 PE=4 SV=2	0.306846	0.0697881
P09895	60S ribosomal protein L5 OS=Rattus norvegicus OX=10116 GN=Rpl5 PE=1 SV=3	-0.309359	0.0689199
B0BNN3	Carbonic anhydrase 1 OS=Rattus norvegicus OX=10116 GN=Ca1 PE=1 SV=1	-0.28279	0.0686378
Z4YNP1	CUGBP Elav-like family member 2 OS=Rattus norvegicus OX=10116 GN=Celf2 PE=1 SV=2	-0.277534	0.0683154
A0A0G2K1G0	BCL2-associated transcription factor 1 OS=Rattus norvegicus OX=10116 GN=Bclaf1 PE=1 SV=1	-0.541618	0.0679223
Q3KRF2	High density lipoprotein binding protein (Vigilin) OS=Rattus norvegicus OX=10116 GN=Hdlbp PE=1 SV=1	-0.550043	0.0679223
P60901	Proteasome subunit alpha type-6 OS=Rattus norvegicus OX=10116 GN=Psma6 PE=1 SV=1	0.374066	0.0679223
Q5U300	Ubiquitin-like modifier-activating enzyme 1 OS=Rattus norvegicus OX=10116 GN=Uba1 PE=1 SV=1	-0.281036	0.0679223
D4A1B8	Dynactin subunit 3 OS=Rattus norvegicus OX=10116 GN=Dctn3 PE=1 SV=1	-0.541618	0.067604
P07154	Cathepsin L1 OS=Rattus norvegicus OX=10116 GN=Ctsl PE=1 SV=2	0.269033	0.067604
A0A0G2K038	Oligoribonuclease, mitochondrial OS=Rattus norvegicus OX=10116 GN=Rexo2 PE=1 SV=1	0.325386	0.067604
D4ACG7	Copine 6 OS=Rattus norvegicus OX=10116 GN=Cpne6 PE=1 SV=2	-0.281036	0.067604
Q9JHL4	Drebrin-like protein OS=Rattus norvegicus OX=10116 GN=Dbnl PE=1 SV=1	-0.281036	0.067604
A0A0G2JSW3	Globin a4 OS=Rattus norvegicus OX=10116 GN=Hbb PE=1 SV=1	-0.281036	0.067604
A0A0G2JVW5	E3 ubiquitin-protein ligase HUWE1 OS=Rattus norvegicus OX=10116 GN=Huwe1 PE=1 SV=1	-0.378944	0.067604
P26453	Basigin OS=Rattus norvegicus OX=10116 GN=Bsg PE=1 SV=2	-0.512514	0.0675334
Q5RJZ6	Short coiled-coil protein OS=Rattus norvegicus OX=10116 GN=Scoc PE=2 SV=1	-0.518701	0.0675334
P69736	Endothelial differentiation-related factor 1 OS=Rattus norvegicus OX=10116 GN=Edf1 PE=1 SV=1	0.248535	0.0675334
Q7TP52	Carboxymethylenebutenolidase homolog OS=Rattus norvegicus OX=10116 GN=Cmbl PE=2 SV=1	-0.529073	0.0675334
Q7TP14	Cc1-9 OS=Rattus norvegicus OX=10116 GN=Chid1 PE=1 SV=1	0.260628	0.0675334
P07633	Propionyl-CoA carboxylase beta chain, mitochondrial OS=Rattus norvegicus OX=10116 GN=Pccb PE=2 SV=1	0.319618	0.0675334
D3ZUQ0	RILP-like protein 1 OS=Rattus norvegicus OX=10116 GN=Rilpl1 PE=1 SV=1	-0.518701	0.0675334
Q5QJC9	BAG family molecular chaperone regulator 5 OS=Rattus norvegicus OX=10116 GN=Bag5 PE=1 SV=1	-0.599462	0.0675334
P51146	Ras-related protein Rab-4B OS=Rattus norvegicus OX=10116 GN=Rab4b PE=2 SV=1	-0.533242	0.0675334
P0C5H9	Mesencephalic astrocyte-derived neurotrophic factor OS=Rattus norvegicus OX=10116 GN=Manf PE=1 SV=1	-0.547932	0.0675334
Q6PEC0	Bis(5'-nucleosyl)-tetraphosphatase [asymmetrical] OS=Rattus norvegicus OX=10116 GN=Nudt2 PE=2 SV=3	-0.469929	0.0675334
Q9JHB5	Translin-associated protein X OS=Rattus norvegicus OX=10116 GN=Tsnax PE=1 SV=1	0.266637	0.0675334
A0A0G2K8D6	DCN1-like protein OS=Rattus norvegicus OX=10116 GN=Dcun1d1 PE=1 SV=1	0.261832	0.0675334
D4A4T9	Cysteine and histidine-rich domain-containing protein 1 OS=Rattus norvegicus OX=10116 GN=Chordc1 PE=3 SV=1	-0.343732	0.0675334
Q8VHK7	Hepatoma-derived growth factor OS=Rattus norvegicus OX=10116 GN=Hdgf PE=1 SV=2	-0.471929	0.0675334
P49088	Asparagine synthetase [glutamine-hydrolyzing] OS=Rattus norvegicus OX=10116 GN=Asns PE=2 SV=3	0.279768	0.0675334
D3ZKQ4	RAB, member RAS oncogene family-like 6 OS=Rattus norvegicus OX=10116 GN=Rabl6 PE=1 SV=1	0.326537	0.0675334
A0A096MJN4	Septin 4 OS=Rattus norvegicus OX=10116 GN=Sept4 PE=1 SV=1	0.264236	0.0675334
B5DFK1	Coatomer subunit alpha OS=Rattus norvegicus OX=10116 GN=Copa PE=2 SV=1	-0.556393	0.0675334
P24329	Thiosulfate sulfurtransferase OS=Rattus norvegicus OX=10116 GN=Tst PE=1 SV=3	-0.274041	0.0675334
F1LM66	Elongation factor Tu GTP-binding domain-containing 2 OS=Rattus norvegicus OX=10116 GN=Eftud2 PE=1 SV=2	0.267835	0.0675334
A0A0H2UHG0	Tyrosine--tRNA ligase OS=Rattus norvegicus OX=10116 GN=Yars PE=1 SV=1	-0.272297	0.0675334
Q6GMN2	Brain-specific angiogenesis inhibitor 1-associated protein 2 OS=Rattus norvegicus OX=10116 GN=Baiap2 PE=1 SV=1	0.369606	0.0675334
P07323	Gamma-enolase OS=Rattus norvegicus OX=10116 GN=Eno2 PE=1 SV=2	-0.272297	0.0675334
F1M7Y3	RAP1, GTP-GDP dissociation stimulator 1 (Predicted), isoform CRA_b OS=Rattus norvegicus OX=10116 GN=Rap1gds1 PE=1 SV=2	-0.518701	0.0675334
B3GNI6	Septin-11 OS=Rattus norvegicus OX=10116 GN=Septin11 PE=1 SV=1	0.366252	0.0675334
Q68FR6	Elongation factor 1-gamma OS=Rattus norvegicus OX=10116 GN=Eef1g PE=2 SV=3	-0.275786	0.0675334
Q5M7W5	Microtubule-associated protein 4 OS=Rattus norvegicus OX=10116 GN=Map4 PE=1 SV=1	-0.512514	0.0675334
Q5RJK8	Acyl-CoA-binding domain-containing protein 6 OS=Rattus norvegicus OX=10116 GN=Acbd6 PE=1 SV=1	-0.50226	0.0674245
Q3MHS7	GDP-mannose 4, 6-dehydratase OS=Rattus norvegicus OX=10116 GN=Gmds PE=2 SV=1	-0.514573	0.0674245
Q6AYG3	Exopolyphosphatase PRUNE1 OS=Rattus norvegicus OX=10116 GN=Prune1 PE=1 SV=1	-0.510457	0.0674245
Q62967	Diphosphomevalonate decarboxylase OS=Rattus norvegicus OX=10116 GN=Mvd PE=1 SV=1	0.296311	0.0674245
Q5U1Z2	Trafficking protein particle complex subunit 3 OS=Rattus norvegicus OX=10116 GN=Trappc3 PE=2 SV=1	0.295135	0.0674245
G3V6S3	Calumenin OS=Rattus norvegicus OX=10116 GN=Calu PE=1 SV=1	0.305679	0.0674245
F1LYZ8	Protein phosphatase 1, regulatory subunit 21 OS=Rattus norvegicus OX=10116 GN=Ppp1r21 PE=1 SV=3	-0.50226	0.0674245
Q9ER24	Ataxin-10 OS=Rattus norvegicus OX=10116 GN=Atxn10 PE=1 SV=1	-0.533242	0.0674245
D4A9L2	RCG34610, isoform CRA_c OS=Rattus norvegicus OX=10116 GN=Srsf1 PE=1 SV=1	-0.270556	0.0674245
O35142	Coatomer subunit beta' OS=Rattus norvegicus OX=10116 GN=Copb2 PE=1 SV=3	-0.465938	0.0674245
Q07009	Calpain-2 catalytic subunit OS=Rattus norvegicus OX=10116 GN=Capn2 PE=1 SV=3	-0.395929	0.067044
P82995	Heat shock protein HSP 90-alpha OS=Rattus norvegicus OX=10116 GN=Hsp90aa1 PE=1 SV=3	-0.268817	0.0665931
Q32KK2	Arylsulfatase A OS=Rattus norvegicus OX=10116 GN=Arsa PE=1 SV=1	0.244887	0.0664569
A0A0G2JSZ3	Neuroblastoma suppressor of tumorigenicity 1 OS=Rattus norvegicus OX=10116 GN=Nbl1 PE=3 SV=1	0.275007	0.0659797
B1H270	Succinate--CoA ligase [GDP-forming] subunit beta, mitochondrial OS=Rattus norvegicus OX=10116 GN=Suclg2 PE=2 SV=1	0.292782	0.0659797
Q9EPF2	Cell surface glycoprotein MUC18 OS=Rattus norvegicus OX=10116 GN=Mcam PE=1 SV=2	0.273814	0.0659797
Q5PQJ6	Pyrroline-5-carboxylate reductase 3 OS=Rattus norvegicus OX=10116 GN=Pycr3 PE=2 SV=1	-0.506353	0.0659797
F1M7Q5	AMP deaminase OS=Rattus norvegicus OX=10116 GN=Ampd3 PE=1 SV=2	-0.508403	0.0659797
D3ZN95	Host cell factor C1 OS=Rattus norvegicus OX=10116 GN=Hcfc1 PE=1 SV=1	-0.506353	0.0659797
Q7TP06	Da1-6 OS=Rattus norvegicus OX=10116 PE=2 SV=1	0.305679	0.0659797
P62845	40S ribosomal protein S15 OS=Rattus norvegicus OX=10116 GN=Rps15 PE=1 SV=2	-0.514573	0.0659797
Q561R9	Endoribonuclease LACTB2 OS=Rattus norvegicus OX=10116 GN=Lactb2 PE=2 SV=1	0.246104	0.0659797
P08081	Clathrin light chain A OS=Rattus norvegicus OX=10116 GN=Clta PE=1 SV=1	0.358396	0.0659797
G3V6S5	C-1-tetrahydrofolate synthase, cytoplasmic OS=Rattus norvegicus OX=10116 GN=Mthfd1 PE=1 SV=1	-0.459973	0.0659797
B5DFC6	Glucosamine-6-phosphate isomerase OS=Rattus norvegicus OX=10116 GN=Gnpda1 PE=2 SV=1	0.341417	0.0659797
A0A0G2JWK7	Transgelin OS=Rattus norvegicus OX=10116 GN=Tagln PE=1 SV=1	-0.281036	0.0659797
D3ZGN2	Copine 5 OS=Rattus norvegicus OX=10116 GN=Cpne5 PE=1 SV=1	-0.560643	0.0659797
A0A0G2JZG7	Seryl-aminoacyl-tRNA synthetase 1, isoform CRA_a OS=Rattus norvegicus OX=10116 GN=Sars PE=1 SV=1	-0.281036	0.0659797
Q5M9H7	DnaJ (Hsp40) homolog, subfamily A, member 2 OS=Rattus norvegicus OX=10116 GN=Dnaja2 PE=1 SV=1	-0.321928	0.0659797
Q9WVS2	Probable tRNA N6-adenosine threonylcarbamoyltransferase OS=Rattus norvegicus OX=10116 GN=Osgep PE=2 SV=2	-0.68966	0.0656988
P69735	Rab3 GTPase-activating protein catalytic subunit (Fragments) OS=Rattus norvegicus OX=10116 GN=Rab3gap1 PE=1 SV=2	-0.492079	0.0656988
Q6MGC4	H2-K region expressed gene 2, rat orthologue OS=Rattus norvegicus OX=10116 GN=Pfdn6 PE=1 SV=1	0.296311	0.0656988
O55171	Acyl-coenzyme A thioesterase 2, mitochondrial OS=Rattus norvegicus OX=10116 GN=Acot2 PE=1 SV=1	0.254594	0.0656988
Q8R2H0	V-type proton ATPase subunit G OS=Rattus norvegicus OX=10116 GN=Atp6v1g2 PE=3 SV=1	-0.274041	0.0656988
Q9WVR7	Protein phosphatase 1F OS=Rattus norvegicus OX=10116 GN=Ppm1f PE=2 SV=1	-0.531156	0.0656988
E9PTR4	RCG62582, isoform CRA_b OS=Rattus norvegicus OX=10116 GN=Ubap2l PE=1 SV=2	0.336855	0.0656988
Q6AYS7	Aminoacylase-1A OS=Rattus norvegicus OX=10116 GN=Acy1a PE=1 SV=1	-0.401635	0.0656988
Q9JJ54	Heterogeneous nuclear ribonucleoprotein D0 OS=Rattus norvegicus OX=10116 GN=Hnrnpd PE=1 SV=2	-0.263612	0.0656988
Q5FVJ0	Protein RUFY3 OS=Rattus norvegicus OX=10116 GN=Rufy3 PE=1 SV=1	-0.263612	0.0656988
D4A031	DEAD (Asp-Glu-Ala-Asp) box polypeptide 42 (Predicted) OS=Rattus norvegicus OX=10116 GN=Ddx42 PE=1 SV=1	0.27262	0.065175
P62804	Histone H4 OS=Rattus norvegicus OX=10116 GN=H4c2 PE=1 SV=2	0.355016	0.0649023
A0A0G2KAM4	Fascin OS=Rattus norvegicus OX=10116 GN=Fscn1 PE=3 SV=1	-0.268817	0.064867
D4A2D8	LSM7 homolog, U6 small nuclear RNA and mRNA degradation-associated OS=Rattus norvegicus OX=10116 GN=Lsm7 PE=1 SV=1	0.265437	0.0639453
A0A0H2UHE5	Protein phosphatase 1A OS=Rattus norvegicus OX=10116 GN=Ppm1a PE=1 SV=1	-0.351074	0.0639453
P63331	Serine/threonine-protein phosphatase 2A catalytic subunit alpha isoform OS=Rattus norvegicus OX=10116 GN=Ppp2ca PE=1 SV=1	-0.481969	0.0639453
A0A0G2JTR4	Active breakpoint cluster region-related protein OS=Rattus norvegicus OX=10116 GN=Abr PE=1 SV=2	-0.316528	0.0639453
D4A857	Importin 9 OS=Rattus norvegicus OX=10116 GN=Ipo9 PE=1 SV=2	0.233888	0.0639286
P60517	Gamma-aminobutyric acid receptor-associated protein OS=Rattus norvegicus OX=10116 GN=Gabarap PE=1 SV=1	0.290424	0.0638189
Q642A4	UPF0598 protein C8orf82 homolog OS=Rattus norvegicus OX=10116 PE=2 SV=1	-0.512514	0.0638189
Q8CIN3	Receptor-like protein tyrosine phosphatase gamma A-type isoform OS=Rattus norvegicus OX=10116 GN=Ptprg PE=2 SV=1	0.288063	0.0638189
Q5XIA5	Coenzyme A synthase OS=Rattus norvegicus OX=10116 GN=Coasy PE=1 SV=1	-0.490051	0.0638189
D3ZD97	DEAH (Asp-Glu-Ala-His) box polypeptide 15 (Predicted), isoform CRA_b OS=Rattus norvegicus OX=10116 GN=Dhx15 PE=1 SV=1	0.291604	0.0638189
F2Z3T7	Isochorismatase domain-containing protein 1 OS=Rattus norvegicus OX=10116 GN=LOC103694869 PE=1 SV=1	-0.518701	0.0638189
A0A0G2JU77	Eukaryotic translation initiation factor 3 subunit K OS=Rattus norvegicus OX=10116 GN=Eif3k PE=1 SV=1	-0.522841	0.0638189
B2RYJ3	Cullin 4A OS=Rattus norvegicus OX=10116 GN=Cul4a PE=1 SV=1	0.284514	0.0638189
D3ZA31	Myotubularin related protein 2 (Predicted), isoform CRA_b OS=Rattus norvegicus OX=10116 GN=Mtmr2 PE=1 SV=1	0.282143	0.0638189
F1LP80	Neurosecretory protein VGF OS=Rattus norvegicus OX=10116 GN=Vgf PE=4 SV=2	0.233888	0.0638189
Q68FS4	Cytosol aminopeptidase OS=Rattus norvegicus OX=10116 GN=Lap3 PE=1 SV=1	0.351628	0.0638189
Q5RKI0	WD repeat-containing protein 1 OS=Rattus norvegicus OX=10116 GN=Wdr1 PE=1 SV=3	-0.258425	0.0638189
P83953	Importin subunit alpha-5 OS=Rattus norvegicus OX=10116 GN=Kpna1 PE=1 SV=1	-0.529073	0.0635181
B5DFN0	COP9 signalosome subunit 9 OS=Rattus norvegicus OX=10116 GN=Cops9 PE=1 SV=1	-0.486004	0.0633026
Q5FWS6	Kazrin OS=Rattus norvegicus OX=10116 GN=Kazn PE=2 SV=2	0.304511	0.0633026
D3ZZR9	Peptidylprolyl isomerase OS=Rattus norvegicus OX=10116 GN=Fkbp2 PE=1 SV=1	0.309176	0.0630512
Q811X6	Lambda-crystallin homolog OS=Rattus norvegicus OX=10116 GN=Cryl1 PE=1 SV=3	0.328836	0.0630512
F1LPK7	Plastin 3 (T-isoform), isoform CRA_a OS=Rattus norvegicus OX=10116 GN=Pls3 PE=1 SV=2	0.348232	0.0630512
G3V6P2	Dihydrolipoamide S-succinyltransferase (E2 component of 2-oxo-glutarate complex), isoform CRA_a OS=Rattus norvegicus OX=10116 GN=Dlst PE=1 SV=1	0.332278	0.0625477
A0A1K0FUA6	Globin a2 OS=Rattus norvegicus OX=10116 GN=LOC689064 PE=3 SV=1	-0.2567	0.0625477
A1L1K8	Intracellular hyaluronan-binding protein 4 OS=Rattus norvegicus OX=10116 GN=Habp4 PE=1 SV=1	0.282143	0.0621151
P17078	60S ribosomal protein L35 OS=Rattus norvegicus OX=10116 GN=Rpl35 PE=1 SV=3	-0.492079	0.0619917
Q5XI39	Crystallin zeta-like 1 OS=Rattus norvegicus OX=10116 GN=Cryzl1 PE=1 SV=1	0.266637	0.0615942
F1LN59	Eukaryotic translation initiation factor 4, gamma 2 OS=Rattus norvegicus OX=10116 GN=Eif4g2 PE=1 SV=2	-0.486004	0.0615942
Q3MIE4	Synaptic vesicle membrane protein VAT-1 homolog OS=Rattus norvegicus OX=10116 GN=Vat1 PE=1 SV=1	0.240009	0.0615942
B6DYQ9	Glutathione S-transferase theta 2 OS=Rattus norvegicus OX=10116 GN=Gstt2 PE=2 SV=1	-0.508403	0.0615942
Q56R17	Importin subunit alpha OS=Rattus norvegicus OX=10116 GN=Kpna4 PE=1 SV=1	0.297485	0.0615942
Q6J4I0	Protein phosphatase 1 regulatory subunit 1B OS=Rattus norvegicus OX=10116 GN=Ppp1r1b PE=1 SV=1	0.325386	0.0615942
D4ABT8	Heterogeneous nuclear ribonucleoprotein U-like 2 OS=Rattus norvegicus OX=10116 GN=Hnrnpul2 PE=1 SV=1	-0.312939	0.0615942
A0A0G2K9L2	Target of myb1-like 2 membrane-trafficking protein OS=Rattus norvegicus OX=10116 GN=Tom1l2 PE=1 SV=1	-0.272297	0.0615942
A0A0G2K3V4	O-linked N-acetylglucosamine (GlcNAc) transferase (UDP-N-acetylglucosamine:polypeptide-N-acetylglucosaminyl transferase), isoform CRA_a OS=Rattus norvegicus OX=10116 GN=Ogt PE=1 SV=1	-0.450084	0.0615942
G3V936	Citrate synthase OS=Rattus norvegicus OX=10116 GN=Cs PE=1 SV=1	0.347099	0.0615942
G3V8R2	Neurocan core protein OS=Rattus norvegicus OX=10116 GN=Ncan PE=1 SV=1	-0.253257	0.0615942
G3V702	Smu-1 suppressor of mec-8 and unc-52 homolog (C. elegans) OS=Rattus norvegicus OX=10116 GN=Smu1 PE=1 SV=1	-0.577767	0.0612417
P46101	Dipeptidyl aminopeptidase-like protein 6 OS=Rattus norvegicus OX=10116 GN=Dpp6 PE=1 SV=1	0.280956	0.0605693
P50904	Ras GTPase-activating protein 1 OS=Rattus norvegicus OX=10116 GN=Rasa1 PE=3 SV=1	-0.558517	0.0604006
A0A0G2JW38	Ribulose-phosphate 3-epimerase OS=Rattus norvegicus OX=10116 GN=Rpe PE=1 SV=1	0.246104	0.0602315
Q6P7Q1	BRISC and BRCA1-A complex member 2 OS=Rattus norvegicus OX=10116 GN=Babam2 PE=1 SV=1	-0.498179	0.0602315
Q9QYU2	Elongation factor Ts, mitochondrial OS=Rattus norvegicus OX=10116 GN=Tsfm PE=2 SV=1	0.267835	0.0602315
P23764	Glutathione peroxidase 3 OS=Rattus norvegicus OX=10116 GN=Gpx3 PE=2 SV=2	0.273814	0.0602315
E9PTV0	Guanylate kinase 1 OS=Rattus norvegicus OX=10116 GN=Guk1 PE=1 SV=2	-0.498179	0.0602315
Q9WV97	Mitochondrial import inner membrane translocase subunit Tim9 OS=Rattus norvegicus OX=10116 GN=Timm9 PE=1 SV=3	0.326537	0.0602315
Q5M9F7	ARP10 actin-related protein 10 homolog (S. cerevisiae) OS=Rattus norvegicus OX=10116 GN=Actr10 PE=1 SV=1	-0.347399	0.0602315
Q80Z29	Nicotinamide phosphoribosyltransferase OS=Rattus norvegicus OX=10116 GN=Nampt PE=1 SV=1	-0.479955	0.0602315
Q6IRS6	Fetub protein OS=Rattus norvegicus OX=10116 GN=Fetub PE=1 SV=1	-0.483985	0.0602315
P62963	Profilin-1 OS=Rattus norvegicus OX=10116 GN=Pfn1 PE=1 SV=2	-0.248108	0.0602315
Q62785	28 kDa heat- and acid-stable phosphoprotein OS=Rattus norvegicus OX=10116 GN=Pdap1 PE=1 SV=1	0.324235	0.0602315
G3V6L8	RCG61894, isoform CRA_a OS=Rattus norvegicus OX=10116 GN=Strn PE=1 SV=1	-0.529073	0.0602315
P60881	Synaptosomal-associated protein 25 OS=Rattus norvegicus OX=10116 GN=Snap25 PE=1 SV=1	0.340277	0.0602315
P63036	DnaJ homolog subfamily A member 1 OS=Rattus norvegicus OX=10116 GN=Dnaja1 PE=1 SV=1	-0.524915	0.0602315
P25093	Fumarylacetoacetase OS=Rattus norvegicus OX=10116 GN=Fah PE=1 SV=1	0.321928	0.0602315
Q7TP61	Ab2-076 OS=Rattus norvegicus OX=10116 PE=2 SV=1	0.339137	0.0602315
P41499	Tyrosine-protein phosphatase non-receptor type 11 OS=Rattus norvegicus OX=10116 GN=Ptpn11 PE=1 SV=5	-0.316528	0.0602315
Q66H20	Polypyrimidine tract-binding protein 2 OS=Rattus norvegicus OX=10116 GN=Ptbp2 PE=1 SV=1	-0.351074	0.0602315
P19139	Casein kinase II subunit alpha OS=Rattus norvegicus OX=10116 GN=Csnk2a1 PE=1 SV=2	-0.248108	0.0602315
A0A0G2K1M8	Prolyl endopeptidase OS=Rattus norvegicus OX=10116 GN=Prep PE=1 SV=1	-0.304006	0.0602315
O35987	NSFL1 cofactor p47 OS=Rattus norvegicus OX=10116 GN=Nsfl1c PE=1 SV=1	0.340277	0.0602315
A0A0G2K042	SH3 and multiple ankyrin repeat domains protein 3 OS=Rattus norvegicus OX=10116 GN=Shank3 PE=1 SV=1	0.246104	0.0600708
Q9JLZ1	Glutaredoxin-3 OS=Rattus norvegicus OX=10116 GN=Glrx3 PE=1 SV=2	-0.490051	0.0600708
Q6AYD5	Eukaryotic peptide chain release factor GTP-binding subunit ERF3B-like OS=Rattus norvegicus OX=10116 GN=Gspt1 PE=1 SV=1	-0.312939	0.0600708
Q5XI34	Protein phosphatase 2 (Formerly 2A), regulatory subunit A (PR 65), alpha isoform, isoform CRA_a OS=Rattus norvegicus OX=10116 GN=Ppp2r1a PE=1 SV=1	-0.246395	0.0600708
Q4KLZ6	Triokinase/FMN cyclase OS=Rattus norvegicus OX=10116 GN=Tkfc PE=1 SV=1	-0.682696	0.0597046
D3ZTB5	S100 calcium-binding protein A13 OS=Rattus norvegicus OX=10116 GN=S100a13 PE=1 SV=2	-0.244685	0.05951
D3ZFY0	Selenophosphate synthetase 1 OS=Rattus norvegicus OX=10116 GN=Sephs1 PE=1 SV=1	0.273814	0.05951
P04785	Protein disulfide-isomerase OS=Rattus norvegicus OX=10116 GN=P4hb PE=1 SV=2	0.319618	0.05951
Q8K3X8	Heat shock factor-binding protein 1 OS=Rattus norvegicus OX=10116 GN=Hsbp1 PE=3 SV=1	0.279768	0.0591811
Q99N27	Sorting nexin-1 OS=Rattus norvegicus OX=10116 GN=Snx1 PE=1 SV=1	-0.490051	0.0591811
F1LQM9	Exportin 7 OS=Rattus norvegicus OX=10116 GN=Xpo7 PE=1 SV=2	-0.486004	0.0591811
A0A0G2JU71	Glutathione reductase OS=Rattus norvegicus OX=10116 GN=Gsr PE=1 SV=1	0.319618	0.0591811
A0A0G2KBC7	ATP-dependent 6-phosphofructokinase OS=Rattus norvegicus OX=10116 GN=Pfkm PE=1 SV=1	-0.244685	0.0591811
P20171	GTPase HRas OS=Rattus norvegicus OX=10116 GN=Hras PE=1 SV=2	-0.469929	0.0587038
P14270	cAMP-specific 3',5'-cyclic phosphodiesterase 4D OS=Rattus norvegicus OX=10116 GN=Pde4d PE=1 SV=4	-0.483985	0.0586518
P52555	Endoplasmic reticulum resident protein 29 OS=Rattus norvegicus OX=10116 GN=Erp29 PE=1 SV=2	-0.436354	0.0586518
Q5XIG8	Serine-threonine kinase receptor-associated protein OS=Rattus norvegicus OX=10116 GN=Strap PE=1 SV=1	0.333424	0.0586518
A0JN25	Microtubule-associated protein OS=Rattus norvegicus OX=10116 GN=Mapt PE=1 SV=1	0.283329	0.0586518
P06302	Prothymosin alpha OS=Rattus norvegicus OX=10116 GN=Ptma PE=1 SV=2	0.209141	0.0584392
F1M6V8	Striatin 4 OS=Rattus norvegicus OX=10116 GN=Strn4 PE=1 SV=1	-0.469929	0.0584392
Q6AY21	G3BP stress granule assembly factor 2 OS=Rattus norvegicus OX=10116 GN=G3bp2 PE=1 SV=1	-0.296899	0.0584392
Q9ERB4	Versican core protein (Fragments) OS=Rattus norvegicus OX=10116 GN=Vcan PE=2 SV=2	-0.239566	0.0584014
A0A0G2K2M9	Serine/arginine repetitive matrix 2 OS=Rattus norvegicus OX=10116 GN=Srrm2 PE=1 SV=1	-0.520769	0.0582795
D3ZS76	Similar to mKIAA0227 protein (Predicted), isoform CRA_b OS=Rattus norvegicus OX=10116 GN=Ttc9 PE=1 SV=1	0.257011	0.0581757
Q4V7A0	WD repeat-containing protein 61 OS=Rattus norvegicus OX=10116 GN=Wdr61 PE=1 SV=1	-0.498179	0.0581757
F2Z3T9	U2 snRNP auxiliary factor large subunit OS=Rattus norvegicus OX=10116 GN=U2af2 PE=1 SV=2	-0.409278	0.0581757
Q9Z252	Protein lin-7 homolog B OS=Rattus norvegicus OX=10116 GN=Lin7b PE=1 SV=1	0.22033	0.0581757
P81795	Eukaryotic translation initiation factor 2 subunit 3, X-linked OS=Rattus norvegicus OX=10116 GN=Eif2s3 PE=1 SV=2	0.259423	0.0570557
A0A0G2K5N6	Rho-associated protein kinase OS=Rattus norvegicus OX=10116 GN=Rock2 PE=1 SV=1	-0.268817	0.0566416
A0A0G2KB70	RALBP1-associated Eps domain-containing 1 OS=Rattus norvegicus OX=10116 GN=Reps1 PE=1 SV=1	0.240009	0.0563192
P18445	60S ribosomal protein L27a OS=Rattus norvegicus OX=10116 GN=Rpl27a PE=1 SV=3	-0.486004	0.0563192
D3Z8I7	Glutathione S-transferase, theta 3 OS=Rattus norvegicus OX=10116 GN=Gstt3 PE=1 SV=1	-0.452057	0.0563192
D3ZML2	Serine/threonine-protein kinase BRSK2 OS=Rattus norvegicus OX=10116 GN=Brsk2 PE=1 SV=1	-0.488026	0.0563192
A0A0G2K9T4	Microtubule-actin cross-linking factor 1 OS=Rattus norvegicus OX=10116 GN=Macf1 PE=1 SV=1	-0.512514	0.0563192
A0A0G2K2A5	Ubiquitin carboxyl-terminal hydrolase OS=Rattus norvegicus OX=10116 GN=Uchl5 PE=1 SV=1	-0.571322	0.0560217
F1LMM8	Protein-serine/threonine kinase OS=Rattus norvegicus OX=10116 GN=Pdk2 PE=1 SV=3	-0.467932	0.0560217
Q9QXY2	SRC kinase signaling inhibitor 1 OS=Rattus norvegicus OX=10116 GN=Srcin1 PE=1 SV=1	0.214125	0.0560217
G3V9W5	Phosphatidylinositol 5-phosphate 4-kinase type-2 gamma OS=Rattus norvegicus OX=10116 GN=Pip4k2c PE=1 SV=1	-0.510457	0.0560217
O08719	Ena/VASP-like protein OS=Rattus norvegicus OX=10116 GN=Evl PE=1 SV=2	0.211635	0.0560217
P54313	Guanine nucleotide-binding protein G(I)/G(S)/G(T) subunit beta-2 OS=Rattus norvegicus OX=10116 GN=Gnb2 PE=1 SV=4	-0.318326	0.0560217
D4A4T0	STIP1 homology and U-Box containing protein 1, isoform CRA_b OS=Rattus norvegicus OX=10116 GN=Stub1 PE=1 SV=1	-0.486004	0.0559915
P34901	Syndecan-4 OS=Rattus norvegicus OX=10116 GN=Sdc4 PE=1 SV=1	0.250962	0.0559075
A0A0G2K1L8	Brain acid soluble protein 1 OS=Rattus norvegicus OX=10116 GN=Basp1 PE=1 SV=1	0.326537	0.0559075
A9UMW0	Ubiquitin-Like 5 Protein, isoform CRA_a OS=Rattus norvegicus OX=10116 GN=Ubl5 PE=1 SV=1	-0.471929	0.0558553
Q4G079	Aminoacyl tRNA synthetase complex-interacting multifunctional protein 1 OS=Rattus norvegicus OX=10116 GN=Aimp1 PE=1 SV=1	-0.512514	0.0558553
B2GV74	Kinesin light chain 2 OS=Rattus norvegicus OX=10116 GN=Klc2 PE=1 SV=1	-0.475936	0.0558553
B1WBY1	Cul1 protein OS=Rattus norvegicus OX=10116 GN=Cul1 PE=1 SV=1	0.205393	0.0558553
Q64560	Tripeptidyl-peptidase 2 OS=Rattus norvegicus OX=10116 GN=Tpp2 PE=2 SV=3	-0.231075	0.0558553
F8WFK6	Glutathione peroxidase OS=Rattus norvegicus OX=10116 GN=Gpx4 PE=1 SV=2	-0.459973	0.0550049
D3ZX42	G protein-coupled receptor 21 (Predicted), isoform CRA_a OS=Rattus norvegicus OX=10116 GN=Rabgap1 PE=1 SV=1	0.23634	0.0548653
M0RBS9	Sorting nexin family member 27, isoform CRA_a OS=Rattus norvegicus OX=10116 GN=Snx27 PE=1 SV=1	-0.45799	0.0548653
D3ZYS1	Purine-rich element-binding protein G OS=Rattus norvegicus OX=10116 GN=Purg PE=1 SV=1	0.228973	0.0548653
Q6AYK6	Calcyclin-binding protein OS=Rattus norvegicus OX=10116 GN=Cacybp PE=1 SV=1	0.299831	0.0548653
Q5FVS1	Ferritin (Fragment) OS=Rattus norvegicus OX=10116 GN=Fth1 PE=2 SV=1	0.324235	0.0548653
Q9R1T5	Aspartoacylase OS=Rattus norvegicus OX=10116 GN=Aspa PE=1 SV=2	0.207893	0.0547292
F1M4I4	VPS51 GARP complex subunit OS=Rattus norvegicus OX=10116 GN=Vps51 PE=1 SV=2	-0.461959	0.0545735
Q80W98	Small glutamine-rich tetratricopeptide repeat-containing protein beta OS=Rattus norvegicus OX=10116 GN=Sgtb PE=1 SV=1	-0.288065	0.0545735
Q9Z339	Glutathione S-transferase omega-1 OS=Rattus norvegicus OX=10116 GN=Gsto1 PE=1 SV=2	0.323082	0.0545735
P13668	Stathmin OS=Rattus norvegicus OX=10116 GN=Stmn1 PE=1 SV=2	0.323082	0.0545735
D3ZBS2	Inter-alpha-trypsin inhibitor heavy chain H3 OS=Rattus norvegicus OX=10116 GN=Itih3 PE=1 SV=3	-0.231075	0.0545735
P27274	CD59 glycoprotein OS=Rattus norvegicus OX=10116 GN=Cd59 PE=1 SV=2	0.249749	0.0537469
P17077	60S ribosomal protein L9 OS=Rattus norvegicus OX=10116 GN=Rpl9 PE=1 SV=1	-0.483985	0.0537469
Q62910	Synaptojanin-1 OS=Rattus norvegicus OX=10116 GN=Synj1 PE=1 SV=3	-0.229382	0.0537469
P13852	Major prion protein OS=Rattus norvegicus OX=10116 GN=Prnp PE=1 SV=2	0.190299	0.0536726
F1M7S2	Proteasome inhibitor PI31 subunit OS=Rattus norvegicus OX=10116 GN=Psmf1 PE=1 SV=2	0.235114	0.0536726
Q62765	Neuroligin-1 OS=Rattus norvegicus OX=10116 GN=Nlgn1 PE=1 SV=1	0.230203	0.0536726
D3ZRE7	SWAP complex protein (Predicted), isoform CRA_b OS=Rattus norvegicus OX=10116 GN=Swap70 PE=1 SV=1	0.257011	0.0536726
Q8CF97	Deubiquitinating protein VCIP135 OS=Rattus norvegicus OX=10116 GN=Vcpip1 PE=1 SV=2	-0.508403	0.0536726
Q62698	Cytoplasmic dynein 1 light intermediate chain 2 OS=Rattus norvegicus OX=10116 GN=Dync1li2 PE=1 SV=1	-0.41889	0.0536475
P31044	Phosphatidylethanolamine-binding protein 1 OS=Rattus norvegicus OX=10116 GN=Pebp1 PE=1 SV=3	-0.227692	0.0536475
Q6PDV8	60S ribosomal protein L22 OS=Rattus norvegicus OX=10116 GN=LOC100360057 PE=1 SV=1	-0.298673	0.0531119
Q56A18	SWI/SNF-related matrix-associated actin-dependent regulator of chromatin subfamily E member 1 OS=Rattus norvegicus OX=10116 GN=Smarce1 PE=1 SV=1	0.228973	0.0524077
D3ZUV3	Eukaryotic translation initiation factor 2A OS=Rattus norvegicus OX=10116 GN=Eif2a PE=1 SV=3	0.225275	0.0524077
D3ZX87	Uncharacterized protein OS=Rattus norvegicus OX=10116 PE=4 SV=2	-0.378944	0.0520813
F7EXQ7	NADH dehydrogenase [ubiquinone] 1 alpha subcomplex subunit 8 OS=Rattus norvegicus OX=10116 GN=Ndufa8 PE=1 SV=1	-0.463947	0.0520813
Q91XU1	Protein quaking OS=Rattus norvegicus OX=10116 GN=Qki PE=1 SV=2	-0.533242	0.0520813
A0A0G2KAI8	Developmentally-regulated GTP-binding protein 2 OS=Rattus norvegicus OX=10116 GN=Drg2 PE=1 SV=1	-0.496142	0.0520813
Q3B7D0	Oxygen-dependent coproporphyrinogen-III oxidase, mitochondrial OS=Rattus norvegicus OX=10116 GN=Cpox PE=1 SV=1	0.227741	0.0520813
O08769	Cyclin dependent kinase inhibitor OS=Rattus norvegicus OX=10116 GN=Cdkn1b PE=1 SV=1	-0.510457	0.0520813
D4A9A3	Centromere protein V OS=Rattus norvegicus OX=10116 GN=Cenpv PE=1 SV=3	-0.506353	0.0520813
Q63666	Vesicle-associated membrane protein 1 OS=Rattus norvegicus OX=10116 GN=Vamp1 PE=1 SV=2	-0.456009	0.0520813
D3ZC01	RB-binding protein 5, histone lysine methyltransferase complex subunit OS=Rattus norvegicus OX=10116 GN=Rbbp5 PE=1 SV=1	0.233888	0.0520813
P55051	Fatty acid-binding protein, brain OS=Rattus norvegicus OX=10116 GN=Fabp7 PE=1 SV=2	-0.22095	0.0520813
Q0ZFS8	RCG61099, isoform CRA_c OS=Rattus norvegicus OX=10116 GN=Srsf3 PE=1 SV=1	-0.39973	0.0520813
Q5BJP3	Ubiquitin-fold modifier 1 OS=Rattus norvegicus OX=10116 GN=Ufm1 PE=3 SV=1	0.284514	0.0520813
A9UMV9	NADH:ubiquinone oxidoreductase subunit A7 OS=Rattus norvegicus OX=10116 GN=Ndufa7 PE=1 SV=1	0.200379	0.0520813
D3ZN61	Leucine-rich repeat LGI family, member 3 OS=Rattus norvegicus OX=10116 GN=Lgi3 PE=4 SV=1	-0.456009	0.0520813
Q4V7E8	Leucine-rich repeat flightless-interacting protein 2 OS=Rattus norvegicus OX=10116 GN=Lrrfip2 PE=1 SV=1	0.226509	0.0520813
A0A0G2KAN1	Collagen alpha-2(I) chain OS=Rattus norvegicus OX=10116 GN=NEWGENE_621351 PE=1 SV=1	-0.486004	0.0520813
D3ZD89	N(alpha)-acetyltransferase 15, NatA auxiliary subunit OS=Rattus norvegicus OX=10116 GN=Naa15 PE=1 SV=2	0.231432	0.0520813
D3ZA85	Histone cell cycle regulation defective interacting protein 5 (Predicted), isoform CRA_a OS=Rattus norvegicus OX=10116 GN=Nfu1 PE=1 SV=1	0.173767	0.0520813
D4AA35	Acetylserotonin O-methyltransferase-like OS=Rattus norvegicus OX=10116 GN=Asmtl PE=1 SV=2	0.214125	0.0520813
Q5RJK5	Chromobox 3 OS=Rattus norvegicus OX=10116 GN=Cbx3 PE=1 SV=1	-0.272297	0.0520813
G3V7B5	Phosphoribosyl pyrophosphate synthase-associated protein 1 OS=Rattus norvegicus OX=10116 GN=Prpsap1 PE=1 SV=1	-0.459973	0.0520813
B0BN94	Protein FAM136A OS=Rattus norvegicus OX=10116 GN=Fam136a PE=1 SV=1	0.285698	0.0520813
G3V6S8	Serine/arginine-rich splicing factor 6 OS=Rattus norvegicus OX=10116 GN=Srsf6 PE=1 SV=1	-0.446148	0.0520813
A0A140UHX0	Protein kinase C delta type OS=Rattus norvegicus OX=10116 GN=Prkcd PE=1 SV=1	-0.446148	0.0520813
D3ZUH5	Proline-rich 36 OS=Rattus norvegicus OX=10116 GN=Prr36 PE=4 SV=2	0.23634	0.0520813
P51607	N-acylglucosamine 2-epimerase OS=Rattus norvegicus OX=10116 GN=Renbp PE=2 SV=2	-0.438307	0.0520813
Q4KM45	UPF0687 protein C20orf27 homolog OS=Rattus norvegicus OX=10116 PE=2 SV=1	0.260628	0.0520813
A0A0G2JUG7	IQ motif and Sec7 domain ArfGEF 1 OS=Rattus norvegicus OX=10116 GN=Iqsec1 PE=1 SV=1	0.227741	0.0520813
Q6AXR4	Beta-hexosaminidase subunit beta OS=Rattus norvegicus OX=10116 GN=Hexb PE=2 SV=1	0.201634	0.0520813
P84039	Ectonucleotide pyrophosphatase/phosphodiesterase family member 5 OS=Rattus norvegicus OX=10116 GN=Enpp5 PE=1 SV=2	0.194087	0.0520813
P60841	Alpha-endosulfine OS=Rattus norvegicus OX=10116 GN=Ensa PE=1 SV=1	-0.215915	0.0520813
G3V907	Peroxisomal biogenesis factor 19 OS=Rattus norvegicus OX=10116 GN=LOC100911356 PE=1 SV=1	0.27739	0.0520813
P63012	Ras-related protein Rab-3A OS=Rattus norvegicus OX=10116 GN=Rab3a PE=1 SV=1	0.308011	0.0520813
G3V9N0	Polyadenylate-binding protein OS=Rattus norvegicus OX=10116 GN=Pabpc4 PE=1 SV=2	-0.45799	0.0520813
Q9EPR9	Phosphodiesterase OS=Rattus norvegicus OX=10116 GN=Pde1a PE=2 SV=1	-0.436354	0.0520813
Q6AYD3	Proliferation-associated protein 2G4 OS=Rattus norvegicus OX=10116 GN=Pa2g4 PE=1 SV=1	-0.272297	0.0520813
G3V9M3	RCG28460 OS=Rattus norvegicus OX=10116 GN=Wdr47 PE=1 SV=1	-0.486004	0.0520813
P17220	Proteasome subunit alpha type-2 OS=Rattus norvegicus OX=10116 GN=Psma2 PE=1 SV=3	0.313826	0.0520813
Q64559	Cytosolic acyl coenzyme A thioester hydrolase OS=Rattus norvegicus OX=10116 GN=Acot7 PE=1 SV=4	-0.217591	0.0520813
B0BMW2	3-hydroxyacyl-CoA dehydrogenase type-2 OS=Rattus norvegicus OX=10116 GN=Hsd17b10 PE=1 SV=1	-0.268817	0.0520813
P35332	Hippocalcin-like protein 4 OS=Rattus norvegicus OX=10116 GN=Hpcal4 PE=2 SV=2	0.311503	0.0520813
A0A0G2K9I6	Ceruloplasmin OS=Rattus norvegicus OX=10116 GN=Cp PE=1 SV=1	-0.41889	0.0520813
P0DP31	Calmodulin-3 OS=Rattus norvegicus OX=10116 GN=Calm3 PE=1 SV=1	-0.217591	0.0520813
A0A0G2JXW4	Heterogeneous nuclear ribonucleoprotein C OS=Rattus norvegicus OX=10116 GN=Hnrnpc PE=1 SV=1	-0.207561	0.0520813
F1LM47	Succinate--CoA ligase [ADP-forming] subunit beta, mitochondrial OS=Rattus norvegicus OX=10116 GN=Sucla2 PE=1 SV=1	-0.215915	0.0520813
G3V9K0	Cysteinyl-tRNA synthetase OS=Rattus norvegicus OX=10116 GN=Cars PE=1 SV=1	0.265437	0.0520813
B2GUZ9	Fam49b protein OS=Rattus norvegicus OX=10116 GN=Fam49b PE=1 SV=1	0.306846	0.0520813
O89049	Thioredoxin reductase 1, cytoplasmic OS=Rattus norvegicus OX=10116 GN=Txnrd1 PE=1 SV=5	0.312665	0.0520813
P16446	Phosphatidylinositol transfer protein alpha isoform OS=Rattus norvegicus OX=10116 GN=Pitpna PE=1 SV=2	0.316146	0.0520813
A0A140UHX6	Spectrin beta chain OS=Rattus norvegicus OX=10116 GN=Sptb PE=1 SV=1	-0.473931	0.0520813
O55096	Dipeptidyl peptidase 3 OS=Rattus norvegicus OX=10116 GN=Dpp3 PE=1 SV=2	-0.268817	0.0520813
A0A0G2K681	CAP-Gly domain-containing linker protein 1 OS=Rattus norvegicus OX=10116 GN=Clip1 PE=1 SV=1	0.192825	0.0520813
P52481	Adenylyl cyclase-associated protein 2 OS=Rattus norvegicus OX=10116 GN=Cap2 PE=1 SV=1	0.311503	0.0520813
P13221	Aspartate aminotransferase, cytoplasmic OS=Rattus norvegicus OX=10116 GN=Got1 PE=1 SV=3	0.308011	0.0520813
P62260	14-3-3 protein epsilon OS=Rattus norvegicus OX=10116 GN=Ywhae PE=1 SV=1	0.314986	0.0520813
P97685	Neurofascin OS=Rattus norvegicus OX=10116 GN=Nfasc PE=1 SV=2	-0.21424	0.0520813
A0A0G2K3Q5	Neuronal cell adhesion molecule OS=Rattus norvegicus OX=10116 GN=Nrcam PE=1 SV=1	-0.22095	0.0520813
A0A0G2JVG3	Pyruvate kinase OS=Rattus norvegicus OX=10116 GN=Pkm PE=1 SV=1	-0.272297	0.0520813
F1LLX6	Calcium-dependent secretion activator 1 OS=Rattus norvegicus OX=10116 GN=Cadps PE=1 SV=3	-0.465938	0.0520813
P61765	Syntaxin-binding protein 1 OS=Rattus norvegicus OX=10116 GN=Stxbp1 PE=1 SV=1	-0.212568	0.0518547
D3ZSP1	Small nuclear ribonucleoprotein E OS=Rattus norvegicus OX=10116 GN=Snrpe PE=3 SV=1	0.192825	0.0518228
A0A0G2QC22	PAXX, non-homologous end joining factor OS=Rattus norvegicus OX=10116 GN=Paxx PE=1 SV=1	0.221568	0.0518228
O35263	Platelet-activating factor acetylhydrolase IB subunit gamma OS=Rattus norvegicus OX=10116 GN=Pafah1b3 PE=2 SV=1	-0.454032	0.0518228
P11030	Acyl-CoA-binding protein OS=Rattus norvegicus OX=10116 GN=Dbi PE=1 SV=3	-0.210897	0.0518228
Q6P2A5	GTP:AMP phosphotransferase AK3, mitochondrial OS=Rattus norvegicus OX=10116 GN=Ak3 PE=1 SV=1	0.186501	0.0518228
B2GUZ5	F-actin-capping protein subunit alpha-1 OS=Rattus norvegicus OX=10116 GN=Capza1 PE=1 SV=1	0.275007	0.0518228
D3ZAZ0	Eukaryotic translation initiation factor 3 subunit M OS=Rattus norvegicus OX=10116 GN=Eif3m PE=1 SV=1	0.164786	0.0517957
Q9WV25	Poly(U)-binding-splicing factor PUF60 OS=Rattus norvegicus OX=10116 GN=Puf60 PE=2 SV=2	0.194087	0.0517544
A0A0H2UHU1	60S ribosomal protein L37a OS=Rattus norvegicus OX=10116 GN=Rpl37a PE=3 SV=1	-0.483985	0.0517108
G3V7V9	Leucine carboxyl methyltransferase 1 OS=Rattus norvegicus OX=10116 GN=Lcmt1 PE=1 SV=1	-0.444184	0.0517108
M0R5W4	Mevalonate kinase OS=Rattus norvegicus OX=10116 GN=Mvk PE=1 SV=1	-0.498179	0.0516844
M0R8V0	UHRF1-binding protein 1-like OS=Rattus norvegicus OX=10116 GN=Uhrf1bp1l PE=1 SV=2	-0.558517	0.0516844
B0BND0	Glycerophosphocholine cholinephosphodiesterase ENPP6 OS=Rattus norvegicus OX=10116 GN=Enpp6 PE=1 SV=1	-0.454032	0.0516844
Q920P6	Adenosine deaminase OS=Rattus norvegicus OX=10116 GN=Ada PE=1 SV=3	0.207893	0.0511826
P62024	Phosphatase and actin regulator 1 OS=Rattus norvegicus OX=10116 GN=Phactr1 PE=1 SV=1	-0.459973	0.0511643
Q3B8P4	Decapping enzyme, scavenger OS=Rattus norvegicus OX=10116 GN=Dcps PE=1 SV=1	0.177599	0.0511643
D4A304	DIRAS family GTPase 1 OS=Rattus norvegicus OX=10116 GN=Diras1 PE=4 SV=1	-0.430509	0.0509008
A0A0G2JW12	Complement C4-like OS=Rattus norvegicus OX=10116 GN=LOC103689965 PE=4 SV=1	0.211635	0.0509008
F7F2F3	Heat shock 70 kDa protein 4L OS=Rattus norvegicus OX=10116 GN=Hspa4l PE=1 SV=1	-0.209228	0.0509008
B0BN63	Activator of Hsp90 ATPase activity 1 OS=Rattus norvegicus OX=10116 GN=Ahsa1 PE=1 SV=1	-0.261881	0.0502647
P54921	Alpha-soluble NSF attachment protein OS=Rattus norvegicus OX=10116 GN=Napa PE=1 SV=2	-0.394032	0.0502647
O35796	Complement component 1 Q subcomponent-binding protein, mitochondrial OS=Rattus norvegicus OX=10116 GN=C1qbp PE=1 SV=2	0.284514	0.0502078
F1M978	Inositol-1-monophosphatase OS=Rattus norvegicus OX=10116 GN=Impa1 PE=1 SV=1	0.299831	0.0502078
O88768	ArfGAP with dual PH domains 1 OS=Rattus norvegicus OX=10116 GN=Adap1 PE=2 SV=1	-0.224317	0.0502078
P63081	V-type proton ATPase 16 kDa proteolipid subunit OS=Rattus norvegicus OX=10116 GN=Atp6v0c PE=2 SV=1	-0.45799	0.0500263
A0A140TAE2	RCG31730, isoform CRA_a OS=Rattus norvegicus OX=10116 GN=LOC500956 PE=1 SV=1	-0.432455	0.0497786
Q923V4	F-box only protein 6 OS=Rattus norvegicus OX=10116 GN=Fbxo6 PE=1 SV=1	0.201634	0.0497786
G3V927	Discs, large homolog-associated protein 4 (Drosophila) OS=Rattus norvegicus OX=10116 GN=Dlgap4 PE=1 SV=1	0.214125	0.0497786
Q6AYG5	Ethylmalonyl-CoA decarboxylase OS=Rattus norvegicus OX=10116 GN=Echdc1 PE=1 SV=1	-0.434403	0.0497786
Q2HWF0	Formin-binding protein 1-like OS=Rattus norvegicus OX=10116 GN=Fnbp1l PE=1 SV=2	0.186501	0.0497786
Q99MC0	Protein phosphatase 1 regulatory subunit 14A OS=Rattus norvegicus OX=10116 GN=Ppp1r14a PE=1 SV=1	-0.426625	0.0497786
B1WBY8	Hdac2 protein (Fragment) OS=Rattus norvegicus OX=10116 GN=Hdac2 PE=2 SV=1	-0.436354	0.0497786
B2RZ96	LOC689226 protein OS=Rattus norvegicus OX=10116 GN=Ube2r2 PE=1 SV=1	0.207893	0.0497786
D3ZSL2	ABRA C-terminal-like OS=Rattus norvegicus OX=10116 GN=Abracl PE=1 SV=1	-0.274041	0.0497786
D4A1B2	Actin-related protein 2/3 complex inhibitor OS=Rattus norvegicus OX=10116 GN=Arpin PE=1 SV=1	0.217851	0.0497786
P97526	Neurofibromin OS=Rattus norvegicus OX=10116 GN=Nf1 PE=1 SV=1	-0.41889	0.0497786
A0A0G2K5P9	Propionyl-CoA carboxylase alpha chain, mitochondrial OS=Rattus norvegicus OX=10116 GN=Pcca PE=1 SV=1	0.195348	0.0497786
F1LPQ6	Immunoglobulin heavy constant mu OS=Rattus norvegicus OX=10116 GN=Ighm PE=4 SV=2	-0.413115	0.0497786
P62832	60S ribosomal protein L23 OS=Rattus norvegicus OX=10116 GN=Rpl23 PE=2 SV=1	-0.442222	0.0497786
E9PTI6	RALY heterogeneous nuclear ribonucleoprotein OS=Rattus norvegicus OX=10116 GN=Raly PE=1 SV=2	-0.422752	0.0497786
D4A9D8	Oxysterol-binding protein OS=Rattus norvegicus OX=10116 GN=Osbp PE=1 SV=2	-0.436354	0.0497786
D4AAM0	Transportin 3 OS=Rattus norvegicus OX=10116 GN=Tnpo3 PE=1 SV=2	-0.436354	0.0497786
B5DES1	RCG33340 OS=Rattus norvegicus OX=10116 GN=Rpl23a PE=2 SV=1	-0.384584	0.0497786
P62870	Elongin-B OS=Rattus norvegicus OX=10116 GN=Elob PE=1 SV=1	-0.217591	0.0497786
D3ZER6	Transportin 2 OS=Rattus norvegicus OX=10116 GN=Tnpo2 PE=1 SV=2	-0.442222	0.0497786
Q5PQK2	FUS RNA-binding protein OS=Rattus norvegicus OX=10116 GN=Fus PE=1 SV=1	-0.200913	0.0497786
Q5FVH2	5'-3' exonuclease PLD3 OS=Rattus norvegicus OX=10116 GN=Pld3 PE=1 SV=1	0.296311	0.0497786
A0A0H2UHZ2	Nucleosome assembly protein 1-like 4 OS=Rattus norvegicus OX=10116 GN=Nap1l4 PE=1 SV=1	-0.217591	0.0497786
A0A0G2JZD1	Serine/threonine-protein phosphatase 2A 56 kDa regulatory subunit OS=Rattus norvegicus OX=10116 GN=Ppp2r5c PE=1 SV=1	-0.390245	0.0497786
Q5XIM7	Lysine--tRNA ligase OS=Rattus norvegicus OX=10116 GN=Kars1 PE=1 SV=1	-0.21424	0.0497786
A0A0G2K0V4	Rho guanine nucleotide exchange factor 2 OS=Rattus norvegicus OX=10116 GN=Arhgef2 PE=1 SV=1	-0.45799	0.0497786
F1LN88	Aldehyde dehydrogenase, mitochondrial OS=Rattus norvegicus OX=10116 GN=Aldh2 PE=1 SV=2	-0.242977	0.0497786
O70196	Prolyl endopeptidase OS=Rattus norvegicus OX=10116 GN=Prep PE=1 SV=1	-0.442222	0.0497786
A0A0G2JUC7	Dynactin subunit 2 OS=Rattus norvegicus OX=10116 GN=Dctn2 PE=1 SV=1	-0.204233	0.0497786
P09606	Glutamine synthetase OS=Rattus norvegicus OX=10116 GN=Glul PE=1 SV=3	0.297485	0.0497786
D3ZGE6	Cortactin, isoform CRA_c OS=Rattus norvegicus OX=10116 GN=Cttn PE=1 SV=3	0.293959	0.0497786
P47942	Dihydropyrimidinase-related protein 2 OS=Rattus norvegicus OX=10116 GN=Dpysl2 PE=1 SV=1	-0.202572	0.0497786
D3ZCV0	Actinin alpha 2 OS=Rattus norvegicus OX=10116 GN=Actn2 PE=1 SV=1	0.296311	0.0497786
Q923W4	Hepatoma-derived growth factor-related protein 3 OS=Rattus norvegicus OX=10116 GN=Hdgfl3 PE=1 SV=1	0.265437	0.0492423
F1LZJ4	Putative hydroxypyruvate isomerase OS=Rattus norvegicus OX=10116 GN=Hyi PE=1 SV=2	0.171207	0.0492423
A9UMW1	Glutathione S-transferase alpha 4 OS=Rattus norvegicus OX=10116 GN=Gsta4 PE=2 SV=1	-0.416962	0.0492423
P49803	Regulator of G-protein signaling 7 OS=Rattus norvegicus OX=10116 GN=Rgs7 PE=1 SV=2	-0.446148	0.0492423
P19804	Nucleoside diphosphate kinase B OS=Rattus norvegicus OX=10116 GN=Nme2 PE=1 SV=1	0.290424	0.0492423
P12368	cAMP-dependent protein kinase type II-alpha regulatory subunit OS=Rattus norvegicus OX=10116 GN=Prkar2a PE=1 SV=4	-0.253257	0.0492423
A0A0G2JW52	Protein arginine N-methyltransferase 3 OS=Rattus norvegicus OX=10116 GN=Prmt3 PE=1 SV=1	0.194087	0.0488618
P29266	3-hydroxyisobutyrate dehydrogenase, mitochondrial OS=Rattus norvegicus OX=10116 GN=Hibadh PE=1 SV=3	0.275007	0.0488618
Q32Q06	AP-1 complex subunit mu-1 OS=Rattus norvegicus OX=10116 GN=Ap1m1 PE=1 SV=3	0.261832	0.0488618
Q62952	Dihydropyrimidinase-related protein 3 OS=Rattus norvegicus OX=10116 GN=Dpysl3 PE=1 SV=2	0.289244	0.0488618
F1M787	Catenin delta-2 OS=Rattus norvegicus OX=10116 GN=Ctnnd2 PE=1 SV=3	0.177599	0.0488323
G3V9J7	Rab GTPase-binding effector protein 1 OS=Rattus norvegicus OX=10116 GN=Rabep1 PE=1 SV=1	-0.415037	0.0488056
F2Z3Q8	Importin subunit beta-1 OS=Rattus norvegicus OX=10116 GN=Kpnb1 PE=1 SV=1	-0.195946	0.0488056
Q62717	Calcium-dependent secretion activator 1 OS=Rattus norvegicus OX=10116 GN=Cadps PE=1 SV=1	-0.195946	0.0488056
P14841	Cystatin-C OS=Rattus norvegicus OX=10116 GN=Cst3 PE=1 SV=2	0.288063	0.0488018
Q6AXS3	Protein DEK OS=Rattus norvegicus OX=10116 GN=Dek PE=1 SV=1	0.201634	0.0486552
Q80Z30	Protein phosphatase 1E OS=Rattus norvegicus OX=10116 GN=Ppm1e PE=1 SV=1	-0.195946	0.0486552
G3V8T4	DNA damage-binding protein 1 OS=Rattus norvegicus OX=10116 GN=Ddb1 PE=1 SV=1	0.288063	0.0486552
Q02356	AMP deaminase 2 OS=Rattus norvegicus OX=10116 GN=Ampd2 PE=1 SV=2	-0.434403	0.0480338
B5DFK6	Adaptor-related protein complex 3 subunit delta 1 OS=Rattus norvegicus OX=10116 GN=Ap3d1 PE=1 SV=1	-0.246395	0.0480338
P14046	Alpha-1-inhibitor 3 OS=Rattus norvegicus OX=10116 GN=A1i3 PE=1 SV=1	-0.194295	0.0476922
B5DEN5	Eukaryotic translation elongation factor 1 beta 2 OS=Rattus norvegicus OX=10116 GN=Eef1b2 PE=1 SV=1	-0.194295	0.0475962
Q9Z0J8	Neuronal growth regulator 1 OS=Rattus norvegicus OX=10116 GN=Negr1 PE=1 SV=1	0.164786	0.0468215
D4AB01	Histidine triad nucleotide binding protein 2 (Predicted), isoform CRA_a OS=Rattus norvegicus OX=10116 GN=Hint2 PE=1 SV=1	0.231432	0.0468215
D3ZCZ9	NADH dehydrogenase [ubiquinone] iron-sulfur protein 6, mitochondrial OS=Rattus norvegicus OX=10116 GN=LOC100912599 PE=1 SV=1	0.285698	0.0468215
P84087	Complexin-2 OS=Rattus norvegicus OX=10116 GN=Cplx2 PE=1 SV=1	0.285698	0.0464183
Q4VBH2	tRNA nucleotidyl transferase 1 OS=Rattus norvegicus OX=10116 GN=Trnt1 PE=1 SV=1	-0.475936	0.0463677
F1LQI1	Hydroxyacyl glutathione hydrolase OS=Rattus norvegicus OX=10116 GN=Hagh PE=1 SV=2	0.285698	0.0463677
G3V8G4	Brevican core protein OS=Rattus norvegicus OX=10116 GN=Bcan PE=1 SV=1	-0.192645	0.0463677
P50137	Transketolase OS=Rattus norvegicus OX=10116 GN=Tkt PE=1 SV=1	0.285698	0.0463677
A0A0G2K7X3	Nuclear ubiquitous casein and cyclin-dependent kinase substrate 1 OS=Rattus norvegicus OX=10116 GN=Nucks1 PE=1 SV=1	0.250962	0.0462448
B2RYW9	Fumarylacetoacetate hydrolase domain-containing protein 2 OS=Rattus norvegicus OX=10116 GN=Fahd2 PE=1 SV=1	0.250962	0.0462413
P13264	Glutaminase kidney isoform, mitochondrial OS=Rattus norvegicus OX=10116 GN=Gls PE=1 SV=2	0.284514	0.0462413
Q4V8H2	SEC3-like 1 (S. cerevisiae) OS=Rattus norvegicus OX=10116 GN=Exoc1 PE=2 SV=1	-0.471929	0.0460895
Q5FVI6	V-type proton ATPase subunit C 1 OS=Rattus norvegicus OX=10116 GN=Atp6v1c1 PE=2 SV=1	-0.192645	0.0460895
Q6AYL5	Splicing factor 3B subunit 4 OS=Rattus norvegicus OX=10116 GN=Sf3b4 PE=2 SV=1	-0.411195	0.045826
Q9JI92	Syntenin-1 OS=Rattus norvegicus OX=10116 GN=Sdcbp PE=1 SV=1	0.191563	0.045826
D3ZWC6	Syntrophin, basic 1 (Predicted) OS=Rattus norvegicus OX=10116 GN=Sntb1 PE=1 SV=1	0.176323	0.045826
P04631	Protein S100-B OS=Rattus norvegicus OX=10116 GN=S100b PE=1 SV=2	0.280956	0.045826
A0A0G2JWK2	Methyl-CpG-binding protein 2 OS=Rattus norvegicus OX=10116 GN=Mecp2 PE=1 SV=1	0.159629	0.045826
Q6AYR1	RCG52996, isoform CRA_a OS=Rattus norvegicus OX=10116 GN=Tfg PE=1 SV=1	0.24732	0.045826
P62747	Rho-related GTP-binding protein RhoB OS=Rattus norvegicus OX=10116 GN=Rhob PE=1 SV=1	0.205393	0.045826
P63029	Translationally-controlled tumor protein OS=Rattus norvegicus OX=10116 GN=Tpt1 PE=1 SV=1	-0.189351	0.045826
P14604	Enoyl-CoA hydratase, mitochondrial OS=Rattus norvegicus OX=10116 GN=Echs1 PE=1 SV=1	0.279768	0.045826
O08815	STE20-like serine/threonine-protein kinase OS=Rattus norvegicus OX=10116 GN=Slk PE=1 SV=1	-0.444184	0.045826
Q6P6G4	Phosphoglycerate mutase OS=Rattus norvegicus OX=10116 GN=Bpgm PE=1 SV=1	-0.24127	0.045826
A0A0G2K490	TRAF2 and NCK-interacting kinase OS=Rattus norvegicus OX=10116 GN=Tnik PE=1 SV=1	0.15056	0.045826
Q9Z327	Synaptopodin OS=Rattus norvegicus OX=10116 GN=Synpo PE=1 SV=2	-0.209228	0.045826
D3ZAN3	Alpha glucosidase 2 alpha neutral subunit (Predicted) OS=Rattus norvegicus OX=10116 GN=Ganab PE=1 SV=1	-0.37146	0.045826
Q9QZA2	Programmed cell death 6-interacting protein OS=Rattus norvegicus OX=10116 GN=Pdcd6ip PE=1 SV=2	-0.367732	0.045826
P22062	Protein-L-isoaspartate(D-aspartate) O-methyltransferase OS=Rattus norvegicus OX=10116 GN=Pcmt1 PE=1 SV=2	0.283329	0.045826
Q5U2N2	Ubiquitin carboxyl-terminal hydrolase OS=Rattus norvegicus OX=10116 GN=Usp14 PE=1 SV=1	-0.237864	0.045826
O70511	Ankyrin-3 OS=Rattus norvegicus OX=10116 GN=Ank3 PE=1 SV=3	-0.42082	0.045826
A0A0G2K931	Phosphoserine aminotransferase OS=Rattus norvegicus OX=10116 GN=Psat1 PE=1 SV=1	0.283329	0.045826
Q4V7C7	Actin-related protein 3 OS=Rattus norvegicus OX=10116 GN=Actr3 PE=1 SV=1	0.280956	0.045826
P63004	Platelet-activating factor acetylhydrolase IB subunit alpha OS=Rattus norvegicus OX=10116 GN=Pafah1b1 PE=1 SV=2	0.283329	0.045826
P63039	60 kDa heat shock protein, mitochondrial OS=Rattus norvegicus OX=10116 GN=Hspd1 PE=1 SV=1	-0.189351	0.045826
G3V6U9	Actin-histidine N-methyltransferase OS=Rattus norvegicus OX=10116 GN=Setd3 PE=1 SV=1	0.190299	0.0458024
D4AC36	Eukaryotic translation initiation factor 3 subunit F OS=Rattus norvegicus OX=10116 GN=Eif3f PE=1 SV=3	-0.386468	0.0458024
A0A0G2K8T0	Acid ceramidase OS=Rattus norvegicus OX=10116 GN=Asah1 PE=1 SV=1	0.219091	0.0453426
B5DFI9	Protein-serine/threonine kinase OS=Rattus norvegicus OX=10116 GN=Pdk3 PE=2 SV=1	0.171207	0.045331
Q62876	Synaptogyrin-1 OS=Rattus norvegicus OX=10116 GN=Syngr1 PE=1 SV=1	0.16092	0.045331
P63249	cAMP-dependent protein kinase inhibitor alpha OS=Rattus norvegicus OX=10116 GN=Pkia PE=1 SV=2	0.183963	0.045331
P56571	ES1 protein homolog, mitochondrial OS=Rattus norvegicus OX=10116 PE=1 SV=2	-0.186065	0.045331
A0A0G2JT06	COP9 signalosome complex subunit 1 OS=Rattus norvegicus OX=10116 GN=Gps1 PE=1 SV=1	0.257011	0.045331
P46462	Transitional endoplasmic reticulum ATPase OS=Rattus norvegicus OX=10116 GN=Vcp PE=1 SV=3	0.27858	0.045331
Q9WUS0	Adenylate kinase 4, mitochondrial OS=Rattus norvegicus OX=10116 GN=Ak4 PE=2 SV=1	0.202888	0.0451446
Q3B8N9	Biphenyl hydrolase-like OS=Rattus norvegicus OX=10116 GN=Bphl PE=1 SV=1	0.158337	0.0448804
Q5XII0	Mammalian ependymin-related protein 1 OS=Rattus norvegicus OX=10116 GN=Epdr1 PE=1 SV=1	0.255803	0.0447221
A0A0G2JY73	Eukaryotic translation initiation factor 4 gamma, 3 OS=Rattus norvegicus OX=10116 GN=Eif4g3 PE=1 SV=1	-0.365871	0.0447221
P07825	Synaptophysin OS=Rattus norvegicus OX=10116 GN=Syp PE=1 SV=1	0.276199	0.044718
P50399	Rab GDP dissociation inhibitor beta OS=Rattus norvegicus OX=10116 GN=Gdi2 PE=1 SV=2	0.276199	0.044718
P45592	Cofilin-1 OS=Rattus norvegicus OX=10116 GN=Cfl1 PE=1 SV=3	-0.182786	0.0446706
P14408	Fumarate hydratase, mitochondrial OS=Rattus norvegicus OX=10116 GN=Fh PE=1 SV=2	0.275007	0.0445013
Q4V8E2	Proteasome (Prosome, macropain) 26S subunit, non-ATPase, 14 OS=Rattus norvegicus OX=10116 GN=Psmd14 PE=1 SV=1	-0.436354	0.0444688
B0BN83	Armadillo repeat-containing protein 1 OS=Rattus norvegicus OX=10116 GN=Armc1 PE=1 SV=1	-0.403542	0.0444248
B0BNB9	HtrA serine peptidase 2 OS=Rattus norvegicus OX=10116 GN=Htra2 PE=1 SV=1	-0.428566	0.0444248
G3V6H0	RCG48149, isoform CRA_b OS=Rattus norvegicus OX=10116 GN=LOC100363782 PE=1 SV=1	0.168642	0.0444248
P06685	Sodium/potassium-transporting ATPase subunit alpha-1 OS=Rattus norvegicus OX=10116 GN=Atp1a1 PE=1 SV=1	0.154454	0.0438071
C0JPT7	Filamin A OS=Rattus norvegicus OX=10116 GN=Flna PE=1 SV=1	0.149259	0.0428868
Q1RP74	RCG53953, isoform CRA_a OS=Rattus norvegicus OX=10116 GN=LOC103690005 PE=1 SV=1	-0.194295	0.0428868
A0A0H2UI10	Protein O-GlcNAcase OS=Rattus norvegicus OX=10116 GN=Oga PE=1 SV=1	-0.21424	0.0428868
F1M9G8	Histidine triad nucleotide-binding protein 3 OS=Rattus norvegicus OX=10116 GN=Hint3 PE=1 SV=1	-0.394032	0.0427316
Q5FVF3	Golgi-associated, gamma adaptin ear-containing, ARF-binding protein 1 OS=Rattus norvegicus OX=10116 GN=Gga1 PE=1 SV=1	0.132248	0.0427316
Q642E6	Tripeptidyl peptidase I OS=Rattus norvegicus OX=10116 GN=Tpp1 PE=1 SV=1	0.168642	0.0425091
D4A5T1	Splicing factor 3B subunit 5 OS=Rattus norvegicus OX=10116 GN=Sf3b5 PE=1 SV=1	0.194087	0.0425091
Q4V8B0	Oxidation resistance protein 1 OS=Rattus norvegicus OX=10116 GN=Oxr1 PE=1 SV=3	0.181421	0.0425091
Q64602	Kynurenine/alpha-aminoadipate aminotransferase, mitochondrial OS=Rattus norvegicus OX=10116 GN=Aadat PE=1 SV=1	0.182692	0.0416878
Q6P9X4	Protein tyrosine phosphatase type IVA 2 OS=Rattus norvegicus OX=10116 GN=Ptp4a2 PE=2 SV=1	0.163499	0.0416878
Q6IMX7	Hsp70-binding protein 1 OS=Rattus norvegicus OX=10116 GN=Hspbp1 PE=1 SV=1	-0.390245	0.0416878
P84083	ADP-ribosylation factor 5 OS=Rattus norvegicus OX=10116 GN=Arf5 PE=1 SV=2	-0.177882	0.0416878
Q4V8I9	UTP--glucose-1-phosphate uridylyltransferase OS=Rattus norvegicus OX=10116 GN=Ugp2 PE=1 SV=1	0.27023	0.0416878
Q9Z0W5	Protein kinase C and casein kinase substrate in neurons protein 1 OS=Rattus norvegicus OX=10116 GN=Pacsin1 PE=1 SV=1	0.27023	0.0416878
O70352	CD82 antigen OS=Rattus norvegicus OX=10116 GN=Cd82 PE=1 SV=1	-0.401635	0.0413324
D3ZT90	Glutaryl-CoA dehydrogenase OS=Rattus norvegicus OX=10116 GN=Gcdh PE=1 SV=1	-0.409278	0.0413324
P04639	Apolipoprotein A-I OS=Rattus norvegicus OX=10116 GN=Apoa1 PE=1 SV=2	-0.384584	0.0413324
P60905	DnaJ homolog subfamily C member 5 OS=Rattus norvegicus OX=10116 GN=Dnajc5 PE=1 SV=1	0.177599	0.0413324
Q66HA6	ADP-ribosylation factor-like protein 8B OS=Rattus norvegicus OX=10116 GN=Arl8b PE=2 SV=1	0.166073	0.0413324
Q5QD51	A-kinase anchor protein 12 OS=Rattus norvegicus OX=10116 GN=Akap12 PE=1 SV=1	-0.386468	0.0413324
P11507	Sarcoplasmic/endoplasmic reticulum calcium ATPase 2 OS=Rattus norvegicus OX=10116 GN=Atp2a2 PE=1 SV=1	-0.407364	0.0413324
Q9QXU9	ProSAAS OS=Rattus norvegicus OX=10116 GN=Pcsk1n PE=1 SV=1	0.266637	0.0413324
Q6P4Z9	COP9 signalosome complex subunit 8 OS=Rattus norvegicus OX=10116 GN=Cops8 PE=2 SV=1	0.225275	0.0413324
P14480	Fibrinogen beta chain OS=Rattus norvegicus OX=10116 GN=Fgb PE=1 SV=4	-0.411195	0.0413324
A0A0G2K7S6	WD repeat-containing protein 44 OS=Rattus norvegicus OX=10116 GN=Wdr44 PE=1 SV=1	0.194087	0.0413324
Q641Z6	EH domain-containing protein 1 OS=Rattus norvegicus OX=10116 GN=Ehd1 PE=1 SV=1	-0.411195	0.0413324
D4A5G8	Pyruvate dehydrogenase E1 component subunit alpha OS=Rattus norvegicus OX=10116 GN=Pdha1l1 PE=1 SV=3	0.269033	0.0413324
G3V9N8	AP complex subunit beta OS=Rattus norvegicus OX=10116 GN=Ap1b1 PE=1 SV=3	0.266637	0.0413324
A0A0G2JSH5	Serum albumin OS=Rattus norvegicus OX=10116 GN=Alb PE=1 SV=1	-0.176251	0.0413324
Q5BJU7	Wiskott-Aldrich syndrome protein family member 1 OS=Rattus norvegicus OX=10116 GN=Wasf1 PE=1 SV=1	-0.222633	0.0411286
D4A2P1	Cell division cycle and apoptosis regulator 1 OS=Rattus norvegicus OX=10116 GN=Ccar1 PE=1 SV=2	0.266637	0.0409508
Q8K3M6	ERC protein 2 OS=Rattus norvegicus OX=10116 GN=Erc2 PE=1 SV=1	0.16221	0.0408528
G3V8C4	Chloride intracellular channel protein OS=Rattus norvegicus OX=10116 GN=Clic4 PE=1 SV=1	-0.416962	0.0402532
D3ZJF9	Alpha-galactosidase OS=Rattus norvegicus OX=10116 GN=Gla PE=1 SV=2	0.149259	0.0402316
Q32PY7	Nudcd3 protein OS=Rattus norvegicus OX=10116 GN=Nudcd3 PE=2 SV=1	0.140124	0.0402168
Q64548	Reticulon-1 OS=Rattus norvegicus OX=10116 GN=Rtn1 PE=1 SV=1	0.265437	0.0402168
P02770	Serum albumin OS=Rattus norvegicus OX=10116 GN=Alb PE=1 SV=2	0.264236	0.0402168
P22831	Synaptoporin OS=Rattus norvegicus OX=10116 GN=Synpr PE=1 SV=2	0.123004	0.0398372
P97617	Glyceraldehyde 3-phosphate dehydrogenase (Fragment) OS=Rattus norvegicus OX=10116 GN=GAPDH PE=2 SV=1	-0.395929	0.0398372
F1LSG0	Neural Wiskott-Aldrich syndrome protein OS=Rattus norvegicus OX=10116 GN=Wasl PE=1 SV=2	0.146655	0.0398372
M0R919	Prefoldin subunit 3 OS=Rattus norvegicus OX=10116 GN=Vbp1 PE=1 SV=2	0.201634	0.0398372
Q63009	Protein arginine N-methyltransferase 1 OS=Rattus norvegicus OX=10116 GN=Prmt1 PE=1 SV=1	0.137504	0.0398372
P19468	Glutamate--cysteine ligase catalytic subunit OS=Rattus norvegicus OX=10116 GN=Gclc PE=1 SV=2	-0.397828	0.0398372
B5DF55	RCG55706 OS=Rattus norvegicus OX=10116 GN=Stam PE=1 SV=1	0.233888	0.0398372
A0A0G2K7J0	Long-chain-fatty-acid--CoA ligase ACSBG1 OS=Rattus norvegicus OX=10116 GN=Acsbg1 PE=1 SV=1	-0.316528	0.0398372
A0A096MK30	Moesin OS=Rattus norvegicus OX=10116 GN=Msn PE=1 SV=1	0.197865	0.0398372
A0A0G2JSQ4	Tropomyosin 1, alpha, isoform CRA_p OS=Rattus norvegicus OX=10116 GN=Tpm1 PE=1 SV=1	0.210389	0.0398372
Q62625	Microtubule-associated proteins 1A/1B light chain 3B OS=Rattus norvegicus OX=10116 GN=Map1lc3b PE=1 SV=3	0.207893	0.0396023
Q68FS3	F-box only protein 7 OS=Rattus norvegicus OX=10116 GN=Fbxo7 PE=2 SV=1	-0.397828	0.0396023
Q6AYP7	7-methylguanosine phosphate-specific 5'-nucleotidase OS=Rattus norvegicus OX=10116 GN=Nt5c3b PE=2 SV=2	-0.378944	0.0396023
D4AAT4	RCG48672 OS=Rattus norvegicus OX=10116 GN=Snrpf PE=1 SV=1	-0.395929	0.0396023
Q8R490	Cadherin 13 OS=Rattus norvegicus OX=10116 GN=Cdh13 PE=1 SV=1	-0.397828	0.0396023
F1LQZ3	Kinesin-like protein OS=Rattus norvegicus OX=10116 GN=Kif3a PE=1 SV=2	-0.438307	0.0396023
D3ZGY2	OTU deubiquitinase 6B OS=Rattus norvegicus OX=10116 GN=Otud6b PE=1 SV=3	0.151859	0.0396023
D4A8H3	Similar to RIKEN cDNA 5730469D23 (Predicted) OS=Rattus norvegicus OX=10116 GN=Uba6 PE=1 SV=1	-0.384584	0.0396023
P84817	Mitochondrial fission 1 protein OS=Rattus norvegicus OX=10116 GN=Fis1 PE=1 SV=1	0.155749	0.0396023
A0A0G2JY03	Uncharacterized protein OS=Rattus norvegicus OX=10116 PE=1 SV=1	0.168642	0.0396023
Q6AYS3	Carboxypeptidase OS=Rattus norvegicus OX=10116 GN=Ctsa PE=1 SV=1	-0.41889	0.0396023
P70470	Acyl-protein thioesterase 1 OS=Rattus norvegicus OX=10116 GN=Lypla1 PE=1 SV=1	0.1137	0.0396023
I7FKL4	Myelin basic protein transcript variant 1 OS=Rattus norvegicus OX=10116 GN=Mbp PE=2 SV=1	-0.169745	0.0396023
Q3T1J1	Eukaryotic translation initiation factor 5A-1 OS=Rattus norvegicus OX=10116 GN=Eif5a PE=1 SV=3	-0.168123	0.0396023
O70441	Synapsin-3 OS=Rattus norvegicus OX=10116 GN=Syn3 PE=1 SV=1	0.226509	0.0396023
D3ZWA8	Adaptor protein, phosphotyrosine-interacting with PH domain and leucine zipper 1 OS=Rattus norvegicus OX=10116 GN=Appl1 PE=1 SV=3	-0.215915	0.0396023
Q5GFD9	Protein IMPACT OS=Rattus norvegicus OX=10116 GN=Impact PE=1 SV=1	-0.168123	0.0396023
A0A0G2K1M2	Disks large homolog 1 OS=Rattus norvegicus OX=10116 GN=Dlg1 PE=1 SV=1	0.259423	0.0396023
D3ZA84	Talin 2 OS=Rattus norvegicus OX=10116 GN=Tln2 PE=1 SV=3	-0.222633	0.0396023
G3V614	KIF1 binding protein OS=Rattus norvegicus OX=10116 GN=Kif1bp PE=1 SV=1	-0.394032	0.0395732
B0BN93	26S proteasome non-ATPase regulatory subunit 13 OS=Rattus norvegicus OX=10116 GN=Psmd13 PE=1 SV=1	-0.215915	0.0395732
A0A0G2K9E0	Ribonuclease inhibitor OS=Rattus norvegicus OX=10116 GN=Rnh1 PE=1 SV=1	-0.169745	0.03945
B2RZA9	Ube2l3 protein OS=Rattus norvegicus OX=10116 GN=Ube2l3 PE=2 SV=1	0.258217	0.0394447
D4A4L5	Iron-sulfur cluster assembly 2 OS=Rattus norvegicus OX=10116 GN=Isca2 PE=1 SV=1	0.163499	0.0392717
Q01177	Plasminogen OS=Rattus norvegicus OX=10116 GN=Plg PE=2 SV=2	-0.386468	0.0392717
Q63617	Hypoxia up-regulated protein 1 OS=Rattus norvegicus OX=10116 GN=Hyou1 PE=1 SV=1	-0.26708	0.0392717
Q8CGS4	Charged multivesicular body protein 3 OS=Rattus norvegicus OX=10116 GN=Chmp3 PE=1 SV=3	0.164786	0.0392623
G3V6C3	Polysaccharide biosynthesis domain-containing 1 OS=Rattus norvegicus OX=10116 GN=Pbdc1 PE=1 SV=1	-0.37146	0.0392623
G3V8C0	Dynactin subunit 5 OS=Rattus norvegicus OX=10116 GN=Dctn5 PE=1 SV=1	0.130931	0.0392623
A0A0U1RRZ5	Protein PRRC2A OS=Rattus norvegicus OX=10116 GN=Prrc2a PE=1 SV=1	0.163499	0.0392623
G3V6D3	ATP synthase subunit beta OS=Rattus norvegicus OX=10116 GN=Atp5f1b PE=1 SV=1	-0.164884	0.0392623
D4A0E8	Protein arginine N-methyltransferase 5 OS=Rattus norvegicus OX=10116 GN=Prmt5 PE=1 SV=1	0.154454	0.0389369
A0A0G2JSH4	Glycogen synthase kinase 3 beta, isoform CRA_b OS=Rattus norvegicus OX=10116 GN=Gsk3b PE=1 SV=1	-0.217591	0.0386066
Q561K2	NEL-like 2 (Chicken) OS=Rattus norvegicus OX=10116 GN=Nell2 PE=2 SV=1	0.164786	0.0385355
P01836	Ig kappa chain C region, A allele OS=Rattus norvegicus OX=10116 PE=1 SV=1	0.211635	0.0385355
G3V8T5	RuvB-like helicase OS=Rattus norvegicus OX=10116 GN=Ruvbl2 PE=1 SV=1	-0.401635	0.0385355
G3V940	Coronin OS=Rattus norvegicus OX=10116 GN=Coro1b PE=1 SV=1	-0.21424	0.0385355
P25409	Alanine aminotransferase 1 OS=Rattus norvegicus OX=10116 GN=Gpt PE=1 SV=2	0.254594	0.0385355
Q4QQV4	Dead end homolog 1 (Zebrafish) OS=Rattus norvegicus OX=10116 GN=Hars PE=1 SV=1	-0.305788	0.0384893
P15791	Calcium/calmodulin-dependent protein kinase type II subunit delta OS=Rattus norvegicus OX=10116 GN=Camk2d PE=1 SV=1	0.117695	0.0384893
F1M8L1	Kinesin-like protein OS=Rattus norvegicus OX=10116 GN=Kif2a PE=1 SV=2	-0.330973	0.0384893
B5DFN4	Prefoldin 5 (Predicted), isoform CRA_a OS=Rattus norvegicus OX=10116 GN=Pfdn5 PE=1 SV=1	0.233888	0.0382502
A0A0G2JX67	Prolyl endopeptidase-like OS=Rattus norvegicus OX=10116 GN=Prepl PE=1 SV=1	0.233888	0.0381824
O08836	Immunoglobulin-binding protein 1 OS=Rattus norvegicus OX=10116 GN=Igbp1 PE=2 SV=2	-0.426625	0.0378847
A0A0G2K8R3	LIM domain 7 OS=Rattus norvegicus OX=10116 GN=Lmo7 PE=1 SV=1	-0.446148	0.0378847
Q4KLH5	Arf-GAP domain and FG repeat-containing protein 1 OS=Rattus norvegicus OX=10116 GN=Agfg1 PE=1 SV=1	0.112367	0.0378847
P31399	ATP synthase subunit d, mitochondrial OS=Rattus norvegicus OX=10116 GN=Atp5pd PE=1 SV=3	0.137504	0.0378847
G3V8U8	Branched-chain-amino-acid aminotransferase OS=Rattus norvegicus OX=10116 GN=Bcat2 PE=1 SV=1	-0.362158	0.0378847
B2GUX5	5'-nucleotidase OS=Rattus norvegicus OX=10116 GN=Nt5c3a PE=1 SV=1	-0.369595	0.0378847
Q4KM74	Vesicle-trafficking protein SEC22b OS=Rattus norvegicus OX=10116 GN=Sec22b PE=1 SV=3	0.153157	0.0378847
B2RZB7	Small nuclear ribonucleoprotein Sm D1 OS=Rattus norvegicus OX=10116 GN=Snrpd1 PE=1 SV=1	0.238787	0.0378847
B5DEN9	Vacuolar protein sorting-associated protein 28 homolog OS=Rattus norvegicus OX=10116 GN=Vps28 PE=2 SV=1	-0.365871	0.0378847
B1WC33	CDC42 effector protein (Rho GTPase binding) 4 (Predicted), isoform CRA_a OS=Rattus norvegicus OX=10116 GN=Cdc42ep4 PE=1 SV=1	0.145351	0.0378847
F1LQW8	Ras/Rap GTPase-activating protein SynGAP OS=Rattus norvegicus OX=10116 GN=Syngap1 PE=1 SV=2	0.141433	0.0378847
A0A0G2K110	Eukaryotic translation initiation factor 6 OS=Rattus norvegicus OX=10116 GN=Eif6 PE=1 SV=1	-0.409278	0.0378847
D3ZZ95	60S ribosomal protein L36 OS=Rattus norvegicus OX=10116 PE=3 SV=1	-0.336428	0.0378847
P54287	Voltage-dependent L-type calcium channel subunit beta-3 OS=Rattus norvegicus OX=10116 GN=Cacnb3 PE=1 SV=1	0.159629	0.0378847
Q5U302	Catenin (Cadherin associated protein), alpha 1 OS=Rattus norvegicus OX=10116 GN=Ctnna1 PE=1 SV=1	0.133564	0.0378847
Q4QQW8	Putative phospholipase B-like 2 OS=Rattus norvegicus OX=10116 GN=Plbd2 PE=1 SV=2	0.108357	0.0378847
G3V9T7	ATPase Get3 OS=Rattus norvegicus OX=10116 GN=Get3 PE=1 SV=1	-0.397828	0.0378847
G3V7G9	Eukaryotic translation initiation factor 3, subunit 6 interacting protein OS=Rattus norvegicus OX=10116 GN=Eif3l PE=1 SV=2	0.102994	0.0378847
P15943	Amyloid-like protein 2 OS=Rattus norvegicus OX=10116 GN=Aplp2 PE=1 SV=2	0.0976108	0.0378847
A0A0U1RS25	UPF1, RNA helicase and ATPase OS=Rattus norvegicus OX=10116 GN=Upf1 PE=1 SV=1	0.147958	0.0378847
G3V6H2	Pre-mRNA processing factor 8, isoform CRA_a OS=Rattus norvegicus OX=10116 GN=Prpf8 PE=1 SV=1	-0.358454	0.0378847
D4A3D9	Serine/threonine kinase 32C OS=Rattus norvegicus OX=10116 GN=Stk32c PE=1 SV=1	-0.386468	0.0378847
P62824	Ras-related protein Rab-3C OS=Rattus norvegicus OX=10116 GN=Rab3c PE=1 SV=1	0.248535	0.0378847
G3V8D5	6-phosphogluconolactonase OS=Rattus norvegicus OX=10116 GN=Pgls PE=1 SV=1	-0.174621	0.0378847
B2RYN1	Fructosamine-3-kinase-related protein OS=Rattus norvegicus OX=10116 GN=Fn3krp PE=1 SV=1	0.22033	0.0378847
Q05982	Nucleoside diphosphate kinase A OS=Rattus norvegicus OX=10116 GN=Nme1 PE=1 SV=1	0.250962	0.0378847
O35346	Focal adhesion kinase 1 OS=Rattus norvegicus OX=10116 GN=Ptk2 PE=1 SV=1	0.121679	0.0378847
P47971	Neuronal pentraxin-1 OS=Rattus norvegicus OX=10116 GN=Nptx1 PE=1 SV=1	0.253384	0.0378847
Q91Y81	Septin-2 OS=Rattus norvegicus OX=10116 GN=Septin2 PE=1 SV=1	0.252173	0.0378847
F1LPS8	Transcriptional activator protein Pur-alpha OS=Rattus norvegicus OX=10116 GN=Pura PE=1 SV=3	0.250962	0.0378847
D3Z9N6	Versican core protein OS=Rattus norvegicus OX=10116 GN=Vcan PE=4 SV=2	-0.380822	0.0378847
B2RZC6	Ilf2 protein OS=Rattus norvegicus OX=10116 GN=Ilf2 PE=1 SV=1	0.249749	0.0378847
A0A0G2JU96	AHNAK nucleoprotein OS=Rattus norvegicus OX=10116 GN=Ahnak PE=1 SV=1	-0.182786	0.0378847
A0A0G2JTL5	Pyruvate carboxylase, mitochondrial OS=Rattus norvegicus OX=10116 GN=Pc PE=1 SV=1	-0.260152	0.0378847
A0A0G2K9A2	Arp2/3 complex 34 kDa subunit OS=Rattus norvegicus OX=10116 GN=Arpc2 PE=1 SV=1	0.248535	0.0378847
D4AEH9	Amylo-1, 6-glucosidase, 4-alpha-glucanotransferase (Glycogen debranching enzyme, glycogen storage disease type III) (Predicted), isoform CRA_a OS=Rattus norvegicus OX=10116 GN=Agl PE=1 SV=1	-0.209228	0.0378847
P62268	40S ribosomal protein S23 OS=Rattus norvegicus OX=10116 GN=Rps23 PE=1 SV=3	-0.390245	0.0377908
P62839	Ubiquitin-conjugating enzyme E2 D2 OS=Rattus norvegicus OX=10116 GN=Ube2d2 PE=1 SV=1	0.244887	0.0377908
O35458	Vesicular inhibitory amino acid transporter OS=Rattus norvegicus OX=10116 GN=Slc32a1 PE=1 SV=1	0.125651	0.0377908
Q62829	Serine/threonine-protein kinase PAK 3 OS=Rattus norvegicus OX=10116 GN=Pak3 PE=1 SV=1	0.189034	0.0377908
B2LYI9	Tenascin C OS=Rattus norvegicus OX=10116 GN=Tnc PE=2 SV=1	-0.375197	0.0374616
A0A0G2JZ34	Palmdelphin OS=Rattus norvegicus OX=10116 GN=Palmd PE=4 SV=1	-0.358454	0.036403
F1M446	Ecm29 proteasome adaptor and scaffold OS=Rattus norvegicus OX=10116 GN=Ecpas PE=1 SV=3	-0.504305	0.036403
Q6Q0N0	Calsyntenin-1 OS=Rattus norvegicus OX=10116 GN=Clstn1 PE=1 SV=1	-0.37707	0.036403
D4A962	Heterogeneous nuclear ribonucleoprotein U-like 1 OS=Rattus norvegicus OX=10116 GN=Hnrnpul1 PE=1 SV=1	0.136191	0.036403
Q9Z250	Protein lin-7 homolog A OS=Rattus norvegicus OX=10116 GN=Lin7a PE=1 SV=2	-0.147202	0.036403
A0A0G2K0W9	Proteasome subunit alpha type OS=Rattus norvegicus OX=10116 GN=Psma7 PE=1 SV=1	0.243669	0.036403
P62716	Serine/threonine-protein phosphatase 2A catalytic subunit beta isoform OS=Rattus norvegicus OX=10116 GN=Ppp2cb PE=2 SV=1	-0.152003	0.036403
D3ZHY9	RAS protein activator like 1 (GAP1 like) (Predicted) OS=Rattus norvegicus OX=10116 GN=Rasal1 PE=4 SV=2	-0.307573	0.036403
A0A0G2K1D2	RAP1, GTP-GDP dissociation stimulator 1 (Predicted), isoform CRA_a OS=Rattus norvegicus OX=10116 GN=Rap1gds1 PE=1 SV=1	-0.152003	0.036403
M0R907	Small nuclear ribonucleoprotein Sm D3 OS=Rattus norvegicus OX=10116 GN=Snrpd3 PE=1 SV=1	0.211635	0.036173
B6ID11	Ubiquitin-related modifier 1 OS=Rattus norvegicus OX=10116 GN=Urm1 PE=1 SV=1	0.144046	0.0360545
P62859	40S ribosomal protein S28 OS=Rattus norvegicus OX=10116 GN=Rps28 PE=1 SV=1	-0.199255	0.036
A0A0G2K8I0	SH3 domain-binding glutamic acid-rich-like protein OS=Rattus norvegicus OX=10116 GN=Sh3bgrl2 PE=1 SV=1	0.197865	0.036
Q6P9U0	Serine (Or cysteine) peptidase inhibitor, clade B, member 6a OS=Rattus norvegicus OX=10116 GN=Serpinb6a PE=1 SV=1	-0.37146	0.036
D3ZG43	NADH dehydrogenase (Ubiquinone) Fe-S protein 3 (Predicted), isoform CRA_c OS=Rattus norvegicus OX=10116 GN=Ndufs3 PE=1 SV=1	0.0922074	0.036
B4F7A3	Galectin OS=Rattus norvegicus OX=10116 GN=Lgalsl PE=1 SV=1	-0.158429	0.036
F1LYQ8	FERM, ARHGEF and pleckstrin domain-containing protein 1 OS=Rattus norvegicus OX=10116 GN=Farp1 PE=1 SV=2	-0.354759	0.036
D3ZI16	COP9 (Constitutive photomorphogenic) homolog, subunit 6 (Arabidopsis thaliana) (Predicted), isoform CRA_a OS=Rattus norvegicus OX=10116 GN=Cops6 PE=1 SV=1	0.21661	0.036
Q6MG60	N(G),N(G)-dimethylarginine dimethylaminohydrolase 2 OS=Rattus norvegicus OX=10116 GN=Ddah2 PE=1 SV=1	0.225275	0.036
A0A140TAJ3	Far upstream element-binding protein 1 OS=Rattus norvegicus OX=10116 GN=Fubp1 PE=1 SV=1	0.217851	0.036
B5DFC8	Eukaryotic translation initiation factor 3 subunit C OS=Rattus norvegicus OX=10116 GN=Eif3c PE=1 SV=1	-0.251539	0.036
F8WFS9	Beta-adducin OS=Rattus norvegicus OX=10116 GN=Add2 PE=1 SV=1	0.24123	0.0356255
O08700	Vacuolar protein sorting-associated protein 45 OS=Rattus norvegicus OX=10116 GN=Vps45 PE=1 SV=1	-0.354759	0.0337295
D3Z8P1	Ring finger protein 7 OS=Rattus norvegicus OX=10116 GN=Rnf7 PE=1 SV=1	-0.375197	0.0335806
Q68FY0	Cytochrome b-c1 complex subunit 1, mitochondrial OS=Rattus norvegicus OX=10116 GN=Uqcrc1 PE=1 SV=1	0.125651	0.0333159
P32736	Opioid-binding protein/cell adhesion molecule OS=Rattus norvegicus OX=10116 GN=Opcml PE=1 SV=2	-0.1976	0.0332818
P23978	Sodium- and chloride-dependent GABA transporter 1 OS=Rattus norvegicus OX=10116 GN=Slc6a1 PE=1 SV=1	-0.358454	0.0327211
P06687	Sodium/potassium-transporting ATPase subunit alpha-3 OS=Rattus norvegicus OX=10116 GN=Atp1a3 PE=1 SV=2	-0.145605	0.0324312
B5DFB4	Tetratricopeptide repeat domain 7B OS=Rattus norvegicus OX=10116 GN=Ttc7b PE=2 SV=1	-0.356606	0.0319781
D3ZVU4	Ribokinase OS=Rattus norvegicus OX=10116 GN=Rbks PE=1 SV=1	0.138814	0.0318489
P61203	COP9 signalosome complex subunit 2 OS=Rattus norvegicus OX=10116 GN=Cops2 PE=1 SV=1	0.237564	0.0318489
O08623	Sequestosome-1 OS=Rattus norvegicus OX=10116 GN=Sqstm1 PE=1 SV=1	-0.467932	0.0317849
B5DFH2	BPY2 interacting protein 1 (Predicted), isoform CRA_b OS=Rattus norvegicus OX=10116 GN=Map1s PE=2 SV=1	0.137504	0.0317849
D3ZAY8	Pinin, desmosome-associated protein OS=Rattus norvegicus OX=10116 GN=Pnn PE=1 SV=1	-0.345564	0.0317849
Q5M9I5	Cytochrome b-c1 complex subunit 6, mitochondrial OS=Rattus norvegicus OX=10116 GN=Uqcrh PE=3 SV=1	0.175045	0.0317849
B0K010	Thioredoxin domain-containing 17 OS=Rattus norvegicus OX=10116 GN=Txndc17 PE=1 SV=1	0.209141	0.0317849
B0BMX3	S100 calcium binding protein A16 (Predicted), isoform CRA_a OS=Rattus norvegicus OX=10116 GN=S100a16 PE=1 SV=1	0.204141	0.0317849
D3Z8M8	TSC22 domain family protein 1 OS=Rattus norvegicus OX=10116 GN=Tsc22d1 PE=1 SV=1	0.235114	0.0317849
Q99NI1	Nucleoside diphosphate kinase OS=Rattus norvegicus OX=10116 GN=Nme3 PE=2 SV=1	0.117695	0.0317849
P09006	Serine protease inhibitor A3N OS=Rattus norvegicus OX=10116 GN=Serpina3n PE=1 SV=3	-0.340075	0.0317849
A0A0G2K3D9	Transmembrane protein 132B (Fragment) OS=Rattus norvegicus OX=10116 GN=Tmem132b PE=4 SV=1	0.0989585	0.0317849
P06214	Delta-aminolevulinic acid dehydratase OS=Rattus norvegicus OX=10116 GN=Alad PE=1 SV=1	0.167358	0.0317849
F1LV89	Rap1 GTPase-activating protein OS=Rattus norvegicus OX=10116 GN=Rap1gap PE=1 SV=3	-0.360305	0.0317849
D3ZRN3	Actin, beta-like 2 OS=Rattus norvegicus OX=10116 GN=Actbl2 PE=1 SV=1	0.129613	0.0317849
Q5U2S7	Proteasome (Prosome, macropain) 26S subunit, non-ATPase, 3 OS=Rattus norvegicus OX=10116 GN=Psmd3 PE=1 SV=1	-0.304006	0.0317849
P41542	General vesicular transport factor p115 OS=Rattus norvegicus OX=10116 GN=Uso1 PE=1 SV=1	-0.192645	0.0317849
D3ZWL6	Adenosylhomocysteinase-like 2 OS=Rattus norvegicus OX=10116 GN=Ahcyl2 PE=1 SV=3	0.0799754	0.0317849
A0A0G2K2L8	Peripheral plasma membrane protein CASK OS=Rattus norvegicus OX=10116 GN=LOC100910506 PE=1 SV=1	0.231432	0.0317849
Q568Z6	IST1 homolog OS=Rattus norvegicus OX=10116 GN=Ist1 PE=2 SV=1	0.0813396	0.0317593
P52925	High mobility group protein B2 OS=Rattus norvegicus OX=10116 GN=Hmgb2 PE=2 SV=2	-0.340075	0.0316256
P63322	Ras-related protein Ral-A OS=Rattus norvegicus OX=10116 GN=Rala PE=1 SV=1	0.107018	0.0316256
Q5M821	Protein phosphatase 1H OS=Rattus norvegicus OX=10116 GN=Ppm1h PE=1 SV=2	-0.369595	0.0316256
Q63028	Alpha-adducin OS=Rattus norvegicus OX=10116 GN=Add1 PE=1 SV=2	0.22033	0.0316256
P22057	Prostaglandin-H2 D-isomerase OS=Rattus norvegicus OX=10116 GN=Ptgds PE=1 SV=2	-0.316528	0.0310638
D3ZMS1	Splicing factor 3b, subunit 2 OS=Rattus norvegicus OX=10116 GN=Sf3b2 PE=1 SV=3	-0.367732	0.0310638
A0A0G2JSL0	Proteasome subunit beta OS=Rattus norvegicus OX=10116 GN=LOC100360846 PE=3 SV=1	0.232661	0.0310638
B2RYP4	Sorting nexin 2 OS=Rattus norvegicus OX=10116 GN=Snx2 PE=1 SV=1	-0.316528	0.0310638
Q6AY84	Secernin-1 OS=Rattus norvegicus OX=10116 GN=Scrn1 PE=1 SV=1	0.232661	0.0310638
P63102	14-3-3 protein zeta/delta OS=Rattus norvegicus OX=10116 GN=Ywhaz PE=1 SV=1	0.232661	0.0310638
Q6AY97	Coiled-coil domain-containing protein 91 OS=Rattus norvegicus OX=10116 GN=Ccdc91 PE=1 SV=1	0.126973	0.0309089
D3ZP49	Coiled-coil domain-containing protein 72-like OS=Rattus norvegicus OX=10116 GN=LOC100910678 PE=4 SV=2	0.112367	0.0307431
Q3ZAV2	Y-box-binding protein 1 OS=Rattus norvegicus OX=10116 GN=Ybx1 PE=1 SV=1	0.116365	0.0307431
G3V7W1	Programmed cell death protein 6 OS=Rattus norvegicus OX=10116 GN=Pdcd6 PE=2 SV=1	0.0989585	0.0307431
O88794	Pyridoxine-5'-phosphate oxidase OS=Rattus norvegicus OX=10116 GN=Pnpo PE=1 SV=1	-0.330973	0.0307431
A0A0G2JSR6	Guanine nucleotide-binding protein subunit gamma OS=Rattus norvegicus OX=10116 GN=Gng7 PE=3 SV=1	-0.394032	0.0304907
Q496Z0	Elongator complex protein 2 OS=Rattus norvegicus OX=10116 GN=Elp2 PE=2 SV=1	-0.352916	0.0304907
Q6AYK1	RNA-binding protein with serine-rich domain 1 OS=Rattus norvegicus OX=10116 GN=Rnps1 PE=2 SV=1	-0.360305	0.0304907
M0R776	Mitochondrial ribosomal protein S36 OS=Rattus norvegicus OX=10116 GN=Mrps36 PE=1 SV=1	0.177599	0.0304907
F1LML7	Huntingtin-interacting protein 1-related OS=Rattus norvegicus OX=10116 GN=Hip1r PE=1 SV=1	0.112367	0.0304907
A0A0G2K1U9	Immunity-related GTPase Q OS=Rattus norvegicus OX=10116 GN=Irgq PE=1 SV=1	-0.155213	0.0304907
Q5RJK6	Inositol polyphosphate-1-phosphatase OS=Rattus norvegicus OX=10116 GN=Inpp1 PE=1 SV=1	-0.369595	0.0304736
O35314	Secretogranin-1 OS=Rattus norvegicus OX=10116 GN=Chgb PE=1 SV=2	0.172488	0.0304736
D4A8N2	Ferredoxin 2 OS=Rattus norvegicus OX=10116 GN=Fdx2 PE=1 SV=1	0.126973	0.0304253
Q9EQZ1	TSC22 domain family protein 3 OS=Rattus norvegicus OX=10116 GN=Tsc22d3 PE=1 SV=1	0.129613	0.0304253
P20069	Mitochondrial-processing peptidase subunit alpha OS=Rattus norvegicus OX=10116 GN=Pmpca PE=1 SV=1	-0.415037	0.0304253
O35115	Four and a half LIM domains protein 2 OS=Rattus norvegicus OX=10116 GN=Fhl2 PE=1 SV=1	-0.415037	0.0304253
F1LMT5	PEX5-related protein OS=Rattus norvegicus OX=10116 GN=Pex5l PE=1 SV=2	0.108357	0.0304253
O88350	Serine hydrolase RBBP9 OS=Rattus norvegicus OX=10116 GN=Rbbp9 PE=1 SV=2	-0.309359	0.0304253
P23965	Enoyl-CoA delta isomerase 1, mitochondrial OS=Rattus norvegicus OX=10116 GN=Eci1 PE=1 SV=1	-0.352916	0.0304253
D4A3I4	Transcription factor BTF3 OS=Rattus norvegicus OX=10116 GN=Btf3l4 PE=1 SV=1	0.151859	0.0304253
P10959	Carboxylesterase 1C OS=Rattus norvegicus OX=10116 GN=Ces1c PE=1 SV=3	-0.356606	0.0304253
Q792I0	Protein lin-7 homolog C OS=Rattus norvegicus OX=10116 GN=Lin7c PE=1 SV=1	0.0840643	0.0304253
Q5U2U7	mRNA cap guanine-N7 methyltransferase OS=Rattus norvegicus OX=10116 GN=Rnmt PE=1 SV=1	0.0813396	0.0304253
P19103	Protein phosphatase 1 regulatory subunit 1A OS=Rattus norvegicus OX=10116 GN=Ppp1r1a PE=1 SV=1	0.215368	0.0304253
B2RZ72	Actin-related protein 2/3 complex subunit 4 OS=Rattus norvegicus OX=10116 GN=Arpc4 PE=1 SV=1	0.228973	0.0304253
Q63396	Activated RNA polymerase II transcriptional coactivator p15 OS=Rattus norvegicus OX=10116 GN=Sub1 PE=1 SV=3	0.226509	0.0304253
Q5U2U2	Crk-like protein OS=Rattus norvegicus OX=10116 GN=Crkl PE=1 SV=1	-0.318326	0.0304253
Q68FY4	Group specific component OS=Rattus norvegicus OX=10116 GN=Gc PE=1 SV=1	-0.263612	0.0304253
F1LM09	Ubiquitin carboxyl-terminal hydrolase 7 OS=Rattus norvegicus OX=10116 GN=Usp7 PE=1 SV=2	-0.369595	0.0304253
Q5M7U6	Actin-related protein 2 OS=Rattus norvegicus OX=10116 GN=Actr2 PE=2 SV=1	-0.134477	0.0304253
F1LNT0	Dihydropyrimidinase-related protein 4 OS=Rattus norvegicus OX=10116 GN=Dpysl4 PE=4 SV=1	0.227741	0.0304253
G3V8L3	Lamin A, isoform CRA_b OS=Rattus norvegicus OX=10116 GN=Lmna PE=1 SV=1	-0.136062	0.0304253
G3V721	WW domain binding protein 2, isoform CRA_b OS=Rattus norvegicus OX=10116 GN=Wbp2 PE=1 SV=1	0.175045	0.030254
Q6P6V0	Glucose-6-phosphate isomerase OS=Rattus norvegicus OX=10116 GN=Gpi PE=1 SV=1	-0.132894	0.030254
P83941	Elongin-C OS=Rattus norvegicus OX=10116 GN=Eloc PE=1 SV=1	-0.148801	0.0297962
F1MA98	Nucleoprotein TPR OS=Rattus norvegicus OX=10116 GN=Tpr PE=1 SV=1	-0.182786	0.0297962
D4AD82	Rho GTPase-activating protein 35 OS=Rattus norvegicus OX=10116 GN=Arhgap35 PE=1 SV=3	-0.332789	0.0292418
Q63083	Nucleobindin-1 OS=Rattus norvegicus OX=10116 GN=Nucb1 PE=1 SV=1	-0.309359	0.0292418
P00787	Cathepsin B OS=Rattus norvegicus OX=10116 GN=Ctsb PE=1 SV=2	-0.129734	0.0292418
Q6AY48	Poly(rC)-binding protein 3 OS=Rattus norvegicus OX=10116 GN=Pcbp3 PE=1 SV=1	-0.349235	0.0292418
O08618	Phosphoribosyl pyrophosphate synthase-associated protein 2 OS=Rattus norvegicus OX=10116 GN=Prpsap2 PE=1 SV=1	-0.155213	0.0292418
D3ZHV3	Metallothionein OS=Rattus norvegicus OX=10116 GN=Mt1m PE=3 SV=1	0.124328	0.0291151
Q80VL0	Interactor protein for cytohesin exchange factors 1 OS=Rattus norvegicus OX=10116 GN=Ipcef1 PE=1 SV=1	-0.349235	0.0291151
Q91V33	KH domain-containing, RNA-binding, signal transduction-associated protein 1 OS=Rattus norvegicus OX=10116 GN=Khdrbs1 PE=1 SV=1	-0.263612	0.0291151
Q63564	Synaptic vesicle glycoprotein 2B OS=Rattus norvegicus OX=10116 GN=Sv2b PE=1 SV=1	0.180148	0.0291151
D4A719	Sorting nexin 12 OS=Rattus norvegicus OX=10116 GN=Snx12 PE=1 SV=1	-0.15682	0.0291151
Q9JHW0	Proteasome subunit beta type-7 OS=Rattus norvegicus OX=10116 GN=Psmb7 PE=1 SV=1	0.201634	0.0291151
D4A746	GDP-mannose pyrophosphorylase B OS=Rattus norvegicus OX=10116 GN=Gmppb PE=1 SV=1	0.189034	0.0291151
A0A0G2K0H6	WD repeat domain 13 OS=Rattus norvegicus OX=10116 GN=Wdr13 PE=1 SV=1	0.204141	0.0291151
B2RYN0	Phosphoacetylglucosamine mutase OS=Rattus norvegicus OX=10116 GN=Pgm3 PE=1 SV=1	-0.129734	0.0291151
D4A7Y1	Aggrecan core protein OS=Rattus norvegicus OX=10116 GN=Acan PE=1 SV=3	-0.302226	0.0291151
Q6AYK3	Inositol-3-phosphate synthase 1 OS=Rattus norvegicus OX=10116 GN=Isyna1 PE=3 SV=2	0.205393	0.0291151
F1M3P6	Protein SCAI OS=Rattus norvegicus OX=10116 GN=Scai PE=1 SV=2	-0.249822	0.0291151
Q6IRE4	Tumor susceptibility gene 101 protein OS=Rattus norvegicus OX=10116 GN=Tsg101 PE=1 SV=1	0.077243	0.0287507
G3V8Y0	G protein subunit gamma 13 OS=Rattus norvegicus OX=10116 GN=Gng13 PE=4 SV=1	-0.343732	0.0287507
D3ZF86	ARFGEF family member 3 OS=Rattus norvegicus OX=10116 GN=Arfgef3 PE=1 SV=3	-0.332789	0.0287507
Q8CHN7	Calmodulin regulator protein PCP4 OS=Rattus norvegicus OX=10116 GN=Pcp4 PE=2 SV=1	-0.12658	0.0287507
B2RZ79	Iron-sulfur cluster assembly enzyme OS=Rattus norvegicus OX=10116 GN=Iscu PE=1 SV=1	0.0676387	0.0287507
P01830	Thy-1 membrane glycoprotein OS=Rattus norvegicus OX=10116 GN=Thy1 PE=1 SV=1	0.191563	0.0287507
Q925Q9	SH3 domain-containing kinase-binding protein 1 OS=Rattus norvegicus OX=10116 GN=Sh3kbp1 PE=1 SV=2	0.115033	0.0287507
A0A0G2K7M2	RAD23 homolog A, nucleotide excision repair protein OS=Rattus norvegicus OX=10116 GN=Rad23a PE=1 SV=1	0.0840643	0.0287507
A0A0G2K6X6	Non-specific serine/threonine protein kinase OS=Rattus norvegicus OX=10116 GN=Mark2 PE=1 SV=1	0.0854247	0.0287507
A0A0G2JZ56	Ankyrin 2 OS=Rattus norvegicus OX=10116 GN=Ank2 PE=1 SV=1	-0.189351	0.0287507
A0A0G2K5C6	Microtubule-associated protein 1A OS=Rattus norvegicus OX=10116 GN=Map1a PE=1 SV=1	-0.12658	0.0287507
P18265	Glycogen synthase kinase-3 alpha OS=Rattus norvegicus OX=10116 GN=Gsk3a PE=1 SV=1	-0.174621	0.0287274
I7EFB0	Myelin basic protein transcript variant N (Fragment) OS=Rattus norvegicus OX=10116 GN=Mbp PE=2 SV=1	-0.325539	0.0281237
F1LQN3	Reticulon OS=Rattus norvegicus OX=10116 GN=Rtn4 PE=1 SV=1	0.21661	0.0277896
P41777	Nucleolar and coiled-body phosphoprotein 1 OS=Rattus norvegicus OX=10116 GN=Nolc1 PE=1 SV=2	0.0827026	0.0277072
Q08163	Adenylyl cyclase-associated protein 1 OS=Rattus norvegicus OX=10116 GN=Cap1 PE=1 SV=3	0.21661	0.0277072
Q62825	Exocyst complex component 3 OS=Rattus norvegicus OX=10116 GN=Exoc3 PE=1 SV=1	-0.343732	0.0272629
B1H267	Sorting nexin-5 OS=Rattus norvegicus OX=10116 GN=Snx5 PE=1 SV=1	0.0799754	0.0272629
D3ZU13	Eukaryotic translation initiation factor 4 gamma, 1 OS=Rattus norvegicus OX=10116 GN=Eif4g1 PE=1 SV=1	0.0813396	0.0272629
Q2IBD4	Cortactin-binding protein 2 OS=Rattus norvegicus OX=10116 GN=Cttnbp2 PE=1 SV=1	0.111031	0.0270258
Q01066	Calcium/calmodulin-dependent 3',5'-cyclic nucleotide phosphodiesterase 1B OS=Rattus norvegicus OX=10116 GN=Pde1b PE=1 SV=1	0.145351	0.0270258
Q6AY07	Fructose-bisphosphate aldolase OS=Rattus norvegicus OX=10116 GN=Aldoart2 PE=2 SV=1	-0.395929	0.0265938
D3ZLX2	BLOC-1-related complex subunit 7 OS=Rattus norvegicus OX=10116 GN=Borcs7 PE=1 SV=1	0.102994	0.0265534
D3ZNQ6	Ubiquitin-conjugating enzyme E2M OS=Rattus norvegicus OX=10116 GN=Ube2m PE=1 SV=1	-0.136062	0.0265534
D3ZIY3	YTH N(6)-methyladenosine RNA-binding protein 3 OS=Rattus norvegicus OX=10116 GN=Ythdf3 PE=1 SV=1	0.117695	0.026535
F7EUU4	COP9 signalosome subunit 5 OS=Rattus norvegicus OX=10116 GN=Cops5 PE=1 SV=1	0.183963	0.026535
P36972	Adenine phosphoribosyltransferase OS=Rattus norvegicus OX=10116 GN=Aprt PE=1 SV=1	-0.164884	0.0261886
P36506	Dual specificity mitogen-activated protein kinase kinase 2 OS=Rattus norvegicus OX=10116 GN=Map2k2 PE=1 SV=1	0.104337	0.0261886
A0A0G2K0B0	Protein CDV3 homolog OS=Rattus norvegicus OX=10116 GN=Cdv3 PE=1 SV=1	-0.176251	0.0261886
B0BNA7	Eukaryotic translation initiation factor 3 subunit I OS=Rattus norvegicus OX=10116 GN=Eif3i PE=2 SV=1	-0.304006	0.0261886
Q5XI77	Annexin OS=Rattus norvegicus OX=10116 GN=Anxa11 PE=1 SV=1	0.212881	0.0261886
Q923Z2	Tropomyosin 1, alpha, isoform CRA_a OS=Rattus norvegicus OX=10116 GN=Tpm1 PE=1 SV=1	-0.334607	0.0261886
A0A0G2JX64	Tropomyosin 1, alpha, isoform CRA_i OS=Rattus norvegicus OX=10116 GN=Tpm1 PE=1 SV=1	0.212881	0.0261886
A0A023IM45	Proteasome subunit beta OS=Rattus norvegicus OX=10116 GN=Psmb8 PE=2 SV=1	0.0867838	0.0260351
Q64240	Protein AMBP OS=Rattus norvegicus OX=10116 GN=Ambp PE=1 SV=1	-0.311148	0.0260351
A0A0G2K0P1	Kinesin-associated protein 3 OS=Rattus norvegicus OX=10116 GN=Kifap3 PE=1 SV=1	-0.314733	0.0260351
Q9WUC4	Copper transport protein ATOX1 OS=Rattus norvegicus OX=10116 GN=Atox1 PE=1 SV=1	0.210389	0.0260351
M0RB22	Protein tyrosine phosphatase, receptor type, D OS=Rattus norvegicus OX=10116 GN=Ptprd PE=1 SV=2	0.10165	0.0260351
F1LMB9	Exocyst complex component 2 OS=Rattus norvegicus OX=10116 GN=Exoc2 PE=1 SV=1	-0.312939	0.0260351
P47196	RAC-alpha serine/threonine-protein kinase OS=Rattus norvegicus OX=10116 GN=Akt1 PE=1 SV=1	0.123004	0.0260351
Q62636	Ras-related protein Rap-1b OS=Rattus norvegicus OX=10116 GN=Rap1b PE=1 SV=2	-0.291592	0.0260351
Q9EPB1	Dipeptidyl peptidase 2 OS=Rattus norvegicus OX=10116 GN=Dpp7 PE=1 SV=1	0.0496308	0.0260351
P58405	Striatin-3 OS=Rattus norvegicus OX=10116 GN=Strn3 PE=1 SV=2	0.102994	0.0260351
F1M951	Tyrosine-protein phosphatase non-receptor type 23 OS=Rattus norvegicus OX=10116 GN=Ptpn23 PE=1 SV=1	-0.305788	0.0260351
D4ADE5	Histone-lysine N-methyltransferase SETD7 OS=Rattus norvegicus OX=10116 GN=Setd7 PE=1 SV=1	-0.340075	0.0260351
A0A0G2JTF6	Thiamine-triphosphatase OS=Rattus norvegicus OX=10116 GN=Thtpa PE=1 SV=1	0.0703893	0.0260351
P09034	Argininosuccinate synthase OS=Rattus norvegicus OX=10116 GN=Ass1 PE=1 SV=1	-0.349235	0.0260351
Q5U2Q3	Ester hydrolase C11orf54 homolog OS=Rattus norvegicus OX=10116 PE=1 SV=1	0.111031	0.0260351
D3ZMY7	5'-nucleotidase, cytosolic II OS=Rattus norvegicus OX=10116 GN=Nt5c2 PE=1 SV=3	-0.334607	0.0260351
B0BN85	Protein SGT1 homolog OS=Rattus norvegicus OX=10116 GN=Sugt1 PE=2 SV=1	0.176323	0.0260351
F1M471	EPM2A-interacting protein 1 OS=Rattus norvegicus OX=10116 GN=Epm2aip1 PE=1 SV=3	-0.268817	0.0260351
Q68FS2	COP9 signalosome complex subunit 4 OS=Rattus norvegicus OX=10116 GN=Cops4 PE=1 SV=1	0.206643	0.0260351
A0A0G2K2B3	Far upstream element-binding protein 2 OS=Rattus norvegicus OX=10116 GN=Khsrp PE=1 SV=1	-0.134477	0.0260351
P62815	V-type proton ATPase subunit B, brain isoform OS=Rattus norvegicus OX=10116 GN=Atp6v1b2 PE=1 SV=1	-0.120294	0.0260351
O88600	Heat shock 70 kDa protein 4 OS=Rattus norvegicus OX=10116 GN=Hspa4 PE=1 SV=1	-0.117161	0.0260351
A0A0G2K8V2	Vinculin OS=Rattus norvegicus OX=10116 GN=Vcl PE=1 SV=1	0.207893	0.0260351
Q63560	Microtubule-associated protein 6 OS=Rattus norvegicus OX=10116 GN=Map6 PE=1 SV=1	0.211635	0.0260351
A0A0G2K1G8	Solute carrier family 7, member 14 OS=Rattus norvegicus OX=10116 GN=Slc7a14 PE=1 SV=1	0.077243	0.0255186
P13803	Electron transfer flavoprotein subunit alpha, mitochondrial OS=Rattus norvegicus OX=10116 GN=Etfa PE=1 SV=4	-0.362158	0.0255186
P05982	NAD(P)H dehydrogenase [quinone] 1 OS=Rattus norvegicus OX=10116 GN=Nqo1 PE=1 SV=4	-0.318326	0.0255039
B4F7F1	Cleavage stimulation factor subunit 2 OS=Rattus norvegicus OX=10116 GN=Cstf2 PE=1 SV=1	-0.37146	0.025483
B5DFN2	S-adenosylhomocysteine hydrolase-like protein 1 OS=Rattus norvegicus OX=10116 GN=Ahcyl1 PE=1 SV=2	-0.112475	0.025483
Q5FVI3	Leucine-rich repeat-containing protein 57 OS=Rattus norvegicus OX=10116 GN=Lrrc57 PE=2 SV=1	0.077243	0.0250811
Q8R2E7	FAS-associated death domain protein OS=Rattus norvegicus OX=10116 GN=Fadd PE=1 SV=1	-0.440263	0.0249685
B2GUV5	V-type proton ATPase subunit G OS=Rattus norvegicus OX=10116 GN=Atp6v1g1 PE=1 SV=1	-0.323733	0.0249685
A0A0G2JUG4	Regulator of G-protein-signaling 6 OS=Rattus norvegicus OX=10116 GN=Rgs6 PE=1 SV=1	-0.325539	0.0249685
B2RZ78	Vacuolar protein sorting-associated protein 29 OS=Rattus norvegicus OX=10116 GN=Vps29 PE=1 SV=2	0.202888	0.0249685
D4AEP0	Adenylosuccinate synthetase isozyme 2 OS=Rattus norvegicus OX=10116 GN=Adss PE=1 SV=1	0.169925	0.0249685
A0A0G2K7Y2	Oxidation resistance protein 1 OS=Rattus norvegicus OX=10116 GN=Oxr1 PE=1 SV=1	0.204141	0.0249685
Q5M7V8	Thyroid hormone receptor-associated protein 3 OS=Rattus norvegicus OX=10116 GN=Thrap3 PE=1 SV=1	-0.314733	0.0249194
Q4QR73	DnaJ (Hsp40) homolog, subfamily A, member 4 OS=Rattus norvegicus OX=10116 GN=Dnaja4 PE=1 SV=1	0.0384362	0.0249194
A0A0G2K6I4	ENAH, actin regulator OS=Rattus norvegicus OX=10116 GN=Enah PE=1 SV=1	0.0398403	0.0249194
B2GUZ7	Tubulin folding cofactor C OS=Rattus norvegicus OX=10116 GN=Tbcc PE=1 SV=1	0.0922074	0.0249194
B1WC61	Complex I assembly factor ACAD9, mitochondrial OS=Rattus norvegicus OX=10116 GN=Acad9 PE=1 SV=1	-0.323733	0.0249194
D3ZPE5	VPS53 subunit of GARP complex OS=Rattus norvegicus OX=10116 GN=Vps53 PE=1 SV=1	-0.307573	0.0249194
Q6AYT5	Damage-control phosphatase ARMT1 OS=Rattus norvegicus OX=10116 GN=Armt1 PE=1 SV=1	-0.320126	0.0249194
Q9JLA3	UDP-glucose:glycoprotein glucosyltransferase 1 OS=Rattus norvegicus OX=10116 GN=Uggt1 PE=1 SV=2	-0.302226	0.0249194
D4ABS5	PITH domain-containing 1 OS=Rattus norvegicus OX=10116 GN=Pithd1 PE=1 SV=2	0.169925	0.0249194
D4AEH3	Proteasome (Prosome, macropain) 26S subunit, non-ATPase, 7 (Predicted) OS=Rattus norvegicus OX=10116 GN=Psmd7 PE=1 SV=1	-0.204233	0.0249194
Q66H80	Coatomer subunit delta OS=Rattus norvegicus OX=10116 GN=Arcn1 PE=2 SV=1	-0.153607	0.0249194
P54319	Phospholipase A-2-activating protein OS=Rattus norvegicus OX=10116 GN=Plaa PE=1 SV=3	-0.321928	0.0249194
P51583	Multifunctional protein ADE2 OS=Rattus norvegicus OX=10116 GN=Paics PE=1 SV=3	0.0799754	0.0249194
M0RC65	Cofilin 2 OS=Rattus norvegicus OX=10116 GN=Cfl2 PE=1 SV=1	-0.104697	0.0249194
O88377	Phosphatidylinositol 5-phosphate 4-kinase type-2 beta OS=Rattus norvegicus OX=10116 GN=Pip4k2b PE=1 SV=1	-0.155213	0.0249194
B0BMY7	Protein tyrosine kinase 9-like (A6-related protein) (Predicted), isoform CRA_b OS=Rattus norvegicus OX=10116 GN=Twf2 PE=1 SV=1	0.199123	0.0249194
B2RYJ7	ARP1 actin-related protein 1 homolog B (Yeast) OS=Rattus norvegicus OX=10116 GN=Actr1b PE=1 SV=1	-0.125006	0.0249194
B5DF89	Cullin-3 OS=Rattus norvegicus OX=10116 GN=Cul3 PE=1 SV=2	-0.236164	0.0249194
P85973	Purine nucleoside phosphorylase OS=Rattus norvegicus OX=10116 GN=Pnp PE=1 SV=1	0.201634	0.0249194
G3V699	Protein transport protein Sec31A OS=Rattus norvegicus OX=10116 GN=Sec31a PE=1 SV=1	-0.155213	0.0249194
G3V733	Synapsin II, isoform CRA_a OS=Rattus norvegicus OX=10116 GN=Syn2 PE=1 SV=3	-0.109359	0.0249194
Q2I6B5	V-type proton ATPase subunit a OS=Rattus norvegicus OX=10116 GN=Atp6v0a1 PE=1 SV=1	-0.107803	0.0249194
A0A0G2K3Q6	Fructose-bisphosphate aldolase OS=Rattus norvegicus OX=10116 GN=Aldoc PE=1 SV=1	0.202888	0.0249194
P50398	Rab GDP dissociation inhibitor alpha OS=Rattus norvegicus OX=10116 GN=Gdi1 PE=1 SV=1	0.201634	0.0249194
P05197	Elongation factor 2 OS=Rattus norvegicus OX=10116 GN=Eef2 PE=1 SV=4	-0.110916	0.0249194
Q5XIC0	Enoyl-CoA delta isomerase 2, mitochondrial OS=Rattus norvegicus OX=10116 GN=Eci2 PE=1 SV=1	-0.296899	0.0246756
D4ADD8	Dynactin 6 (Predicted), isoform CRA_b OS=Rattus norvegicus OX=10116 GN=Dctn6 PE=1 SV=1	0.0565835	0.0245867
A0A0A0MY22	Sialate O-acetylesterase OS=Rattus norvegicus OX=10116 GN=Siae PE=1 SV=1	0.109695	0.0245867
F1LMH0	Septin 3 OS=Rattus norvegicus OX=10116 GN=Sept3 PE=3 SV=1	0.191563	0.0245867
A0A452Q762	BTB domain-containing 8 OS=Rattus norvegicus OX=10116 GN=Btbd8 PE=4 SV=1	0.172488	0.0245621
D3ZJ01	RAB11-binding and LisH domain, coiled-coil and HEAT repeat-containing OS=Rattus norvegicus OX=10116 GN=Relch PE=1 SV=1	-0.207561	0.0245621
Q9QX69	Glutathione S-transferase LANCL1 OS=Rattus norvegicus OX=10116 GN=Lancl1 PE=1 SV=2	-0.104697	0.0244559
A0A146J2K6	Lasp-2 OS=Rattus norvegicus OX=10116 GN=Nebl PE=2 SV=1	0.175045	0.0242426
B2RZD6	NDUFA4, mitochondrial complex-associated OS=Rattus norvegicus OX=10116 GN=Ndufa4 PE=1 SV=1	-0.296899	0.0241436
P62744	AP-2 complex subunit sigma OS=Rattus norvegicus OX=10116 GN=Ap2s1 PE=1 SV=1	0.180148	0.0241436
E9PU28	Inosine-5'-monophosphate dehydrogenase 2 OS=Rattus norvegicus OX=10116 GN=Impdh2 PE=1 SV=1	-0.356606	0.0237031
D3ZG07	RCG51654, isoform CRA_a OS=Rattus norvegicus OX=10116 GN=Lsm6 PE=1 SV=1	0.0538064	0.0233149
Q68G11	Casein kinase II subunit beta OS=Rattus norvegicus OX=10116 GN=Csnk2b PE=1 SV=2	-0.103147	0.0230347
A0A0G2KAW5	WD repeat domain 48 OS=Rattus norvegicus OX=10116 GN=Wdr48 PE=1 SV=1	0.0328061	0.0230347
P19945	60S acidic ribosomal protein P0 OS=Rattus norvegicus OX=10116 GN=Rplp0 PE=1 SV=2	0.195348	0.0230347
P04177	Tyrosine 3-monooxygenase OS=Rattus norvegicus OX=10116 GN=Th PE=1 SV=3	0.0426443	0.0224828
B2RYQ2	Serine/threonine-protein phosphatase 2A activator OS=Rattus norvegicus OX=10116 GN=Ptpa PE=1 SV=1	-0.103147	0.0224828
P04642	L-lactate dehydrogenase A chain OS=Rattus norvegicus OX=10116 GN=Ldha PE=1 SV=1	0.194087	0.0224749
P18395	Cold shock domain-containing protein E1 OS=Rattus norvegicus OX=10116 GN=Csde1 PE=2 SV=1	-0.343732	0.0221789
M0R7F3	WAS protein family, member 3 OS=Rattus norvegicus OX=10116 GN=Wasf3 PE=4 SV=2	0.0538064	0.0220285
B2RZ62	AP complex subunit sigma OS=Rattus norvegicus OX=10116 GN=Ap3s1 PE=2 SV=1	0.0840643	0.0218566
A0A0G2JSZ9	Copper chaperone for superoxide dismutase OS=Rattus norvegicus OX=10116 GN=Ccs PE=1 SV=1	-0.293359	0.0217966
G3V8T9	Apoptosis regulator BAX OS=Rattus norvegicus OX=10116 GN=Bax PE=1 SV=1	0.077243	0.0217966
G3V7W8	Similar to RIKEN cDNA D230025D16Rik OS=Rattus norvegicus OX=10116 GN=RGD621098 PE=1 SV=1	0.0496308	0.0217966
B2RZ37	Receptor expression-enhancing protein 5 OS=Rattus norvegicus OX=10116 GN=Reep5 PE=1 SV=1	-0.286304	0.0217966
Q04631	Protein farnesyltransferase/geranylgeranyltransferase type-1 subunit alpha OS=Rattus norvegicus OX=10116 GN=Fnta PE=1 SV=1	-0.341903	0.0217966
A0A0G2JZQ1	DEAD-box helicase 19B OS=Rattus norvegicus OX=10116 GN=Ddx19b PE=1 SV=1	-0.295128	0.0217966
Q6XVN8	Microtubule-associated proteins 1A/1B light chain 3A OS=Rattus norvegicus OX=10116 GN=Map1lc3a PE=1 SV=1	-0.100051	0.0217966
B1WBM0	Tetraspanin OS=Rattus norvegicus OX=10116 GN=Cd9 PE=2 SV=1	-0.327348	0.0217966
G3V8R1	Nucleobindin 2, isoform CRA_b OS=Rattus norvegicus OX=10116 GN=Nucb2 PE=1 SV=1	0.077243	0.0217966
Q9WUD9	Proto-oncogene tyrosine-protein kinase Src OS=Rattus norvegicus OX=10116 GN=Src PE=1 SV=4	-0.28279	0.0217966
A0A0G2K5Q8	Secretory carrier-associated membrane protein OS=Rattus norvegicus OX=10116 GN=Clk2 PE=1 SV=1	-0.281036	0.0217966
B1H230	Map2k3 protein OS=Rattus norvegicus OX=10116 GN=Map2k3 PE=1 SV=1	-0.390245	0.0217966
Q66H09	Tetratricopeptide repeat domain 1 OS=Rattus norvegicus OX=10116 GN=Ttc1 PE=1 SV=1	0.0662614	0.0217966
A0A0G2K5X6	Tyrosine-protein kinase receptor OS=Rattus norvegicus OX=10116 GN=Ntrk2 PE=1 SV=1	-0.309359	0.0217966
P0C6S7	Ankyrin repeat and sterile alpha motif domain-containing protein 1B OS=Rattus norvegicus OX=10116 GN=Anks1b PE=1 SV=1	0.0607392	0.0217966
D3ZAS2	Small G protein-signaling modulator 1 OS=Rattus norvegicus OX=10116 GN=Sgsm1 PE=1 SV=2	-0.286304	0.0217966
Q9Z269	Vesicle-associated membrane protein-associated protein B OS=Rattus norvegicus OX=10116 GN=Vapb PE=1 SV=3	0.0786098	0.0217966
M0RCP9	Peptidyl-prolyl cis-trans isomerase OS=Rattus norvegicus OX=10116 GN=Pin4 PE=1 SV=1	0.0799754	0.0217966
F1M820	Sorbin and SH3 domain-containing protein 1 OS=Rattus norvegicus OX=10116 GN=Sorbs1 PE=1 SV=1	-0.32916	0.0217966
F1LZF2	Formin-binding protein 1 OS=Rattus norvegicus OX=10116 GN=Fnbp1 PE=1 SV=3	-0.289827	0.0217966
B0BN72	Mapk-regulated corepressor-interacting protein 1 OS=Rattus norvegicus OX=10116 GN=Mcrip1 PE=1 SV=1	0.051024	0.0217966
Q0D2L6	Ras-related GTP-binding C OS=Rattus norvegicus OX=10116 GN=Rragc PE=1 SV=1	0.0676387	0.0217966
D3ZZR5	Small nuclear ribonucleoprotein polypeptide A' OS=Rattus norvegicus OX=10116 GN=Snrpa1 PE=1 SV=1	-0.32916	0.0217966
B5DFL0	Snta1 protein OS=Rattus norvegicus OX=10116 GN=Snta1 PE=1 SV=1	-0.293359	0.0217966
D3Z9H2	Hyaluronan and proteoglycan link protein 4 OS=Rattus norvegicus OX=10116 GN=Hapln4 PE=4 SV=1	-0.289827	0.0217966
B2RYU2	RCG45615, isoform CRA_a OS=Rattus norvegicus OX=10116 GN=Rpl12 PE=2 SV=1	-0.110916	0.0217966
D4ADF5	Programmed cell death 5 OS=Rattus norvegicus OX=10116 GN=Pdcd5 PE=1 SV=1	0.189034	0.0217966
Q5M7T5	Serine (Or cysteine) peptidase inhibitor, clade C (Antithrombin), member 1 OS=Rattus norvegicus OX=10116 GN=Serpinc1 PE=1 SV=1	0.0703893	0.0217966
P55053	Fatty acid-binding protein 5 OS=Rattus norvegicus OX=10116 GN=Fabp5 PE=1 SV=3	0.181421	0.0217966
A0A0G2JSM8	Cell division control protein 42 homolog OS=Rattus norvegicus OX=10116 GN=Cdc42 PE=1 SV=1	0.051024	0.0217966
M0RDJ4	Glia maturation factor OS=Rattus norvegicus OX=10116 GN=Gmfb PE=1 SV=2	0.0172093	0.0217966
Q6QI09	ATP synthase subunit gamma, mitochondrial OS=Rattus norvegicus OX=10116 GN=Taf3 PE=1 SV=1	-0.110916	0.0217966
Q6DGG1	Protein ABHD14B OS=Rattus norvegicus OX=10116 GN=Abhd14b PE=2 SV=1	0.159629	0.0217966
D3ZDU5	Profilin OS=Rattus norvegicus OX=10116 GN=Pfn2 PE=3 SV=1	-0.0923402	0.0217966
A0A0G2K189	Secernin 3 OS=Rattus norvegicus OX=10116 GN=Scrn3 PE=1 SV=1	0.1137	0.0217966
P06399	Fibrinogen alpha chain OS=Rattus norvegicus OX=10116 GN=Fga PE=1 SV=3	-0.296899	0.0217966
A0A0G2K6W6	DIS3-like exonuclease 2 OS=Rattus norvegicus OX=10116 GN=Dis3l2 PE=1 SV=1	-0.312939	0.0217966
Q9EQX9	Ubiquitin-conjugating enzyme E2 N OS=Rattus norvegicus OX=10116 GN=Ube2n PE=1 SV=1	0.191563	0.0217966
Q62634	Vesicular glutamate transporter 1 OS=Rattus norvegicus OX=10116 GN=Slc17a7 PE=1 SV=1	0.169925	0.0217966
P21913	Succinate dehydrogenase [ubiquinone] iron-sulfur subunit, mitochondrial OS=Rattus norvegicus OX=10116 GN=Sdhb PE=2 SV=2	-0.164884	0.0217966
B5DER3	Hypertrophic agonist responsive protein B64, isoform CRA_b OS=Rattus norvegicus OX=10116 GN=Iah1 PE=2 SV=1	0.149259	0.0217966
P45479	Palmitoyl-protein thioesterase 1 OS=Rattus norvegicus OX=10116 GN=Ppt1 PE=1 SV=1	0.187768	0.0217966
Q5PPK9	EARP and GARP complex-interacting protein 1 OS=Rattus norvegicus OX=10116 GN=Eipr1 PE=1 SV=1	0.0745054	0.0217966
Q9ESB5	N-terminal EF-hand calcium-binding protein 1 OS=Rattus norvegicus OX=10116 GN=Necab1 PE=1 SV=1	-0.258425	0.0217966
Q6AZ35	Cytoplasmic dynein 1 intermediate chain 2 OS=Rattus norvegicus OX=10116 GN=Dync1i2 PE=1 SV=1	0.0607392	0.0217966
D3ZWX4	NCK-interacting protein with SH3 domain OS=Rattus norvegicus OX=10116 GN=Nckipsd PE=1 SV=3	-0.332789	0.0217966
Q561S0	NADH dehydrogenase [ubiquinone] 1 alpha subcomplex subunit 10, mitochondrial OS=Rattus norvegicus OX=10116 GN=Ndufa10 PE=1 SV=1	0.0524159	0.0217966
A0A0H2UHE1	Succinate--CoA ligase [ADP/GDP-forming] subunit alpha, mitochondrial OS=Rattus norvegicus OX=10116 GN=Suclg1 PE=1 SV=1	0.189034	0.0217966
Q7TQ94	Deaminated glutathione amidase OS=Rattus norvegicus OX=10116 GN=Nit1 PE=2 SV=2	0.175045	0.0217966
P08461	Dihydrolipoyllysine-residue acetyltransferase component of pyruvate dehydrogenase complex, mitochondrial OS=Rattus norvegicus OX=10116 GN=Dlat PE=1 SV=3	0.191563	0.0217966
F1M110	Glycylpeptide N-tetradecanoyltransferase OS=Rattus norvegicus OX=10116 GN=Nmt2 PE=1 SV=3	-0.327348	0.0217966
P36876	Serine/threonine-protein phosphatase 2A 55 kDa regulatory subunit B alpha isoform OS=Rattus norvegicus OX=10116 GN=Ppp2r2a PE=2 SV=1	-0.109359	0.0217966
F1LQD2	Calcium/calmodulin-dependent protein kinase kinase 1 OS=Rattus norvegicus OX=10116 GN=Camkk1 PE=1 SV=2	-0.2567	0.0217966
A0A0G2K014	Lymphocyte cytosolic protein 1 OS=Rattus norvegicus OX=10116 GN=Lcp1 PE=1 SV=1	0.045443	0.0217966
Q5XIT1	Microtubule-associated protein RP/EB family member 3 OS=Rattus norvegicus OX=10116 GN=Mapre3 PE=1 SV=1	-0.093879	0.0217966
Q6P3V8	Eukaryotic translation initiation factor 4A1 OS=Rattus norvegicus OX=10116 GN=Eif4a1 PE=1 SV=1	-0.153607	0.0217966
F1LRJ9	Methanethiol oxidase OS=Rattus norvegicus OX=10116 GN=Selenbp1 PE=1 SV=2	-0.109359	0.0217966
P04905	Glutathione S-transferase Mu 1 OS=Rattus norvegicus OX=10116 GN=Gstm1 PE=1 SV=2	-0.0908029	0.0217966
G3V8A5	Vacuolar protein sorting-associated protein 35 OS=Rattus norvegicus OX=10116 GN=Vps35 PE=1 SV=1	-0.093879	0.0217966
P09951	Synapsin-1 OS=Rattus norvegicus OX=10116 GN=Syn1 PE=1 SV=3	0.181421	0.0217966
Q9ER34	Aconitate hydratase, mitochondrial OS=Rattus norvegicus OX=10116 GN=Aco2 PE=1 SV=2	0.187768	0.0217966
P11980	Pyruvate kinase PKM OS=Rattus norvegicus OX=10116 GN=Pkm PE=1 SV=3	0.191563	0.0217966
P15205	Microtubule-associated protein 1B OS=Rattus norvegicus OX=10116 GN=Map1b PE=1 SV=3	0.181421	0.0217966
B1WC49	Api5 protein OS=Rattus norvegicus OX=10116 GN=Api5 PE=1 SV=1	0.0648829	0.0217774
D3ZUL1	Coiled-coil domain-containing 124 OS=Rattus norvegicus OX=10116 GN=Ccdc124 PE=1 SV=1	-0.274041	0.0217774
D4AEG7	TBC1 domain family, member 13 OS=Rattus norvegicus OX=10116 GN=Tbc1d13 PE=1 SV=3	0.0648829	0.0217774
Q9QUR2	Dynactin subunit 4 OS=Rattus norvegicus OX=10116 GN=Dctn4 PE=1 SV=1	-0.275786	0.0217774
O88321	Antisecretory factor OS=Rattus norvegicus OX=10116 GN=Psmd4 PE=1 SV=1	-0.21424	0.0217774
Q07205	Eukaryotic translation initiation factor 5 OS=Rattus norvegicus OX=10116 GN=Eif5 PE=1 SV=1	-0.150401	0.0217774
P13233	2',3'-cyclic-nucleotide 3'-phosphodiesterase OS=Rattus norvegicus OX=10116 GN=Cnp PE=1 SV=2	-0.0892673	0.0217774
P21575	Dynamin-1 OS=Rattus norvegicus OX=10116 GN=Dnm1 PE=1 SV=2	-0.0877334	0.0217774
D3ZP47	Phosphohistidine phosphatase 1 OS=Rattus norvegicus OX=10116 GN=Phpt1 PE=1 SV=1	0.178874	0.0215625
Q4G061	Eukaryotic translation initiation factor 3 subunit B OS=Rattus norvegicus OX=10116 GN=Eif3b PE=1 SV=1	-0.212568	0.0215283
Q5XI78	2-oxoglutarate dehydrogenase, mitochondrial OS=Rattus norvegicus OX=10116 GN=Ogdh PE=1 SV=1	0.164786	0.0215283
G3V803	Cadherin-2 OS=Rattus norvegicus OX=10116 GN=Cdh2 PE=1 SV=1	-0.270556	0.0205632
P39052	Dynamin-2 OS=Rattus norvegicus OX=10116 GN=Dnm2 PE=1 SV=1	0.0356239	0.0205632
F1LNF7	Isocitrate dehydrogenase [NAD] subunit, mitochondrial OS=Rattus norvegicus OX=10116 GN=Idh3a PE=1 SV=2	0.177599	0.0205632
Q08877	Dynamin-3 OS=Rattus norvegicus OX=10116 GN=Dnm3 PE=1 SV=2	-0.132894	0.0205632
F1LU71	Methylglutaconyl-CoA hydratase, mitochondrial OS=Rattus norvegicus OX=10116 GN=Auh PE=1 SV=2	-0.0846703	0.020164
A0A0G2KA27	MAP kinase-activating death domain protein OS=Rattus norvegicus OX=10116 GN=Madd PE=1 SV=1	-0.295128	0.0200391
Q5XID1	Anamorsin OS=Rattus norvegicus OX=10116 GN=Ciapin1 PE=1 SV=1	0.0299829	0.0200073
D3ZYS7	G3BP stress granule assembly factor 1 OS=Rattus norvegicus OX=10116 GN=G3bp1 PE=1 SV=1	0.0299829	0.0197851
D4A6H8	Catenin alpha 2 OS=Rattus norvegicus OX=10116 GN=Ctnna2 PE=1 SV=3	0.0621217	0.0197851
G3V7J7	Eukaryotic translation initiation factor 5A OS=Rattus norvegicus OX=10116 GN=Eif5a2 PE=3 SV=1	-0.298673	0.0197851
D3ZM69	Erythrocyte membrane protein band 4.1-like 2 OS=Rattus norvegicus OX=10116 GN=Epb41l2 PE=1 SV=2	-0.0831412	0.0197851
A0A0G2QC21	Rho guanine nucleotide exchange factor 7 OS=Rattus norvegicus OX=10116 GN=Arhgef7 PE=1 SV=1	-0.279284	0.019691
Q5HZV9	Protein phosphatase 1 regulatory subunit 7 OS=Rattus norvegicus OX=10116 GN=Ppp1r7 PE=1 SV=1	-0.0816138	0.0196849
Q62609	Noelin OS=Rattus norvegicus OX=10116 GN=Olfm1 PE=1 SV=1	0.0285692	0.0196559
A0A0G2K464	Secretory carrier-associated membrane protein OS=Rattus norvegicus OX=10116 GN=Scamp5 PE=1 SV=1	-0.300448	0.0193751
B0BNE3	Trafficking protein particle complex subunit 5 OS=Rattus norvegicus OX=10116 GN=Trappc5 PE=1 SV=1	0.045443	0.0193751
F1M3D2	DM1 locus, WD repeat-containing OS=Rattus norvegicus OX=10116 GN=Dmwd PE=1 SV=3	-0.265345	0.0193751
G3V8L1	PYD and CARD domain-containing OS=Rattus norvegicus OX=10116 GN=Pycard PE=1 SV=1	0.0482362	0.0193751
A0A0G2JYI0	LPS-responsive beige-like anchor protein OS=Rattus norvegicus OX=10116 GN=Lrba PE=1 SV=1	-0.281036	0.0193751
D3ZSE0	40S ribosomal protein S21 OS=Rattus norvegicus OX=10116 PE=3 SV=1	-0.142417	0.0193751
Q5PPG6	Nucleosome assembly protein 1-like 5 OS=Rattus norvegicus OX=10116 GN=Nap1l5 PE=2 SV=1	0.0496308	0.0193751
D3ZVU6	AVL9 cell migration-associated OS=Rattus norvegicus OX=10116 GN=Avl9 PE=1 SV=1	-0.26708	0.0193751
G3V881	Leucine rich repeat neuronal 6A, isoform CRA_a OS=Rattus norvegicus OX=10116 GN=Lingo1 PE=1 SV=1	-0.263612	0.0193751
B3DM95	Parathymosin OS=Rattus norvegicus OX=10116 GN=Ptms PE=1 SV=1	0.164786	0.0193751
D4A1J6	Ankyrin repeat and FYVE domain-containing 1 OS=Rattus norvegicus OX=10116 GN=Ankfy1 PE=1 SV=3	-0.268817	0.0193751
G3V960	Guanidinoacetate N-methyltransferase OS=Rattus norvegicus OX=10116 GN=Gamt PE=1 SV=1	-0.274041	0.0193751
D4A510	SWI/SNF-related, matrix-associated, actin-dependent regulator of chromatin, subfamily c, member 2 OS=Rattus norvegicus OX=10116 GN=Smarcc2 PE=1 SV=3	0.041243	0.0193751
A0A0G2KAN5	ERH, mRNA-splicing and mitosis factor OS=Rattus norvegicus OX=10116 GN=Erh PE=1 SV=1	0.130931	0.0193751
B5DEL8	NADH dehydrogenase (Ubiquinone) Fe-S protein 5 OS=Rattus norvegicus OX=10116 GN=Ndufs5 PE=1 SV=1	-0.312939	0.0193751
P01015	Angiotensinogen OS=Rattus norvegicus OX=10116 GN=Agt PE=1 SV=1	0.0524159	0.0193751
Q5EB77	Ras-related protein Rab-18 OS=Rattus norvegicus OX=10116 GN=Rab18 PE=2 SV=1	0.0313952	0.0193751
Q6P792	Four and a half LIM domains 1 OS=Rattus norvegicus OX=10116 GN=Fhl1 PE=1 SV=1	-0.270556	0.0193751
Q1WIM2	Cell adhesion molecule 2 OS=Rattus norvegicus OX=10116 GN=Cadm2 PE=1 SV=2	0.0200577	0.0193751
D3ZFY8	Ubiquitin-conjugating enzyme E2 V1 OS=Rattus norvegicus OX=10116 GN=LOC100912618 PE=1 SV=1	-0.0785637	0.0193751
Q6BBI8	Ubiquitin-fold modifier-conjugating enzyme 1 OS=Rattus norvegicus OX=10116 GN=Ufc1 PE=2 SV=1	0.124328	0.0193751
F1MAH5	Protein phosphatase 6, regulatory subunit 3 OS=Rattus norvegicus OX=10116 GN=Ppp6r3 PE=1 SV=3	0.0565835	0.0193751
Q78P75	Dynein light chain 2, cytoplasmic OS=Rattus norvegicus OX=10116 GN=Dynll2 PE=1 SV=1	0.173767	0.0193751
P04041	Glutathione peroxidase 1 OS=Rattus norvegicus OX=10116 GN=Gpx1 PE=1 SV=4	0.0200577	0.0193751
A0A140TAA1	Immunoglobulin superfamily, member 8 OS=Rattus norvegicus OX=10116 GN=Igsf8 PE=1 SV=1	-0.279284	0.0193751
D4A7U1	Zyxin OS=Rattus norvegicus OX=10116 GN=Zyx PE=1 SV=1	0.0114956	0.0193751
Q641X3	Beta-hexosaminidase subunit alpha OS=Rattus norvegicus OX=10116 GN=Hexa PE=2 SV=1	0.0579701	0.0193751
P02625	Parvalbumin alpha OS=Rattus norvegicus OX=10116 GN=Pvalb PE=1 SV=2	0.172488	0.0193751
Q6QI86	Haloacid dehalogenase-like hydrolase domain-containing protein 2 OS=Rattus norvegicus OX=10116 GN=Hdhd2 PE=1 SV=1	-0.0892673	0.0193751
Q91Y78	Ubiquitin carboxyl-terminal hydrolase isozyme L3 OS=Rattus norvegicus OX=10116 GN=Uchl3 PE=1 SV=1	-0.101598	0.0193751
P63047	Sulfotransferase 4A1 OS=Rattus norvegicus OX=10116 GN=Sult4a1 PE=1 SV=1	0.166073	0.0193751
D3ZD23	ATP-binding cassette subfamily E member 1 OS=Rattus norvegicus OX=10116 GN=Abce1 PE=1 SV=1	-0.279284	0.0193751
Q4KMA2	UV excision repair protein RAD23 homolog B OS=Rattus norvegicus OX=10116 GN=Rad23b PE=1 SV=1	0.168642	0.0193751
G3V624	Coronin OS=Rattus norvegicus OX=10116 GN=Coro1c PE=1 SV=1	-0.0800879	0.0193751
D4A3C2	Similar to RIKEN cDNA 6430548M08 OS=Rattus norvegicus OX=10116 GN=RGD1304884 PE=1 SV=1	0.166073	0.0193751
G3V647	Pyridoxal kinase OS=Rattus norvegicus OX=10116 GN=Pdxk PE=1 SV=1	0.171207	0.0193751
Q05683	Glutamate decarboxylase 2 OS=Rattus norvegicus OX=10116 GN=Gad2 PE=1 SV=1	-0.0740006	0.0193751
A0A0G2K2M8	Tripartite motif-containing protein 2 OS=Rattus norvegicus OX=10116 GN=Trim2 PE=1 SV=1	-0.33825	0.0193751
D3ZPC4	Neural cell adhesion molecule L1 OS=Rattus norvegicus OX=10116 GN=L1cam PE=1 SV=2	-0.077041	0.0193751
F1M953	Stress-70 protein, mitochondrial OS=Rattus norvegicus OX=10116 GN=Hspa9 PE=1 SV=1	0.151859	0.0193751
P42123	L-lactate dehydrogenase B chain OS=Rattus norvegicus OX=10116 GN=Ldhb PE=1 SV=2	0.171207	0.0193751
F1LMY3	Receptor-type tyrosine-protein phosphatase zeta OS=Rattus norvegicus OX=10116 GN=Ptprz1 PE=1 SV=3	-0.0800879	0.0193751
Q9JHU0	Dihydropyrimidinase-related protein 5 OS=Rattus norvegicus OX=10116 GN=Dpysl5 PE=1 SV=1	0.169925	0.0193751
F1LNK0	Microtubule-associated protein OS=Rattus norvegicus OX=10116 GN=Map2 PE=1 SV=3	-0.0740006	0.0193751
D3ZZC1	RCG43947 OS=Rattus norvegicus OX=10116 GN=Txndc5 PE=1 SV=1	-0.275786	0.0193377
O08839	Myc box-dependent-interacting protein 1 OS=Rattus norvegicus OX=10116 GN=Bin1 PE=1 SV=1	0.164786	0.0192452
Q66HM2	AP-2 complex subunit alpha OS=Rattus norvegicus OX=10116 GN=Ap2a2 PE=1 SV=1	-0.2567	0.0192452
Q920L2	Succinate dehydrogenase [ubiquinone] flavoprotein subunit, mitochondrial OS=Rattus norvegicus OX=10116 GN=Sdha PE=1 SV=1	-0.0724828	0.0190971
B2GV92	Ptges3 protein OS=Rattus norvegicus OX=10116 GN=Ptges3 PE=1 SV=1	-0.0724828	0.0190071
F1M062	La ribonucleoprotein 1, translational regulator OS=Rattus norvegicus OX=10116 GN=Larp1 PE=1 SV=3	0.0271541	0.0187438
D4A8T3	Coatomer subunit zeta OS=Rattus norvegicus OX=10116 GN=Copz1 PE=1 SV=1	0.0313952	0.0187438
A0A0H2UHG3	Cullin-5 OS=Rattus norvegicus OX=10116 GN=Cul5 PE=1 SV=1	-0.274041	0.0187438
P85515	Alpha-centractin OS=Rattus norvegicus OX=10116 GN=Actr1a PE=1 SV=1	-0.237864	0.0187438
O08678	Serine/threonine-protein kinase MARK1 OS=Rattus norvegicus OX=10116 GN=Mark1 PE=1 SV=1	0.0621217	0.0185729
P81799	N-acetyl-D-glucosamine kinase OS=Rattus norvegicus OX=10116 GN=Nagk PE=1 SV=4	0.015783	0.0185729
D3ZQ59	Nardilysin OS=Rattus norvegicus OX=10116 GN=Nrdc PE=1 SV=1	0.0398403	0.0185729
Q4FZU0	Acid phosphatase 6, lysophosphatidic OS=Rattus norvegicus OX=10116 GN=Acp6 PE=1 SV=1	0.123004	0.0185399
Q5U316	Ras-related protein Rab-35 OS=Rattus norvegicus OX=10116 GN=Rab35 PE=1 SV=1	0.0200577	0.0181588
A0A0G2K6T9	Protocadherin 1 OS=Rattus norvegicus OX=10116 GN=Pcdh1 PE=1 SV=1	-0.158429	0.0181588
A0A0G2QC33	Cysteine protease OS=Rattus norvegicus OX=10116 GN=Atg4b PE=1 SV=1	0.0342157	0.0178593
B4F764	Cleavage and polyadenylation specificity factor subunit 5 OS=Rattus norvegicus OX=10116 GN=Nudt21 PE=2 SV=1	-0.215915	0.0178147
Q4V7D2	Protein rogdi homolog OS=Rattus norvegicus OX=10116 GN=Rogdi PE=1 SV=1	-0.270556	0.0176277
P32232	Cystathionine beta-synthase OS=Rattus norvegicus OX=10116 GN=Cbs PE=1 SV=3	-0.103147	0.0176277
O35828	Coronin-7 OS=Rattus norvegicus OX=10116 GN=Coro7 PE=1 SV=2	0.0114956	0.0176277
D3ZSN4	Zinc finger protein 330 OS=Rattus norvegicus OX=10116 GN=Zfp330 PE=1 SV=1	0	0.017411
D4A944	Small nuclear ribonucleoprotein U5 subunit 40 OS=Rattus norvegicus OX=10116 GN=Snrnp40 PE=1 SV=3	0.0257376	0.017411
D3ZRD3	Retinal rod rhodopsin-sensitive cGMP 3',5'-cyclic phosphodiesterase subunit delta OS=Rattus norvegicus OX=10116 GN=Pde6d PE=1 SV=3	-0.263612	0.017411
Q7TPI7	Ac2-269 OS=Rattus norvegicus OX=10116 GN=LOC100911453 PE=1 SV=1	-0.00144342	0.017411
D3ZX38	Prefoldin 1 (Predicted) OS=Rattus norvegicus OX=10116 GN=Pfdn1 PE=1 SV=1	0.0908534	0.017411
P22734	Catechol O-methyltransferase OS=Rattus norvegicus OX=10116 GN=Comt PE=1 SV=2	-0.00144342	0.017411
B2RYS6	Hypoxanthine phosphoribosyltransferase OS=Rattus norvegicus OX=10116 GN=Prtfdc1 PE=1 SV=1	-0.263612	0.017411
Q5MPA9	Serine/threonine-protein kinase DCLK2 OS=Rattus norvegicus OX=10116 GN=Dclk2 PE=1 SV=2	-0.0159576	0.017411
D3ZD09	Cytochrome c oxidase subunit OS=Rattus norvegicus OX=10116 GN=Cox6b1 PE=1 SV=1	0.158337	0.017411
Q63798	Proteasome activator complex subunit 2 OS=Rattus norvegicus OX=10116 GN=Psme2 PE=2 SV=3	-0.261881	0.017411
A0A0G2JWC7	Fermitin family member 2 OS=Rattus norvegicus OX=10116 GN=Fermt2 PE=1 SV=1	-0.263612	0.017411
Q4KM66	LOC500183 protein OS=Rattus norvegicus OX=10116 GN=LOC500183 PE=1 SV=1	-0.249822	0.017411
Q63228	Glia maturation factor beta OS=Rattus norvegicus OX=10116 GN=Gmfb PE=1 SV=2	-0.0634092	0.017411
A0A0G2JWM2	NAD-dependent protein deacetylase OS=Rattus norvegicus OX=10116 GN=Sirt2 PE=1 SV=1	0.00863031	0.017411
Q64361	Latexin OS=Rattus norvegicus OX=10116 GN=Lxn PE=1 SV=1	0.159629	0.017411
Q56R18	Importin subunit alpha OS=Rattus norvegicus OX=10116 GN=Kpna3 PE=1 SV=1	-0.00288828	0.017411
D4A3E1	Heterogeneous nuclear ribonucleoprotein L-like OS=Rattus norvegicus OX=10116 GN=Hnrnpll PE=1 SV=1	-0.229382	0.017411
Q5PPH9	Acidic (Leucine-rich) nuclear phosphoprotein 32 family, member A OS=Rattus norvegicus OX=10116 GN=Anp32a PE=2 SV=1	-0.0649175	0.017411
Q9QZR6	Septin-9 OS=Rattus norvegicus OX=10116 GN=Septin9 PE=1 SV=1	-0.0785637	0.017411
Q499N5	Medium-chain acyl-CoA ligase ACSF2, mitochondrial OS=Rattus norvegicus OX=10116 GN=Acsf2 PE=2 SV=1	-0.227692	0.017411
A0A0G2K4X8	S-phase kinase-associated protein 1 OS=Rattus norvegicus OX=10116 GN=Skp1 PE=1 SV=1	0.158337	0.017411
B4F774	Ganglioside-induced differentiation-associated protein 1-like 1 OS=Rattus norvegicus OX=10116 GN=Gdap1l1 PE=2 SV=1	0.154454	0.017411
Q7M0E3	Destrin OS=Rattus norvegicus OX=10116 GN=Dstn PE=1 SV=3	0.157044	0.017411
P62142	Serine/threonine-protein phosphatase PP1-beta catalytic subunit OS=Rattus norvegicus OX=10116 GN=Ppp1cb PE=1 SV=3	-0.117161	0.017411
F1SW39	PC4 and SFRS1 interacting protein 1 OS=Rattus norvegicus OX=10116 GN=Psip1 PE=1 SV=1	0.157044	0.017411
A0A0H2UI35	Homer protein homolog 1 OS=Rattus norvegicus OX=10116 GN=Homer1 PE=1 SV=1	0.153157	0.017411
Q63622	Disks large homolog 2 OS=Rattus norvegicus OX=10116 GN=Dlg2 PE=1 SV=1	-0.179515	0.017411
O35867	Neurabin-1 OS=Rattus norvegicus OX=10116 GN=Ppp1r9a PE=1 SV=1	0.0229004	0.017411
P48500	Triosephosphate isomerase OS=Rattus norvegicus OX=10116 GN=Tpi1 PE=1 SV=2	0.155749	0.017411
Q4FZT2	Protein phosphatase methylesterase 1 OS=Rattus norvegicus OX=10116 GN=Ppme1 PE=1 SV=2	-0.0664274	0.017411
G3V665	Cytosolic arginine sensor for mTORC1 subunit 2 OS=Rattus norvegicus OX=10116 GN=Castor2 PE=4 SV=1	0.0200577	0.0172409
Q8VIL3	ZW10 interactor OS=Rattus norvegicus OX=10116 GN=Zwint PE=1 SV=1	0.0496308	0.0169744
P02680	Fibrinogen gamma chain OS=Rattus norvegicus OX=10116 GN=Fgg PE=1 SV=3	-0.00433459	0.0169744
P61983	14-3-3 protein gamma OS=Rattus norvegicus OX=10116 GN=Ywhag PE=1 SV=2	0.153157	0.0169744
P97536	Cullin-associated NEDD8-dissociated protein 1 OS=Rattus norvegicus OX=10116 GN=Cand1 PE=1 SV=1	-0.0619024	0.0169744
D3ZUP5	BRICK1 subunit of SCAR/WAVE actin nucleating complex OS=Rattus norvegicus OX=10116 GN=Brk1 PE=1 SV=1	0.015783	0.0168684
A0A0G2JTV2	Non-muscle caldesmon OS=Rattus norvegicus OX=10116 GN=Cald1 PE=1 SV=1	0.00288251	0.0168684
M0RC57	Small ArfGAP 1 OS=Rattus norvegicus OX=10116 GN=Smap1 PE=1 SV=1	0.141433	0.0168684
Q5I0D1	Glyoxalase domain-containing protein 4 OS=Rattus norvegicus OX=10116 GN=Glod4 PE=1 SV=1	-0.0603973	0.0167824
Q4V7D4	Family with sequence similarity 126, member B OS=Rattus norvegicus OX=10116 GN=Fam126b PE=1 SV=1	-0.249822	0.0165694
P70645	Bleomycin hydrolase OS=Rattus norvegicus OX=10116 GN=Blmh PE=1 SV=1	0.151859	0.0165694
P63086	Mitogen-activated protein kinase 1 OS=Rattus norvegicus OX=10116 GN=Mapk1 PE=1 SV=3	0.151859	0.0165694
D3ZSZ6	Diacylglycerol kinase OS=Rattus norvegicus OX=10116 GN=Dgkh PE=1 SV=3	-0.0101344	0.0164269
Q5XIK7	Katanin p60 ATPase-containing subunit A-like 1 OS=Rattus norvegicus OX=10116 GN=Katnal1 PE=1 SV=1	-0.0218044	0.0164269
D4A1D4	Nudix (Nucleoside diphosphate linked moiety X)-type motif 14 (Predicted) OS=Rattus norvegicus OX=10116 GN=Nudt14 PE=1 SV=1	0.0143553	0.0164269
G3V714	Neuroendocrine protein 7B2 OS=Rattus norvegicus OX=10116 GN=Scg5 PE=1 SV=3	-0.254978	0.0164269
G3V8G2	Proteasome (Prosome, macropain) 26S subunit, non-ATPase, 5 (Predicted), isoform CRA_a OS=Rattus norvegicus OX=10116 GN=Psmd5 PE=1 SV=1	-0.2567	0.0164269
G3V7I5	Aldehyde dehydrogenase X, mitochondrial OS=Rattus norvegicus OX=10116 GN=Aldh1b1 PE=1 SV=1	-0.0144996	0.0164269
D3ZU52	COP9 (Constitutive photomorphogenic) homolog, subunit 7b (Arabidopsis thaliana) (Predicted), isoform CRA_b OS=Rattus norvegicus OX=10116 GN=Cops7b PE=1 SV=1	0.041243	0.0164269
G3V8K2	Guanine nucleotide-binding protein subunit gamma OS=Rattus norvegicus OX=10116 GN=Gng3 PE=1 SV=1	-0.224317	0.0164269
B0K008	Eukaryotic translation initiation factor 1 OS=Rattus norvegicus OX=10116 GN=Eif1 PE=1 SV=1	-0.284546	0.0164269
F1LVX6	Transmembrane protein 132B OS=Rattus norvegicus OX=10116 GN=Tmem132b PE=4 SV=3	-0.239566	0.0164269
P52759	2-iminobutanoate/2-iminopropanoate deaminase OS=Rattus norvegicus OX=10116 GN=Rida PE=1 SV=3	0.15056	0.0164269
P62634	Cellular nucleic acid-binding protein OS=Rattus norvegicus OX=10116 GN=Cnbp PE=2 SV=1	-0.103147	0.0164269
Q5PQU1	Kininogen 1 OS=Rattus norvegicus OX=10116 GN=Kng2 PE=2 SV=1	0.00144197	0.0164269
O70593	Small glutamine-rich tetratricopeptide repeat-containing protein alpha OS=Rattus norvegicus OX=10116 GN=Sgta PE=1 SV=1	0.149259	0.0164269
B0K014	D-aminoacyl-tRNA deacylase OS=Rattus norvegicus OX=10116 GN=Dtd1 PE=1 SV=1	0.132248	0.0164269
A0A0G2JT50	Growth arrest-specific protein 7 OS=Rattus norvegicus OX=10116 GN=Gas7 PE=4 SV=1	-0.246395	0.0164269
P54311	Guanine nucleotide-binding protein G(I)/G(S)/G(T) subunit beta-1 OS=Rattus norvegicus OX=10116 GN=Gnb1 PE=1 SV=4	-0.0558912	0.0164269
P37805	Transgelin-3 OS=Rattus norvegicus OX=10116 GN=Tagln3 PE=1 SV=2	-0.0558912	0.0164269
A1L122	NEDD8-activating enzyme E1 regulatory subunit OS=Rattus norvegicus OX=10116 GN=Nae1 PE=2 SV=1	0.0100637	0.0164269
Q99MZ8	LIM and SH3 domain protein 1 OS=Rattus norvegicus OX=10116 GN=Lasp1 PE=1 SV=1	-0.0588937	0.0164269
B1WC26	N-acetylneuraminate synthase OS=Rattus norvegicus OX=10116 GN=Nans PE=1 SV=1	-0.227692	0.0161521
O70257	Syntaxin-7 OS=Rattus norvegicus OX=10116 GN=Stx7 PE=1 SV=4	0.00863031	0.0160993
P37361	Metallothionein-3 OS=Rattus norvegicus OX=10116 GN=Mt3 PE=2 SV=1	-0.0969617	0.0160993
A0A0G2JVB6	Syntaxin-12 OS=Rattus norvegicus OX=10116 GN=Stx12 PE=1 SV=1	-0.0247367	0.0160993
P24368	Peptidyl-prolyl cis-trans isomerase B OS=Rattus norvegicus OX=10116 GN=Ppib PE=1 SV=3	-0.270556	0.0160993
P08934	Kininogen-1 OS=Rattus norvegicus OX=10116 GN=Kng1 PE=2 SV=1	0.0229004	0.0160993
A0A096MJZ0	Dynein light chain 1, axonemal OS=Rattus norvegicus OX=10116 GN=Dnal1 PE=1 SV=1	0.00144197	0.0160993
D3ZXK4	Abhydrolase domain-containing 11 OS=Rattus norvegicus OX=10116 GN=Abhd11 PE=1 SV=1	-0.26708	0.0160993
B4F7A9	Casein kinase 2 alpha 2 OS=Rattus norvegicus OX=10116 GN=Csnk2a2 PE=1 SV=1	-0.288065	0.0160993
Q68FW9	COP9 signalosome complex subunit 3 OS=Rattus norvegicus OX=10116 GN=Cops3 PE=1 SV=1	0.129613	0.0160993
[truncated: 466 more rows]
