# Supplementary material for: Proteomics analysis in rats reveals convergent mechanisms between major depressive disorder and dietary zinc deficiency
Source: Pharmacol Rep. 2024 Dec 3;77(1):145–57. doi: 10.1007/s43440-024-00681-7 (PMC11743416; doi:10.1007/s43440-024-00681-7)
Supplement: Supplementary file 2 — Supplementary Material 2 [file 43440_2024_681_MOESM2_ESM.xlsx]

## Sheet: Arkusz1
Table S2
Accession Number: Unique identifier for the protein. Log2 Fold Change (CTR vs. HiP): Log2-transformed fold change comparing control (CTR) and hippocampus (PFC) in zinc-deficient (ZnD) rats: The -log10 transformation of the p-value for differential protein expression. Threshold for p-value (0.05 = 1.33): p-value threshold for statistical significance, corresponding to 1.33 on the -log10 scale (p =…
Accession number	Protein name	Fold change (log2 (rationZnD/ZnA)	p-value (-log10) pvalue 0,05=1,33
Q923M1	Mitochondrial peptide methionine sulfoxide reductase OS=Rattus norvegicus OX=10116 GN=Msra PE=1 SV=1	5.64386	15.8695
P23693	Troponin I, cardiac muscle OS=Rattus norvegicus OX=10116 GN=Tnni3 PE=1 SV=2	-5.87832	15.6881
D3ZC82	Nuclear FMR1-interacting protein 2 OS=Rattus norvegicus OX=10116 GN=Nufip2 PE=1 SV=2	5.49185	15.6108
I7FKL4	Myelin basic protein transcript variant 1 OS=Rattus norvegicus OX=10116 GN=Mbp PE=2 SV=1	-2.82623	15.5481
A0A0G2JT23	Nuclear receptor-binding protein 2 OS=Rattus norvegicus OX=10116 GN=Nrbp2 PE=1 SV=1	-6.64386	15.5451
Q5XII9	Mitochondrial fission regulator 1-like OS=Rattus norvegicus OX=10116 GN=Mtfr1l PE=1 SV=1	5.58496	15.5289
Q5PPP1	Clathrin light chain OS=Rattus norvegicus OX=10116 GN=Clta PE=2 SV=1	-5.79586	15.5156
Q99MS0	SEC14-like protein 2 OS=Rattus norvegicus OX=10116 GN=Sec14l2 PE=1 SV=1	-1.94342	15.5156
Q6AXR6	Glutathione S-transferase omega 1, isoform CRA_b OS=Rattus norvegicus OX=10116 GN=Gsto1 PE=1 SV=1	-1.54793	15.5156
P02767	Transthyretin OS=Rattus norvegicus OX=10116 GN=Ttr PE=1 SV=1	1.0314	15.5156
A0A0G2K0T6	Gamma-synuclein OS=Rattus norvegicus OX=10116 GN=Sncg PE=1 SV=1	1.05102	15.5156
F1LUM5	Tubulin alpha chain OS=Rattus norvegicus OX=10116 GN=Tubal3 PE=1 SV=2	1.4844	15.5156
O88752	Epsilon 1 globin OS=Rattus norvegicus OX=10116 GN=Hbe1 PE=1 SV=1	1.56071	15.5156
Q6AY99	Aldo-keto reductase family 1 member B10 OS=Rattus norvegicus OX=10116 GN=Akr1b10 PE=1 SV=1	2.54893	15.5156
P06866	Haptoglobin OS=Rattus norvegicus OX=10116 GN=Hp PE=1 SV=3	2.69287	15.5156
D3ZAI0	U2 snRNP-associated SURP domain-containing OS=Rattus norvegicus OX=10116 GN=U2surp PE=1 SV=1	2.96477	15.5156
Q62656	Receptor-type tyrosine-protein phosphatase zeta OS=Rattus norvegicus OX=10116 GN=Ptprz1 PE=1 SV=1	4.58159	15.5156
F1LSM5	Nck-associated protein 1 OS=Rattus norvegicus OX=10116 GN=Nckap1 PE=1 SV=3	6.64386	15.5156
F1M944	Calsequestrin OS=Rattus norvegicus OX=10116 GN=Casq2 PE=1 SV=2	-5.57347	14.5559
G3V8B0	Myosin-7 OS=Rattus norvegicus OX=10116 GN=Myh7 PE=1 SV=1	-5.63666	13.5606
P12928	Pyruvate kinase PKLR OS=Rattus norvegicus OX=10116 GN=Pklr PE=1 SV=2	5.49185	13.5451
Q5U206	Calmodulin-like protein 3 OS=Rattus norvegicus OX=10116 GN=Calml3 PE=2 SV=1	6.41329	13.5301
A0A0G2K926	Murinoglobulin-1 OS=Rattus norvegicus OX=10116 GN=LOC297568 PE=1 SV=1	-5.6878	13.5156
P97610	Synaptotagmin-12 OS=Rattus norvegicus OX=10116 GN=Syt12 PE=1 SV=1	1.33457	13.0108
G3V7J7	Eukaryotic translation initiation factor 5A OS=Rattus norvegicus OX=10116 GN=Eif5a2 PE=3 SV=1	1.419	12.9847
M0RCL5	Histone H2A OS=Rattus norvegicus OX=10116 GN=LOC100910554 PE=1 SV=1	5.78738	12.6695
A0A0G2JUX5	Transcriptional activator protein Pur-beta OS=Rattus norvegicus OX=10116 GN=Purb PE=1 SV=1	-0.826233	12.2987
G3V6K0	COMM domain containing 5, isoform CRA_a OS=Rattus norvegicus OX=10116 GN=Commd5 PE=1 SV=1	5.13791	11.5156
Q5FVS1	Ferritin (Fragment) OS=Rattus norvegicus OX=10116 GN=Fth1 PE=2 SV=1	0.718088	11.3951
P34926	Microtubule-associated protein 1A OS=Rattus norvegicus OX=10116 GN=Map1a PE=1 SV=1	1.01436	10.987
F1M842	Tumor protein p53-binding protein 1 OS=Rattus norvegicus OX=10116 GN=Tp53bp1 PE=1 SV=3	6.02237	10.9412
Q63092	CaM kinase-like vesicle-associated protein OS=Rattus norvegicus OX=10116 GN=Camkv PE=1 SV=1	0.920674	10.6853
Q63487	Ras-related GTP-binding protein B OS=Rattus norvegicus OX=10116 GN=RragB PE=1 SV=1	6.49921	10.6682
G3V8W9	Similar to CG12279-PA OS=Rattus norvegicus OX=10116 GN=Tstd3 PE=1 SV=1	1.04194	10.0301
Q6AZ33	Biliverdin reductase A OS=Rattus norvegicus OX=10116 GN=Blvra PE=1 SV=1	-1.33643	9.81607
B1WC02	CTP synthase OS=Rattus norvegicus OX=10116 GN=Ctps1 PE=1 SV=1	5.33056	9.67562
F1M8P6	Gp_dh_N domain-containing protein OS=Rattus norvegicus OX=10116 PE=3 SV=2	1.584	9.61149
Q99NI1	Nucleoside diphosphate kinase OS=Rattus norvegicus OX=10116 GN=Nme3 PE=2 SV=1	1.2762	9.12555
P11507	Sarcoplasmic/endoplasmic reticulum calcium ATPase 2 OS=Rattus norvegicus OX=10116 GN=Atp2a2 PE=1 SV=1	0.906891	8.60108
Q7TP54	Rho family-interacting cell polarization regulator 2 OS=Rattus norvegicus OX=10116 GN=Ripor2 PE=1 SV=1	0.773152	8.39395
D3ZRN3	Actin, beta-like 2 OS=Rattus norvegicus OX=10116 GN=Actbl2 PE=1 SV=1	0.669934	8.37616
P07483	Fatty acid-binding protein, heart OS=Rattus norvegicus OX=10116 GN=Fabp3 PE=1 SV=2	0.62293	8.37189
D4A7Z5	Diablo-like OS=Rattus norvegicus OX=10116 GN=LOC100360940 PE=4 SV=2	1.07451	8.16676
Q9JIR4	Regulating synaptic membrane exocytosis protein 1 OS=Rattus norvegicus OX=10116 GN=Rims1 PE=1 SV=1	-1.11404	8.06438
D3ZXL9	Potassium channel tetramerization domain-containing 4 OS=Rattus norvegicus OX=10116 GN=Kctd4 PE=1 SV=1	0.929791	7.93022
Q6IRH6	Phosphate carrier protein, mitochondrial OS=Rattus norvegicus OX=10116 GN=Slc25a3 PE=1 SV=1	0.751035	7.84008
A0A0G2K435	DnaJ heat shock protein family (Hsp40) member C7 OS=Rattus norvegicus OX=10116 GN=Dnajc7 PE=1 SV=1	0.650765	7.35879
P47967	Galectin-5 OS=Rattus norvegicus OX=10116 GN=Lgals5 PE=1 SV=2	0.825379	6.95421
Q5U322	Carboxypeptidase E OS=Rattus norvegicus OX=10116 GN=Cpe PE=2 SV=1	-0.77596	6.72813
A0A0G2K7M1	Glyceraldehyde-3-phosphate dehydrogenase OS=Rattus norvegicus OX=10116 PE=1 SV=1	1.18777	6.65727
A0A0G2K658	Carbonyl reductase [NADPH] 1-like OS=Rattus norvegicus OX=10116 GN=LOC102556347 PE=1 SV=1	-0.56918	6.62732
G3V826	Transketolase OS=Rattus norvegicus OX=10116 GN=Tkt PE=1 SV=1	-0.803393	6.60053
D4A9P7	BolA family member 2 OS=Rattus norvegicus OX=10116 GN=Bola2 PE=1 SV=1	-0.584241	6.53919
P14046	Alpha-1-inhibitor 3 OS=Rattus norvegicus OX=10116 GN=A1i3 PE=1 SV=1	0.554834	6.53919
P04785	Protein disulfide-isomerase OS=Rattus norvegicus OX=10116 GN=P4hb PE=1 SV=2	0.590722	6.24297
Q5RKH5	Phosphorylase b kinase regulatory subunit OS=Rattus norvegicus OX=10116 GN=Phkb PE=1 SV=1	-1.63935	6.04698
P97888	Serine/threonine-protein phosphatase 2A 55 kDa regulatory subunit B gamma isoform OS=Rattus norvegicus OX=10116 GN=Ppp2r2c PE=2 SV=1	-1.44222	5.97015
P63312	Thymosin beta-10 OS=Rattus norvegicus OX=10116 GN=Tmsb10 PE=1 SV=2	-0.720232	5.96829
D3ZFS7	Lysophospholipase-like 1 OS=Rattus norvegicus OX=10116 GN=Lyplal1 PE=4 SV=2	-0.749038	5.82139
Q62720	Zinc transporter 1 OS=Rattus norvegicus OX=10116 GN=Slc30a1 PE=1 SV=1	-0.746616	5.81607
G3V8D5	6-phosphogluconolactonase OS=Rattus norvegicus OX=10116 GN=Pgls PE=1 SV=1	-0.514573	5.51616
Q6PCU8	NADH dehydrogenase [ubiquinone] flavoprotein 3, mitochondrial OS=Rattus norvegicus OX=10116 GN=Ndufv3 PE=3 SV=1	-0.68966	5.27882
D3ZSU7	Migration and invasion enhancer 1 OS=Rattus norvegicus OX=10116 GN=Mien1 PE=1 SV=2	0.85997	4.97985
Q5M7V3	LOC367586 protein OS=Rattus norvegicus OX=10116 GN=LOC367586 PE=2 SV=1	0.488515	4.93567
Q7TMB9	Ab1-021 OS=Rattus norvegicus OX=10116 GN=LOC299282 PE=2 SV=1	-0.610433	4.87453
B2GV69	Hnrnpa2b1 protein (Fragment) OS=Rattus norvegicus OX=10116 GN=Hnrnpa2b1 PE=2 SV=1	-1.24469	4.82422
Q9JJ19	Na(+)/H(+) exchange regulatory cofactor NHE-RF1 OS=Rattus norvegicus OX=10116 GN=Slc9a3r1 PE=1 SV=3	-0.467932	4.63413
Q6P9U3	COMM domain-containing protein 3 OS=Rattus norvegicus OX=10116 GN=Commd3 PE=1 SV=1	1.1003	4.60716
D3ZYI0	Grancalcin OS=Rattus norvegicus OX=10116 GN=Gca PE=1 SV=2	0.888305	4.53633
P29534	Vascular cell adhesion protein 1 OS=Rattus norvegicus OX=10116 GN=Vcam1 PE=1 SV=1	1.06143	4.51117
M0RDJ4	Glia maturation factor OS=Rattus norvegicus OX=10116 GN=Gmfb PE=1 SV=2	0.621056	4.47889
P01836	Ig kappa chain C region, A allele OS=Rattus norvegicus OX=10116 PE=1 SV=1	-0.452057	4.33307
Q8CG45	Aflatoxin B1 aldehyde reductase member 2 OS=Rattus norvegicus OX=10116 GN=Akr7a2 PE=1 SV=2	-0.897006	4.31853
Q6IMZ3	Annexin OS=Rattus norvegicus OX=10116 GN=Anxa6 PE=1 SV=1	0.458382	4.2938
P31016	Disks large homolog 4 OS=Rattus norvegicus OX=10116 GN=Dlg4 PE=1 SV=1	-0.773491	4.15647
Q4V8C3	Echinoderm microtubule-associated protein-like 1 OS=Rattus norvegicus OX=10116 GN=Eml1 PE=1 SV=2	0.840765	4.12486
P62864	40S ribosomal protein S30 OS=Rattus norvegicus OX=10116 GN=Fau PE=1 SV=1	-0.778432	4.09829
P62329	Thymosin beta-4 OS=Rattus norvegicus OX=10116 GN=Tmsb4x PE=1 SV=2	-0.415037	3.92627
Q6QIX3	Zinc transporter 3 OS=Rattus norvegicus OX=10116 GN=Slc30a3 PE=1 SV=1	-1.0221	3.88312
D3ZF13	Acyl carrier protein OS=Rattus norvegicus OX=10116 GN=Ndufab1 PE=1 SV=1	0.49774	3.75718
D3ZGS3	Inositol polyphosphate 5-phosphatase OCRL OS=Rattus norvegicus OX=10116 GN=Ocrl PE=1 SV=1	1.08202	3.72383
B2RZA8	Zinc transporter 6 OS=Rattus norvegicus OX=10116 GN=Slc30a6 PE=1 SV=1	0.989139	3.66268
Q5FVI3	Leucine-rich repeat-containing protein 57 OS=Rattus norvegicus OX=10116 GN=Lrrc57 PE=2 SV=1	-0.617056	3.5124
M0RC65	Cofilin 2 OS=Rattus norvegicus OX=10116 GN=Cfl2 PE=1 SV=1	-0.39973	3.39886
Q4KM66	LOC500183 protein OS=Rattus norvegicus OX=10116 GN=LOC500183 PE=1 SV=1	0.42975	3.38995
P15429	Beta-enolase OS=Rattus norvegicus OX=10116 GN=Eno3 PE=1 SV=3	-0.907793	3.37198
P01041	Cystatin-B OS=Rattus norvegicus OX=10116 GN=Cstb PE=1 SV=1	0.411426	3.34254
P47728	Calretinin OS=Rattus norvegicus OX=10116 GN=Calb2 PE=1 SV=1	0.436162	3.3067
P35565	Calnexin OS=Rattus norvegicus OX=10116 GN=Canx PE=1 SV=1	0.885184	3.29555
P57113	Maleylacetoacetate isomerase OS=Rattus norvegicus OX=10116 GN=Gstz1 PE=1 SV=2	-0.514573	3.11416
F1LNT0	Dihydropyrimidinase-related protein 4 OS=Rattus norvegicus OX=10116 GN=Dpysl4 PE=4 SV=1	0.395063	3.04296
D3ZY54	Zinc transporter 5 OS=Rattus norvegicus OX=10116 GN=Slc30a5 PE=1 SV=1	1.03773	2.93022
P35467	Protein S100-A1 OS=Rattus norvegicus OX=10116 GN=S100a1 PE=1 SV=3	0.57918	2.90452
P63090	Pleiotrophin OS=Rattus norvegicus OX=10116 GN=Ptn PE=1 SV=1	-0.459973	2.81876
Q5BJM8	Zinc transporter 7 OS=Rattus norvegicus OX=10116 GN=Slc30a7 PE=1 SV=1	1.07793	2.77982
O35828	Coronin-7 OS=Rattus norvegicus OX=10116 GN=Coro7 PE=1 SV=2	-0.369595	2.77642
P80349	Fuctinin-3 (Fragment) OS=Rattus norvegicus OX=10116 PE=1 SV=1	0.682573	2.77125
P07722	Myelin-associated glycoprotein OS=Rattus norvegicus OX=10116 GN=Mag PE=1 SV=1	-0.351074	2.70702
Q5PQN0	Neurocalcin-delta OS=Rattus norvegicus OX=10116 GN=Ncald PE=1 SV=3	-0.358454	2.69355
Q562C9	1,2-dihydroxy-3-keto-5-methylthiopentene dioxygenase OS=Rattus norvegicus OX=10116 GN=Adi1 PE=2 SV=1	0.913033	2.6054
Q6AYT0	Quinone oxidoreductase OS=Rattus norvegicus OX=10116 GN=Cryz PE=2 SV=1	1.04264	2.57508
D3ZUL1	Coiled-coil domain-containing 124 OS=Rattus norvegicus OX=10116 GN=Ccdc124 PE=1 SV=1	-0.599462	2.54519
Q6AYQ8	Acylpyruvase FAHD1, mitochondrial OS=Rattus norvegicus OX=10116 GN=Fahd1 PE=1 SV=1	-0.351074	2.51433
K7R8M0	Histone H2A OS=Rattus norvegicus OX=10116 GN=Hist1h2ah PE=3 SV=1	-0.336428	2.4936
Q497B0	Omega-amidase NIT2 OS=Rattus norvegicus OX=10116 GN=Nit2 PE=1 SV=1	-0.351074	2.48326
Q5M949	Nipsnap homolog 3A (C. elegans) OS=Rattus norvegicus OX=10116 GN=Nipsnap3b PE=1 SV=1	-0.483985	2.47132
P51583	Multifunctional protein ADE2 OS=Rattus norvegicus OX=10116 GN=Paics PE=1 SV=3	-0.352916	2.3931
P10888	Cytochrome c oxidase subunit 4 isoform 1, mitochondrial OS=Rattus norvegicus OX=10116 GN=Cox4i1 PE=1 SV=1	0.654436	2.29
A0A059NZR0	HN1 OS=Rattus norvegicus OX=10116 GN=Jpt1 PE=1 SV=1	0.393965	2.28544
Q9ERB4	Versican core protein (Fragments) OS=Rattus norvegicus OX=10116 GN=Vcan PE=2 SV=2	0.349365	2.27555
A0A0G2JXC9	Iron-responsive element-binding protein 2 OS=Rattus norvegicus OX=10116 GN=Ireb2 PE=1 SV=1	0.660837	2.21805
B0BND0	Glycerophosphocholine cholinephosphodiesterase ENPP6 OS=Rattus norvegicus OX=10116 GN=Enpp6 PE=1 SV=1	0.381837	2.20252
Q9Z0G8	WAS/WASL-interacting protein family member 3 OS=Rattus norvegicus OX=10116 GN=Wipf3 PE=1 SV=1	-0.33825	2.19015
P06687	Sodium/potassium-transporting ATPase subunit alpha-3 OS=Rattus norvegicus OX=10116 GN=Atp1a3 PE=1 SV=2	0.343692	2.18964
P02770	Serum albumin OS=Rattus norvegicus OX=10116 GN=Alb PE=1 SV=2	0.343692	2.18196
Q9JLA3	UDP-glucose:glycoprotein glucosyltransferase 1 OS=Rattus norvegicus OX=10116 GN=Uggt1 PE=1 SV=2	0.616358	2.16146
Q63803	Guanine nucleotide-binding protein G(s) subunit alpha isoforms XLas OS=Rattus norvegicus OX=10116 GN=Gnas PE=1 SV=3	1.09963	2.15461
O55174	Zinc transporter 4 OS=Rattus norvegicus OX=10116 GN=Slc30a4 PE=1 SV=1	0.526069	2.1341
Q569B3	Igh-6 protein OS=Rattus norvegicus OX=10116 GN=Igh-6 PE=2 SV=1	0.546956	2.10607
A0A0G2K261	Isoleucyl-tRNA synthetase 2, mitochondrial OS=Rattus norvegicus OX=10116 GN=Iars2 PE=1 SV=1	-0.323733	2.10321
P30835	ATP-dependent 6-phosphofructokinase, liver type OS=Rattus norvegicus OX=10116 GN=Pfkl PE=1 SV=3	-0.311148	2.07664
P84039	Ectonucleotide pyrophosphatase/phosphodiesterase family member 5 OS=Rattus norvegicus OX=10116 GN=Enpp5 PE=1 SV=2	0.570463	2.0469
Q03626	Murinoglobulin-1 OS=Rattus norvegicus OX=10116 GN=Mug1 PE=2 SV=1	0.331132	1.99508
Q6RJR6	Reticulon-3 OS=Rattus norvegicus OX=10116 GN=Rtn3 PE=1 SV=1	0.400538	1.96878
D3ZFQ8	Cytochrome c-1 OS=Rattus norvegicus OX=10116 GN=Cyc1 PE=1 SV=3	-0.833927	1.95479
A0A0G2JXI9	Histone H2B OS=Rattus norvegicus OX=10116 GN=Hist1h2bo PE=3 SV=1	-0.302226	1.95479
P15087	Carboxypeptidase E OS=Rattus norvegicus OX=10116 GN=Cpe PE=1 SV=1	0.353888	1.93523
A0A0G2JSZ5	Protein disulfide-isomerase A6 OS=Rattus norvegicus OX=10116 GN=Pdia6 PE=1 SV=1	0.382944	1.91119
Q6PST4	Atlastin-1 OS=Rattus norvegicus OX=10116 GN=Atl1 PE=1 SV=1	0.43082	1.90852
P55770	NHP2-like protein 1 OS=Rattus norvegicus OX=10116 GN=Snu13 PE=2 SV=4	1.06488	1.90328
G3V9U2	3-ketoacyl-CoA thiolase, mitochondrial OS=Rattus norvegicus OX=10116 GN=Acaa2 PE=1 SV=3	-0.314733	1.88707
A0A0G2JTW9	Beta globin minor gene OS=Rattus norvegicus OX=10116 GN=Hbb-b1 PE=1 SV=1	-0.295128	1.84361
Q66H71	Serine/threonine-protein phosphatase CPPED1 OS=Rattus norvegicus OX=10116 GN=Cpped1 PE=1 SV=1	-0.323733	1.82185
Q66HA5	Coiled-coil and C2 domain-containing protein 1A OS=Rattus norvegicus OX=10116 GN=Cc2d1a PE=1 SV=2	0.823749	1.81694
P63331	Serine/threonine-protein phosphatase 2A catalytic subunit alpha isoform OS=Rattus norvegicus OX=10116 GN=Ppp2ca PE=1 SV=1	-0.367732	1.81544
D4ADA8	SH3 domain binding glutamic acid-rich protein like 2 OS=Rattus norvegicus OX=10116 GN=Sh3bgrl2 PE=1 SV=3	0.584	1.80918
B1WC25	Tra2a protein OS=Rattus norvegicus OX=10116 GN=Tra2a PE=1 SV=1	0.87578	1.80686
B5DFD1	NudC domain containing 1 OS=Rattus norvegicus OX=10116 GN=Nudcd1 PE=2 SV=1	-0.766112	1.76118
O88794	Pyridoxine-5'-phosphate oxidase OS=Rattus norvegicus OX=10116 GN=Pnpo PE=1 SV=1	0.473008	1.74729
Q923Z2	Tropomyosin 1, alpha, isoform CRA_a OS=Rattus norvegicus OX=10116 GN=Tpm1 PE=1 SV=1	0.764686	1.74115
G3V6J7	Zinc finger and BTB domain-containing protein 18 OS=Rattus norvegicus OX=10116 GN=Zbtb18 PE=1 SV=2	-0.395929	1.72026
A0A0G2K8T0	Acid ceramidase OS=Rattus norvegicus OX=10116 GN=Asah1 PE=1 SV=1	0.400538	1.71968
B0BN47	Glutathione S-transferase OS=Rattus norvegicus OX=10116 GN=Gstm6 PE=1 SV=1	0.563646	1.71815
P15791	Calcium/calmodulin-dependent protein kinase type II subunit delta OS=Rattus norvegicus OX=10116 GN=Camk2d PE=1 SV=1	0.49057	1.71066
G3V7U4	Lamin-B1 OS=Rattus norvegicus OX=10116 GN=Lmnb1 PE=1 SV=1	0.361768	1.67342
M0R776	Mitochondrial ribosomal protein S36 OS=Rattus norvegicus OX=10116 GN=Mrps36 PE=1 SV=1	-0.284546	1.64009
D3ZDT1	Erythrocyte membrane protein band 4.1-like 2 OS=Rattus norvegicus OX=10116 GN=Epb41l2 PE=1 SV=3	-0.279284	1.64009
Q6IRF8	ATPase, H+ transporting, lysosomal accessory protein 1 OS=Rattus norvegicus OX=10116 GN=Atp6ap1 PE=1 SV=1	0.558757	1.62586
F7EYB9	Oligodendrocyte-myelin glycoprotein OS=Rattus norvegicus OX=10116 GN=Omg PE=1 SV=1	0.316146	1.62008
P36972	Adenine phosphoribosyltransferase OS=Rattus norvegicus OX=10116 GN=Aprt PE=1 SV=1	-0.291592	1.58387
P21571	ATP synthase-coupling factor 6, mitochondrial OS=Rattus norvegicus OX=10116 GN=Atp5pf PE=1 SV=1	0.347099	1.57243
Q6P136	Hyou1 protein OS=Rattus norvegicus OX=10116 GN=Hyou1 PE=1 SV=1	0.337996	1.54123
F1M8B7	Charged multivesicular body protein 2B OS=Rattus norvegicus OX=10116 GN=Chmp2b PE=1 SV=2	-0.380822	1.53914
B2RYA8	DnaJ heat shock protein family (Hsp40) member B2 OS=Rattus norvegicus OX=10116 GN=Dnajb2 PE=1 SV=1	0.825379	1.52537
A0A0G2K079	Breast carcinoma-amplified sequence 1 homolog OS=Rattus norvegicus OX=10116 GN=Bcas1 PE=1 SV=1	-0.288065	1.50214
B1WBM0	Tetraspanin OS=Rattus norvegicus OX=10116 GN=Cd9 PE=2 SV=1	-0.362158	1.49537
A0A0G2JVD6	5'-AMP-activated protein kinase subunit gamma-1 OS=Rattus norvegicus OX=10116 GN=Kmt2d PE=1 SV=1	-0.897006	1.49472
P06761	Endoplasmic reticulum chaperone BiP OS=Rattus norvegicus OX=10116 GN=Hspa5 PE=1 SV=1	0.292782	1.47198
F1LUE2	Calcium/calmodulin-dependent protein kinase II, beta, isoform CRA_c OS=Rattus norvegicus OX=10116 GN=Camk2b PE=1 SV=2	0.292782	1.46993
Q76MV3	Cytochrome C oxidase assembly protein COX17 OS=Rattus norvegicus OX=10116 GN=Cox17 PE=1 SV=1	-0.304006	1.46722
A0A0G2K7G7	Septin 8 OS=Rattus norvegicus OX=10116 GN=Sept8 PE=1 SV=1	-0.277534	1.46502
Q792I0	Protein lin-7 homolog C OS=Rattus norvegicus OX=10116 GN=Lin7c PE=1 SV=1	-0.275786	1.45338
D3ZZM9	Centriole, cilia and spindle-associated protein OS=Rattus norvegicus OX=10116 GN=Ccsap PE=1 SV=1	0.551885	1.43999
Q04940	Neurogranin OS=Rattus norvegicus OX=10116 GN=Nrgn PE=1 SV=1	-0.263612	1.4372
Q3B8P4	Decapping enzyme, scavenger OS=Rattus norvegicus OX=10116 GN=Dcps PE=1 SV=1	0.367371	1.4372
A0A0G2K394	Low molecular weight phosphotyrosine protein phosphatase OS=Rattus norvegicus OX=10116 GN=Acp1 PE=1 SV=1	-0.432455	1.42235
Q920A6	Retinoid-inducible serine carboxypeptidase OS=Rattus norvegicus OX=10116 GN=Scpep1 PE=2 SV=1	-0.53952	1.41629
P24329	Thiosulfate sulfurtransferase OS=Rattus norvegicus OX=10116 GN=Tst PE=1 SV=3	-0.261881	1.41292
Q6QI86	Haloacid dehalogenase-like hydrolase domain-containing protein 2 OS=Rattus norvegicus OX=10116 GN=Hdhd2 PE=1 SV=1	-0.26708	1.40428
O88600	Heat shock 70 kDa protein 4 OS=Rattus norvegicus OX=10116 GN=Hspa4 PE=1 SV=1	0.903038	1.39891
A1L1I6	Reticulon OS=Rattus norvegicus OX=10116 GN=Rtn3 PE=2 SV=1	-0.522841	1.39318
Q6P9V1	Tetraspanin OS=Rattus norvegicus OX=10116 GN=Cd81 PE=1 SV=1	-0.260152	1.38421
P45592	Cofilin-1 OS=Rattus norvegicus OX=10116 GN=Cfl1 PE=1 SV=3	-0.258425	1.3773
P20788	Cytochrome b-c1 complex subunit Rieske, mitochondrial OS=Rattus norvegicus OX=10116 GN=Uqcrfs1 PE=1 SV=2	0.517024	1.36585
D4A6H8	Catenin alpha 2 OS=Rattus norvegicus OX=10116 GN=Ctnna2 PE=1 SV=3	-0.456009	1.35681
P08932	T-kininogen 2 OS=Rattus norvegicus OX=10116 PE=1 SV=2	0.347099	1.35363
D4AEC0	Histone H2A OS=Rattus norvegicus OX=10116 GN=H2afv PE=3 SV=1	-0.394032	1.34787
A0A0G2K3G0	Histidine-rich glycoprotein OS=Rattus norvegicus OX=10116 GN=Hrg PE=1 SV=1	-0.384584	1.33963
P80299	Bifunctional epoxide hydrolase 2 OS=Rattus norvegicus OX=10116 GN=Ephx2 PE=1 SV=1	-0.28279	1.33963
D3ZPV8	Gamma-glutamyl cyclotransferase OS=Rattus norvegicus OX=10116 GN=Ggct PE=1 SV=1	0.518031	1.33963
F1M7Y3	RAP1, GTP-GDP dissociation stimulator 1 (Predicted), isoform CRA_b OS=Rattus norvegicus OX=10116 GN=Rap1gds1 PE=1 SV=2	-0.436354	1.33654
D3ZGE6	Cortactin, isoform CRA_c OS=Rattus norvegicus OX=10116 GN=Cttn PE=1 SV=3	-0.254978	1.33654
Q6AYU3	DnaJ homolog subfamily B member 6 OS=Rattus norvegicus OX=10116 GN=Dnajb6 PE=1 SV=1	0.655352	1.33654
A0A0G2K290	Ig-like domain-containing protein OS=Rattus norvegicus OX=10116 PE=4 SV=1	0.453122	1.33528
B2GUZ7	Tubulin folding cofactor C OS=Rattus norvegicus OX=10116 GN=Tbcc PE=1 SV=1	-0.516636	1.33408
P12711	Alcohol dehydrogenase class-3 OS=Rattus norvegicus OX=10116 GN=Adh5 PE=1 SV=2	-0.260152	1.33399
Q6IUR5	Neudesin OS=Rattus norvegicus OX=10116 GN=Nenf PE=1 SV=1	0.547943	1.33002
D3ZK73	Cullin 4B OS=Rattus norvegicus OX=10116 GN=Cul4b PE=1 SV=1	0.362891	1.31281
Q568Z6	IST1 homolog OS=Rattus norvegicus OX=10116 GN=Ist1 PE=2 SV=1	-0.2567	1.30918
P11275	Calcium/calmodulin-dependent protein kinase type II subunit alpha OS=Rattus norvegicus OX=10116 GN=Camk2a PE=1 SV=1	0.27739	1.30685
Q63345	Myelin-oligodendrocyte glycoprotein OS=Rattus norvegicus OX=10116 GN=Mog PE=1 SV=1	-0.432455	1.29658
F8WFT7	Anion exchange protein OS=Rattus norvegicus OX=10116 GN=Slc4a1 PE=1 SV=1	-0.58208	1.29284
A0A0H2UHK2	Membrane-associated progesterone receptor component 1 OS=Rattus norvegicus OX=10116 GN=Pgrmc1 PE=1 SV=1	0.479231	1.28978
I7EFB0	Myelin basic protein transcript variant N (Fragment) OS=Rattus norvegicus OX=10116 GN=Mbp PE=2 SV=1	-0.249822	1.2885
Q5XI22	Acetyl-CoA acetyltransferase, cytosolic OS=Rattus norvegicus OX=10116 GN=Acat2 PE=1 SV=1	-0.248108	1.27368
P07943	Aldo-keto reductase family 1 member B1 OS=Rattus norvegicus OX=10116 GN=Akr1b1 PE=1 SV=3	-0.248108	1.27368
P69897	Tubulin beta-5 chain OS=Rattus norvegicus OX=10116 GN=Tubb5 PE=1 SV=1	0.273814	1.27368
Q7TPK0	Ac2-125 OS=Rattus norvegicus OX=10116 GN=Fdps PE=1 SV=1	0.525067	1.27238
P11240	Cytochrome c oxidase subunit 5A, mitochondrial OS=Rattus norvegicus OX=10116 GN=Cox5a PE=1 SV=1	-0.382702	1.26834
P10067	Gamma-crystallin D OS=Rattus norvegicus OX=10116 GN=Crygd PE=2 SV=2	0.719841	1.26742
P07340	Sodium/potassium-transporting ATPase subunit beta-1 OS=Rattus norvegicus OX=10116 GN=Atp1b1 PE=1 SV=1	0.305679	1.26143
A0A0F7RQJ6	D-dopachrome tautomerase OS=Rattus norvegicus OX=10116 GN=Ddt PE=1 SV=1	0.27262	1.25837
Q63910	Alpha globin OS=Rattus norvegicus OX=10116 GN=Hba-a3 PE=1 SV=2	0.279768	1.25308
D3ZXK4	Abhydrolase domain-containing 11 OS=Rattus norvegicus OX=10116 GN=Abhd11 PE=1 SV=1	-0.380822	1.23918
P84076	Neuron-specific calcium-binding protein hippocalcin OS=Rattus norvegicus OX=10116 GN=Hpca PE=1 SV=2	-0.244685	1.23624
Q91Y81	Septin-2 OS=Rattus norvegicus OX=10116 GN=Septin2 PE=1 SV=1	-0.244685	1.2337
Q5PPN5	Tubulin polymerization-promoting protein family member 3 OS=Rattus norvegicus OX=10116 GN=Tppp3 PE=2 SV=1	0.350497	1.2054
Q5I0P2	Glycine cleavage system H protein, mitochondrial OS=Rattus norvegicus OX=10116 GN=Gcsh PE=2 SV=1	0.35727	1.2054
Q66HA6	ADP-ribosylation factor-like protein 8B OS=Rattus norvegicus OX=10116 GN=Arl8b PE=2 SV=1	0.348232	1.20189
Q9JHU0	Dihydropyrimidinase-related protein 5 OS=Rattus norvegicus OX=10116 GN=Dpysl5 PE=1 SV=1	0.266637	1.18901
F1LW74	IQ motif-containing GTPase-activating protein 2 OS=Rattus norvegicus OX=10116 GN=Iqgap2 PE=1 SV=3	-0.334607	1.16461
Q5BJR4	Protein prune homolog 2 OS=Rattus norvegicus OX=10116 GN=Prune2 PE=1 SV=1	-0.37146	1.16308
Q5EGY4	Synaptobrevin homolog YKT6 OS=Rattus norvegicus OX=10116 GN=Ykt6 PE=1 SV=1	-0.246395	1.16308
Q5EBC0	Inter alpha-trypsin inhibitor, heavy chain 4 OS=Rattus norvegicus OX=10116 GN=Itih4 PE=1 SV=1	0.479231	1.16278
Q5XIT9	Methylcrotonoyl-CoA carboxylase beta chain, mitochondrial OS=Rattus norvegicus OX=10116 GN=Mccc2 PE=2 SV=1	-0.395929	1.16252
D4A9L2	RCG34610, isoform CRA_c OS=Rattus norvegicus OX=10116 GN=Srsf1 PE=1 SV=1	0.27023	1.15529
Q8K4Y5	Leucine-rich glioma-inactivated protein 1 OS=Rattus norvegicus OX=10116 GN=Lgi1 PE=1 SV=1	-0.254978	1.14798
D3ZAN3	Alpha glucosidase 2 alpha neutral subunit (Predicted) OS=Rattus norvegicus OX=10116 GN=Ganab PE=1 SV=1	0.335712	1.14798
P35053	Glypican-1 OS=Rattus norvegicus OX=10116 GN=Gpc1 PE=1 SV=1	0.343692	1.13142
M0RBF1	Complement C3 OS=Rattus norvegicus OX=10116 GN=C3 PE=1 SV=1	0.261832	1.12753
A0A0G2JWK7	Transgelin OS=Rattus norvegicus OX=10116 GN=Tagln PE=1 SV=1	0.298658	1.12738
P23565	Alpha-internexin OS=Rattus norvegicus OX=10116 GN=Ina PE=1 SV=2	0.260628	1.11747
P06302	Prothymosin alpha OS=Rattus norvegicus OX=10116 GN=Ptma PE=1 SV=2	0.387363	1.10852
A0A0G2K654	Histone cluster 1 H1 family member c OS=Rattus norvegicus OX=10116 GN=Hist1h1c PE=1 SV=1	-0.330973	1.1032
D3ZCV0	Actinin alpha 2 OS=Rattus norvegicus OX=10116 GN=Actn2 PE=1 SV=1	-0.232769	1.10281
Q5XIF3	NADH dehydrogenase [ubiquinone] iron-sulfur protein 4, mitochondrial OS=Rattus norvegicus OX=10116 GN=Ndufs4 PE=1 SV=1	0.393965	1.09387
Q0VGJ9	Receptor expression-enhancing protein OS=Rattus norvegicus OX=10116 GN=Reep2 PE=2 SV=1	0.815575	1.08755
Q71SY3	Translin OS=Rattus norvegicus OX=10116 GN=Tsn PE=1 SV=1	0.276199	1.07669
P29410	Adenylate kinase 2, mitochondrial OS=Rattus norvegicus OX=10116 GN=Ak2 PE=2 SV=2	0.280956	1.07669
O35077	Glycerol-3-phosphate dehydrogenase [NAD(+)], cytoplasmic OS=Rattus norvegicus OX=10116 GN=Gpd1 PE=1 SV=4	-0.229382	1.06186
Q7TP52	Carboxymethylenebutenolidase homolog OS=Rattus norvegicus OX=10116 GN=Cmbl PE=2 SV=1	-0.352916	1.06016
P11348	Dihydropteridine reductase OS=Rattus norvegicus OX=10116 GN=Qdpr PE=1 SV=1	0.254594	1.06016
D4AA31	Prolylcarboxypeptidase OS=Rattus norvegicus OX=10116 GN=Prcp PE=1 SV=1	0.77484	1.04048
P04631	Protein S100-B OS=Rattus norvegicus OX=10116 GN=S100b PE=1 SV=2	0.250962	1.02026
Q63228	Glia maturation factor beta OS=Rattus norvegicus OX=10116 GN=Gmfb PE=1 SV=2	-0.226004	1.01513
P18418	Calreticulin OS=Rattus norvegicus OX=10116 GN=Calr PE=1 SV=1	0.249749	1.00463
P13596	Neural cell adhesion molecule 1 OS=Rattus norvegicus OX=10116 GN=Ncam1 PE=1 SV=1	0.297485	1.00463
P11730	Calcium/calmodulin-dependent protein kinase type II subunit gamma OS=Rattus norvegicus OX=10116 GN=Camk2g PE=1 SV=1	0.313826	1.00463
Q63754	Beta-synuclein OS=Rattus norvegicus OX=10116 GN=Sncb PE=1 SV=1	0.248535	0.996751
D3ZLK9	ATP-dependent (S)-NAD(P)H-hydrate dehydratase OS=Rattus norvegicus OX=10116 GN=Naxd PE=1 SV=2	-0.28279	0.99503
D3ZYH3	Nudix hydrolase 11 OS=Rattus norvegicus OX=10116 GN=Nudt10 PE=3 SV=1	0.569491	0.979089
P62982	Ubiquitin-40S ribosomal protein S27a OS=Rattus norvegicus OX=10116 GN=Rps27a PE=1 SV=2	0.246104	0.964884
B0BNM9	Glycolipid transfer protein OS=Rattus norvegicus OX=10116 GN=GLTP PE=2 SV=1	-0.217591	0.956033
D4AA63	Ubiquilin 2 OS=Rattus norvegicus OX=10116 GN=Ubqln2 PE=1 SV=1	0.244887	0.953189
Q9Z250	Protein lin-7 homolog A OS=Rattus norvegicus OX=10116 GN=Lin7a PE=1 SV=2	-0.296899	0.94987
Q5M7T5	Serine (Or cysteine) peptidase inhibitor, clade C (Antithrombin), member 1 OS=Rattus norvegicus OX=10116 GN=Serpinc1 PE=1 SV=1	0.425459	0.939453
P46844	Biliverdin reductase A OS=Rattus norvegicus OX=10116 GN=Blvra PE=1 SV=1	-0.222633	0.926716
Q5PPH9	Acidic (Leucine-rich) nuclear phosphoprotein 32 family, member A OS=Rattus norvegicus OX=10116 GN=Anp32a PE=2 SV=1	-0.215915	0.921886
P00787	Cathepsin B OS=Rattus norvegicus OX=10116 GN=Ctsb PE=1 SV=2	0.266637	0.916884
A0A0G2JXG3	Cell cycle control protein OS=Rattus norvegicus OX=10116 GN=Tmem30a PE=1 SV=1	0.451013	0.916884
Q91V33	KH domain-containing, RNA-binding, signal transduction-associated protein 1 OS=Rattus norvegicus OX=10116 GN=Khdrbs1 PE=1 SV=1	0.318461	0.914415
D3ZUM4	Beta-galactosidase OS=Rattus norvegicus OX=10116 GN=Glb1 PE=1 SV=1	-0.422752	0.9098
Q9Z339	Glutathione S-transferase omega-1 OS=Rattus norvegicus OX=10116 GN=Gsto1 PE=1 SV=2	0.240009	0.905488
A0A0H2UHM5	Protein disulfide-isomerase OS=Rattus norvegicus OX=10116 GN=Pdia3 PE=1 SV=1	0.240009	0.900419
A0A0A0MY09	Endoplasmin OS=Rattus norvegicus OX=10116 GN=Hsp90b1 PE=1 SV=1	0.240009	0.900419
Q5PPH0	Enolase-phosphatase E1 OS=Rattus norvegicus OX=10116 GN=Enoph1 PE=2 SV=1	0.313826	0.900236
A0A0G2JUG7	IQ motif and Sec7 domain ArfGEF 1 OS=Rattus norvegicus OX=10116 GN=Iqsec1 PE=1 SV=1	0.381837	0.896057
Q05140	Clathrin coat assembly protein AP180 OS=Rattus norvegicus OX=10116 GN=Snap91 PE=1 SV=1	-0.209228	0.890754
Q8R4A1	ERO1-like protein alpha OS=Rattus norvegicus OX=10116 GN=Ero1a PE=1 SV=1	0.74932	0.890754
G3V6S3	Calumenin OS=Rattus norvegicus OX=10116 GN=Calu PE=1 SV=1	0.443607	0.881078
Q811X6	Lambda-crystallin homolog OS=Rattus norvegicus OX=10116 GN=Cryl1 PE=1 SV=3	-0.212568	0.875285
P52555	Endoplasmic reticulum resident protein 29 OS=Rattus norvegicus OX=10116 GN=Erp29 PE=1 SV=2	0.284514	0.874817
Q63639	Retinal dehydrogenase 2 OS=Rattus norvegicus OX=10116 GN=Aldh1a2 PE=1 SV=2	0.568519	0.870145
A0A0G2K2L8	Peripheral plasma membrane protein CASK OS=Rattus norvegicus OX=10116 GN=LOC100910506 PE=1 SV=1	-0.222633	0.868098
B0BNC0	Ckmt2 protein OS=Rattus norvegicus OX=10116 GN=Ckmt2 PE=2 SV=1	-0.535332	0.865
A0A0G2JVG3	Pyruvate kinase OS=Rattus norvegicus OX=10116 GN=Pkm PE=1 SV=1	0.27739	0.863954
O08769	Cyclin dependent kinase inhibitor OS=Rattus norvegicus OX=10116 GN=Cdkn1b PE=1 SV=1	-0.56918	0.860495
P52759	2-iminobutanoate/2-iminopropanoate deaminase OS=Rattus norvegicus OX=10116 GN=Rida PE=1 SV=3	0.235114	0.849632
Q32PY7	Nudcd3 protein OS=Rattus norvegicus OX=10116 GN=Nudcd3 PE=2 SV=1	-0.21424	0.828394
Q45QN0	Guanine nucleotide binding protein alpha inhibiting 2 OS=Rattus norvegicus OX=10116 GN=Gnai2 PE=2 SV=1	0.409255	0.827799
Q8K3X8	Heat shock factor-binding protein 1 OS=Rattus norvegicus OX=10116 GN=Hsbp1 PE=3 SV=1	0.304511	0.824865
Q66HM2	AP-2 complex subunit alpha OS=Rattus norvegicus OX=10116 GN=Ap2a2 PE=1 SV=1	0.551885	0.818648
Q9JKS6	Protein piccolo OS=Rattus norvegicus OX=10116 GN=Pclo PE=1 SV=1	-0.217591	0.816759
P11505	Plasma membrane calcium-transporting ATPase 1 OS=Rattus norvegicus OX=10116 GN=Atp2b1 PE=1 SV=3	0.539035	0.814986
Z4YNP1	CUGBP Elav-like family member 2 OS=Rattus norvegicus OX=10116 GN=Celf2 PE=1 SV=2	-0.212568	0.812793
A0A0G2JSQ4	Tropomyosin 1, alpha, isoform CRA_p OS=Rattus norvegicus OX=10116 GN=Tpm1 PE=1 SV=1	-0.210897	0.812038
O89049	Thioredoxin reductase 1, cytoplasmic OS=Rattus norvegicus OX=10116 GN=Txnrd1 PE=1 SV=5	0.230203	0.811426
F1MAB7	Diacylglycerol kinase OS=Rattus norvegicus OX=10116 GN=Dgki PE=1 SV=1	-0.307573	0.806565
Q1WIM1	Cell adhesion molecule 4 OS=Rattus norvegicus OX=10116 GN=Cadm4 PE=1 SV=1	-0.204233	0.806565
Q02874	Core histone macro-H2A.1 OS=Rattus norvegicus OX=10116 GN=Macroh2a1 PE=1 SV=4	0.261832	0.806565
D3ZU13	Eukaryotic translation initiation factor 4 gamma, 1 OS=Rattus norvegicus OX=10116 GN=Eif4g1 PE=1 SV=1	0.321928	0.805087
A0A0G2K6T9	Protocadherin 1 OS=Rattus norvegicus OX=10116 GN=Pcdh1 PE=1 SV=1	-0.210897	0.805069
A0A0A0MXX5	3-hydroxybutyrate dehydrogenase type 2 OS=Rattus norvegicus OX=10116 GN=Bdh2 PE=1 SV=1	0.609755	0.803721
E9PTV0	Guanylate kinase 1 OS=Rattus norvegicus OX=10116 GN=Guk1 PE=1 SV=2	-0.261881	0.788159
D4A1R8	Copine-1 OS=Rattus norvegicus OX=10116 GN=Cpne1 PE=1 SV=1	0.342555	0.788159
B3DM95	Parathymosin OS=Rattus norvegicus OX=10116 GN=Ptms PE=1 SV=1	0.227741	0.786902
Q9Z1B2	Glutathione S-transferase Mu 5 OS=Rattus norvegicus OX=10116 GN=Gstm5 PE=1 SV=3	0.227741	0.786902
Q4KLH4	Paraspeckle component 1 OS=Rattus norvegicus OX=10116 GN=Pspc1 PE=1 SV=1	0.318461	0.785832
D3ZRM9	60S ribosomal protein L13 OS=Rattus norvegicus OX=10116 GN=LOC100360491 PE=3 SV=1	0.263034	0.784729
Q64303	Serine/threonine-protein kinase PAK 2 OS=Rattus norvegicus OX=10116 GN=Pak2 PE=1 SV=1	-0.202572	0.774376
D4A746	GDP-mannose pyrophosphorylase B OS=Rattus norvegicus OX=10116 GN=Gmppb PE=1 SV=1	-0.207561	0.773068
A0A0G2K8T5	Transcription factor BTF3 OS=Rattus norvegicus OX=10116 PE=3 SV=1	0.543001	0.773068
D4AEH9	Amylo-1, 6-glucosidase, 4-alpha-glucanotransferase (Glycogen debranching enzyme, glycogen storage disease type III) (Predicted), isoform CRA_a OS=Rattus norvegicus OX=10116 GN=Agl PE=1 SV=1	0.254594	0.770765
Q9ESS6	Basal cell adhesion molecule OS=Rattus norvegicus OX=10116 GN=Bcam PE=2 SV=1	0.481299	0.766658
D4A8L9	BTB domain-containing 17 OS=Rattus norvegicus OX=10116 GN=Btbd17 PE=1 SV=1	-0.202572	0.763861
Q5M7T6	V-type proton ATPase subunit OS=Rattus norvegicus OX=10116 GN=Atp6v0d1 PE=1 SV=1	0.225275	0.76294
G3V7U2	Microtubule-associated protein 1 A, isoform CRA_c OS=Rattus norvegicus OX=10116 GN=Map1a PE=1 SV=1	0.22404	0.760107
Q5BJN3	Tia1 cytotoxic granule-associated RNA-binding protein-like 1 OS=Rattus norvegicus OX=10116 GN=Tial1 PE=1 SV=1	-0.207561	0.755071
P03994	Hyaluronan and proteoglycan link protein 1 OS=Rattus norvegicus OX=10116 GN=Hapln1 PE=1 SV=2	0.22404	0.753281
D3ZUW0	Pleckstrin and Sec7 domain-containing 3 OS=Rattus norvegicus OX=10116 GN=Psd3 PE=1 SV=2	-0.224317	0.748188
P62634	Cellular nucleic acid-binding protein OS=Rattus norvegicus OX=10116 GN=Cnbp PE=2 SV=1	-0.202572	0.737461
O35509	Ras-related protein Rab-11B OS=Rattus norvegicus OX=10116 GN=Rab11b PE=1 SV=4	0.246104	0.72216
D3ZDK2	Ubiquitin-conjugating enzyme E2 D1 OS=Rattus norvegicus OX=10116 GN=Ube2d1 PE=1 SV=1	-0.405451	0.718951
D3ZF86	ARFGEF family member 3 OS=Rattus norvegicus OX=10116 GN=Arfgef3 PE=1 SV=3	0.554834	0.714835
M0R9X8	Cytoplasmic dynein 1 heavy chain 1 OS=Rattus norvegicus OX=10116 GN=Dync1h1 PE=1 SV=2	0.22033	0.714455
F1LUT4	Phospholipid-transporting ATPase OS=Rattus norvegicus OX=10116 GN=Atp8a1 PE=1 SV=3	0.253384	0.714388
Q7M0E3	Destrin OS=Rattus norvegicus OX=10116 GN=Dstn PE=1 SV=3	-0.192645	0.695177
B5DF60	Eukaryotic translation initiation factor 1A, X-linked OS=Rattus norvegicus OX=10116 GN=Eif1ax PE=1 SV=1	-0.209228	0.693231
A0A0G2K464	Secretory carrier-associated membrane protein OS=Rattus norvegicus OX=10116 GN=Scamp5 PE=1 SV=1	-0.1976	0.692382
P12839	Neurofilament medium polypeptide OS=Rattus norvegicus OX=10116 GN=Nefm PE=1 SV=4	0.217851	0.691255
G3V8M5	Serine/threonine-protein phosphatase OS=Rattus norvegicus OX=10116 GN=Ppp4c PE=1 SV=1	-0.380822	0.680279
D3ZM33	Uncharacterized protein OS=Rattus norvegicus OX=10116 PE=3 SV=3	0.233888	0.67953
P62845	40S ribosomal protein S15 OS=Rattus norvegicus OX=10116 GN=Rps15 PE=1 SV=2	-0.195946	0.678586
G3V9Y1	Myosin, heavy polypeptide 10, non-muscle, isoform CRA_b OS=Rattus norvegicus OX=10116 GN=Myh10 PE=1 SV=1	-0.194295	0.678226
Q9Z0J5	Thioredoxin reductase 2, mitochondrial OS=Rattus norvegicus OX=10116 GN=Txnrd2 PE=1 SV=3	-0.2567	0.673638
F1LPB9	Rabphilin-3A OS=Rattus norvegicus OX=10116 GN=Rph3a PE=1 SV=1	-0.1976	0.673638
F2Z3T9	U2 snRNP auxiliary factor large subunit OS=Rattus norvegicus OX=10116 GN=U2af2 PE=1 SV=2	0.305679	0.673638
Q62703	Reticulocalbin-2 OS=Rattus norvegicus OX=10116 GN=Rcn2 PE=1 SV=2	0.427606	0.673638
Q5M860	Rho GDP dissociation inhibitor beta OS=Rattus norvegicus OX=10116 GN=Arhgdib PE=1 SV=1	0.54498	0.665948
D3ZHV7	Serine dehydratase-like OS=Rattus norvegicus OX=10116 GN=Sdsl PE=1 SV=3	0.347099	0.664699
G3V8J5	PH and SEC7 domain-containing protein 1 OS=Rattus norvegicus OX=10116 GN=Psd PE=1 SV=1	-0.438307	0.66265
B0K031	60S ribosomal protein L7 OS=Rattus norvegicus OX=10116 GN=Rpl7 PE=1 SV=1	0.219091	0.656871
D3ZDK7	Glycerol-3-phosphate phosphatase OS=Rattus norvegicus OX=10116 GN=Pgp PE=1 SV=1	-0.190997	0.651893
B5DFK1	Coatomer subunit alpha OS=Rattus norvegicus OX=10116 GN=Copa PE=2 SV=1	0.211635	0.649181
D3ZKP9	Voltage-dependent calcium channel subunit alpha-2/delta-1 OS=Rattus norvegicus OX=10116 GN=Cacna2d1 PE=1 SV=3	0.547943	0.64887
P17764	Acetyl-CoA acetyltransferase, mitochondrial OS=Rattus norvegicus OX=10116 GN=Acat1 PE=1 SV=1	0.211635	0.644509
G3V6S8	Serine/arginine-rich splicing factor 6 OS=Rattus norvegicus OX=10116 GN=Srsf6 PE=1 SV=1	-0.24127	0.644475
P55009	Allograft inflammatory factor 1 OS=Rattus norvegicus OX=10116 GN=Aif1 PE=2 SV=1	-0.479955	0.640503
A0A0H2UHP0	CCCTC-binding factor, isoform CRA_a OS=Rattus norvegicus OX=10116 GN=Ctcf PE=1 SV=1	-0.590745	0.639464
A0A0U1RRZ5	Protein PRRC2A OS=Rattus norvegicus OX=10116 GN=Prrc2a PE=1 SV=1	-0.274041	0.639464
D3ZBS2	Inter-alpha-trypsin inhibitor heavy chain H3 OS=Rattus norvegicus OX=10116 GN=Itih3 PE=1 SV=3	0.221568	0.637398
A0A0G2K9C5	Numb-like protein OS=Rattus norvegicus OX=10116 GN=Numbl PE=1 SV=1	0.360645	0.637216
D3ZZK3	Eph receptor A4 OS=Rattus norvegicus OX=10116 GN=Epha4 PE=3 SV=1	-0.291592	0.636095
A0A0G2JSM8	Cell division control protein 42 homolog OS=Rattus norvegicus OX=10116 GN=Cdc42 PE=1 SV=1	-0.189351	0.634172
Q6RUV5	Ras-related C3 botulinum toxin substrate 1 OS=Rattus norvegicus OX=10116 GN=Rac1 PE=1 SV=1	-0.184425	0.632338
A9UMW1	Glutathione S-transferase alpha 4 OS=Rattus norvegicus OX=10116 GN=Gsta4 PE=2 SV=1	0.349365	0.631183
Q9ES53	Ubiquitin recognition factor in ER-associated degradation protein 1 OS=Rattus norvegicus OX=10116 GN=Ufd1 PE=1 SV=1	-0.244685	0.627962
Q5U1Y4	1,5-anhydro-D-fructose reductase OS=Rattus norvegicus OX=10116 GN=Akr1e2 PE=2 SV=1	-0.597278	0.627455
P20059	Hemopexin OS=Rattus norvegicus OX=10116 GN=Hpx PE=1 SV=3	0.209141	0.627455
B0BMY7	Protein tyrosine kinase 9-like (A6-related protein) (Predicted), isoform CRA_b OS=Rattus norvegicus OX=10116 GN=Twf2 PE=1 SV=1	-0.182786	0.626976
F1M8H7	Actin-associated protein FAM107A OS=Rattus norvegicus OX=10116 GN=Fam107a PE=4 SV=3	-0.592919	0.625568
B1WC34	Protein kinase C substrate 80K-H OS=Rattus norvegicus OX=10116 GN=Prkcsh PE=1 SV=1	0.27739	0.624868
F1LQN3	Reticulon OS=Rattus norvegicus OX=10116 GN=Rtn4 PE=1 SV=1	0.232661	0.624439
A0A0G2K714	Endophilin-B1 OS=Rattus norvegicus OX=10116 GN=Sh3glb1 PE=1 SV=1	0.528071	0.624439
G3V8V1	Granulin, isoform CRA_c OS=Rattus norvegicus OX=10116 GN=Grn PE=4 SV=1	0.27262	0.620916
P62853	40S ribosomal protein S25 OS=Rattus norvegicus OX=10116 GN=Rps25 PE=2 SV=1	0.280956	0.620916
Q5PPJ9	Endophilin-B2 OS=Rattus norvegicus OX=10116 GN=Sh3glb2 PE=1 SV=2	-0.190997	0.619329
M0RAD5	ATP-dependent Clp protease proteolytic subunit OS=Rattus norvegicus OX=10116 GN=Clpp PE=1 SV=1	0.337996	0.619329
P62628	Dynein light chain roadblock-type 1 OS=Rattus norvegicus OX=10116 GN=Dynlrb1 PE=1 SV=3	-0.187707	0.617586
A0A0H2UI21	Carnitine O-acetyltransferase OS=Rattus norvegicus OX=10116 GN=Crat PE=1 SV=1	0.386259	0.614624
Q641Y8	ATP-dependent RNA helicase DDX1 OS=Rattus norvegicus OX=10116 GN=Ddx1 PE=1 SV=1	0.237564	0.607301
G3V7Z3	Nucleolar protein 3 OS=Rattus norvegicus OX=10116 GN=Nol3 PE=1 SV=1	-0.275786	0.607277
D3ZUI1	Methylthioribulose-1-phosphate dehydratase OS=Rattus norvegicus OX=10116 GN=Apip PE=1 SV=3	-0.227692	0.598073
Q5FVH2	5'-3' exonuclease PLD3 OS=Rattus norvegicus OX=10116 GN=Pld3 PE=1 SV=1	0.214125	0.598073
Q63564	Synaptic vesicle glycoprotein 2B OS=Rattus norvegicus OX=10116 GN=Sv2b PE=1 SV=1	0.22033	0.598073
A0A0G2K6L6	Ribosomal_S10 domain-containing protein OS=Rattus norvegicus OX=10116 PE=3 SV=1	0.231432	0.598073
F1M7B8	Ubiquitin-protein ligase E3A OS=Rattus norvegicus OX=10116 GN=Ube3a PE=1 SV=2	-0.564905	0.597935
D4A7H9	CHMP family, member 7 (Predicted), isoform CRA_a OS=Rattus norvegicus OX=10116 GN=Chmp7 PE=1 SV=1	0.648926	0.597935
F1LXF5	Guided entry of tail-anchored proteins factor 4 OS=Rattus norvegicus OX=10116 GN=Get4 PE=1 SV=2	0.493647	0.592847
Q7M0F1	Glutathione transferase 3 (Fragments) OS=Rattus norvegicus OX=10116 PE=1 SV=1	-0.184425	0.590017
Q6NYB7	Ras-related protein Rab-1A OS=Rattus norvegicus OX=10116 GN=Rab1A PE=1 SV=3	0.212881	0.590017
A0A0G2K2P3	TNF alpha-induced protein 8 OS=Rattus norvegicus OX=10116 GN=Tnfaip8 PE=4 SV=1	-0.343732	0.585081
Q4QRB4	Tubulin beta-3 chain OS=Rattus norvegicus OX=10116 GN=Tubb3 PE=1 SV=1	0.202888	0.584542
A0A0G2K5P9	Propionyl-CoA carboxylase alpha chain, mitochondrial OS=Rattus norvegicus OX=10116 GN=Pcca PE=1 SV=1	-0.304006	0.583795
P14668	Annexin A5 OS=Rattus norvegicus OX=10116 GN=Anxa5 PE=1 SV=3	0.204141	0.582767
D3ZAA9	MAGUK p55 subfamily member 2 OS=Rattus norvegicus OX=10116 GN=Mpp2 PE=1 SV=2	-0.182786	0.582578
Q5I0D5	Phospholysine phosphohistidine inorganic pyrophosphate phosphatase OS=Rattus norvegicus OX=10116 GN=Lhpp PE=2 SV=1	0.211635	0.579076
P04094	Proenkephalin-A OS=Rattus norvegicus OX=10116 GN=Penk PE=1 SV=1	-0.288065	0.571949
P83953	Importin subunit alpha-5 OS=Rattus norvegicus OX=10116 GN=Kpna1 PE=1 SV=1	-0.526992	0.570555
F1LT36	S10_plectin domain-containing protein OS=Rattus norvegicus OX=10116 GN=Rps10l1 PE=4 SV=2	0.284514	0.570555
Q62634	Vesicular glutamate transporter 1 OS=Rattus norvegicus OX=10116 GN=Slc17a7 PE=1 SV=1	0.200379	0.570547
B0BN93	26S proteasome non-ATPase regulatory subunit 13 OS=Rattus norvegicus OX=10116 GN=Psmd13 PE=1 SV=1	0.22404	0.570547
D3ZZR9	Peptidylprolyl isomerase OS=Rattus norvegicus OX=10116 GN=Fkbp2 PE=1 SV=1	0.235114	0.567479
Q5I034	Protein CUSTOS OS=Rattus norvegicus OX=10116 GN=Custos PE=1 SV=1	0.365133	0.564924
P63041	Complexin-1 OS=Rattus norvegicus OX=10116 GN=Cplx1 PE=1 SV=1	0.222805	0.564452
B5DF24	Uridine-cytidine kinase OS=Rattus norvegicus OX=10116 GN=Uck1 PE=1 SV=1	-0.300448	0.559299
A0A0G2K7M2	RAD23 homolog A, nucleotide excision repair protein OS=Rattus norvegicus OX=10116 GN=Rad23a PE=1 SV=1	0.279768	0.558442
B7X6I3	C38 protein OS=Rattus norvegicus OX=10116 GN=Cend1 PE=1 SV=1	0.24245	0.55453
D4AAF8	RNA-binding protein Nova-1 OS=Rattus norvegicus OX=10116 GN=Nova1 PE=4 SV=2	-0.512514	0.553075
P62909	40S ribosomal protein S3 OS=Rattus norvegicus OX=10116 GN=Rps3 PE=1 SV=1	0.197865	0.553075
A0A0G2JZI2	Glutamyl-prolyl-tRNA synthetase OS=Rattus norvegicus OX=10116 GN=Eprs PE=1 SV=1	0.221568	0.544687
P56536	Kinesin heavy chain isoform 5C (Fragment) OS=Rattus norvegicus OX=10116 GN=Kif5c PE=1 SV=2	-0.514573	0.540848
D3ZRN5	Ro60, Y RNA-binding protein OS=Rattus norvegicus OX=10116 GN=Ro60 PE=1 SV=1	-0.244685	0.537382
P97615	Thioredoxin, mitochondrial OS=Rattus norvegicus OX=10116 GN=Txn2 PE=2 SV=1	0.329985	0.537003
E9PTN6	Glyceraldehyde-3-phosphate dehydrogenase OS=Rattus norvegicus OX=10116 PE=3 SV=1	0.423309	0.530982
G3V7C6	Tubulin beta chain OS=Rattus norvegicus OX=10116 GN=Tubb4b PE=1 SV=2	0.195348	0.528875
P0DMW0	Heat shock 70 kDa protein 1A OS=Rattus norvegicus OX=10116 GN=Hspa1a PE=2 SV=1	-0.200913	0.526168
P45479	Palmitoyl-protein thioesterase 1 OS=Rattus norvegicus OX=10116 GN=Ppt1 PE=1 SV=1	0.200379	0.525687
F1M7S3	Proenkephalin-B OS=Rattus norvegicus OX=10116 GN=Pdyn PE=3 SV=1	-0.296899	0.52407
Q4KLZ6	Triokinase/FMN cyclase OS=Rattus norvegicus OX=10116 GN=Tkfc PE=1 SV=1	-0.248108	0.523653
E9PSU5	Uncharacterized protein OS=Rattus norvegicus OX=10116 PE=1 SV=2	0.335712	0.519662
D3ZSN4	Zinc finger protein 330 OS=Rattus norvegicus OX=10116 GN=Zfp330 PE=1 SV=1	-0.426625	0.516182
Q6AYZ4	Serine/threonine-protein phosphatase OS=Rattus norvegicus OX=10116 GN=Ppp1cc PE=2 SV=1	-0.212568	0.516182
P62282	40S ribosomal protein S11 OS=Rattus norvegicus OX=10116 GN=Rps11 PE=1 SV=3	0.226509	0.510331
B1WC33	CDC42 effector protein (Rho GTPase binding) 4 (Predicted), isoform CRA_a OS=Rattus norvegicus OX=10116 GN=Cdc42ep4 PE=1 SV=1	-0.249822	0.506719
B2RZD6	NDUFA4, mitochondrial complex-associated OS=Rattus norvegicus OX=10116 GN=Ndufa4 PE=1 SV=1	0.38405	0.506719
P54690	Branched-chain-amino-acid aminotransferase, cytosolic OS=Rattus norvegicus OX=10116 GN=Bcat1 PE=1 SV=1	0.191563	0.506489
A0A0G2K014	Lymphocyte cytosolic protein 1 OS=Rattus norvegicus OX=10116 GN=Lcp1 PE=1 SV=1	0.215368	0.506489
P54313	Guanine nucleotide-binding protein G(I)/G(S)/G(T) subunit beta-2 OS=Rattus norvegicus OX=10116 GN=Gnb2 PE=1 SV=4	-0.163268	0.496824
Q5M9I5	Cytochrome b-c1 complex subunit 6, mitochondrial OS=Rattus norvegicus OX=10116 GN=Uqcrh PE=3 SV=1	0.244887	0.49618
Q8R490	Cadherin 13 OS=Rattus norvegicus OX=10116 GN=Cdh13 PE=1 SV=1	0.334568	0.495289
H1UBN0	Copine-7 OS=Rattus norvegicus OX=10116 GN=Cpne7 PE=1 SV=1	0.194087	0.49199
P20767	Ig lambda-2 chain C region OS=Rattus norvegicus OX=10116 PE=4 SV=1	0.233888	0.488033
A0A1K0GY57	Cytoglobin, isoform CRA_b OS=Rattus norvegicus OX=10116 GN=Cygb PE=3 SV=1	0.317304	0.486239
Q8R2H0	V-type proton ATPase subunit G OS=Rattus norvegicus OX=10116 GN=Atp6v1g2 PE=3 SV=1	-0.169745	0.483276
P04256	Heterogeneous nuclear ribonucleoprotein A1 OS=Rattus norvegicus OX=10116 GN=Hnrnpa1 PE=1 SV=3	0.189034	0.483276
Q4V8K3	N-alpha-acetyltransferase 11 OS=Rattus norvegicus OX=10116 GN=Naa11 PE=2 SV=1	-0.415037	0.482367
A0A0G2KAM4	Fascin OS=Rattus norvegicus OX=10116 GN=Fscn1 PE=3 SV=1	-0.164884	0.482367
Q923W4	Hepatoma-derived growth factor-related protein 3 OS=Rattus norvegicus OX=10116 GN=Hdgfl3 PE=1 SV=1	0.211635	0.482367
Q9QX81	Heterogeneous nuclear ribonucleoprotein A/B OS=Rattus norvegicus OX=10116 GN=Hnrnpab PE=1 SV=1	-0.161653	0.482094
P16290	Phosphoglycerate mutase 2 OS=Rattus norvegicus OX=10116 GN=Pgam2 PE=1 SV=2	0.553852	0.479222
F1LM33	Leucine-rich PPR motif-containing protein, mitochondrial OS=Rattus norvegicus OX=10116 GN=Lrpprc PE=1 SV=2	0.331132	0.478599
A0A140TAE0	Major vault protein OS=Rattus norvegicus OX=10116 GN=Mvp PE=1 SV=1	-0.552156	0.475523
F1LMD9	Cyclin-G-associated kinase OS=Rattus norvegicus OX=10116 GN=Gak PE=1 SV=1	-0.336428	0.475399
Q9JMC1	Phosphatidylinositol 4,5-bisphosphate 5-phosphatase A OS=Rattus norvegicus OX=10116 GN=Inpp5j PE=1 SV=1	-0.54372	0.469536
B0BNM1	NAD(P)H-hydrate epimerase OS=Rattus norvegicus OX=10116 GN=Naxe PE=2 SV=1	-0.16004	0.469536
Q3MIE9	Spermine synthase OS=Rattus norvegicus OX=10116 GN=Sms PE=1 SV=1	-0.320126	0.465274
Q64548	Reticulon-1 OS=Rattus norvegicus OX=10116 GN=Rtn1 PE=1 SV=1	0.185232	0.465274
O35867	Neurabin-1 OS=Rattus norvegicus OX=10116 GN=Ppp1r9a PE=1 SV=1	-0.229382	0.461931
P24368	Peptidyl-prolyl cis-trans isomerase B OS=Rattus norvegicus OX=10116 GN=Ppib PE=1 SV=3	0.235114	0.461025
P81377	cAMP-dependent protein kinase type I-beta regulatory subunit OS=Rattus norvegicus OX=10116 GN=Prkar1b PE=2 SV=2	0.554834	0.459554
Q62733	Lamina-associated polypeptide 2, isoform beta OS=Rattus norvegicus OX=10116 GN=Tmpo PE=1 SV=3	0.314986	0.459178
F1M853	Ribosome-binding protein 1 OS=Rattus norvegicus OX=10116 GN=Rrbp1 PE=1 SV=3	0.334568	0.453641
A0A0G2JSI1	4-trimethylaminobutyraldehyde dehydrogenase OS=Rattus norvegicus OX=10116 GN=Aldh9a1 PE=1 SV=1	-0.161653	0.450592
Q5XI68	Protein Dr1 OS=Rattus norvegicus OX=10116 GN=Dr1 PE=2 SV=1	-0.415037	0.450012
P68182	cAMP-dependent protein kinase catalytic subunit beta OS=Rattus norvegicus OX=10116 GN=Prkacb PE=1 SV=2	0.319618	0.445637
Q4V7E8	Leucine-rich repeat flightless-interacting protein 2 OS=Rattus norvegicus OX=10116 GN=Lrrfip2 PE=1 SV=1	-0.239566	0.440029
M0R3N4	Vesicle amine transport 1-like OS=Rattus norvegicus OX=10116 GN=Vat1l PE=1 SV=2	0.200379	0.437165
D3ZBN0	Histone H1.5 OS=Rattus norvegicus OX=10116 GN=H1-5 PE=1 SV=1	-0.202572	0.437127
Q6PDV7	60S ribosomal protein L10 OS=Rattus norvegicus OX=10116 GN=Rpl10 PE=1 SV=3	0.212881	0.434448
P20761	Ig gamma-2B chain C region OS=Rattus norvegicus OX=10116 GN=Igh-1a PE=1 SV=1	-0.15682	0.4339
Q9Z270	Vesicle-associated membrane protein-associated protein A OS=Rattus norvegicus OX=10116 GN=Vapa PE=1 SV=3	0.288063	0.432365
P62243	40S ribosomal protein S8 OS=Rattus norvegicus OX=10116 GN=Rps8 PE=1 SV=2	0.202888	0.431371
P62489	DNA-directed RNA polymerase II subunit RPB7 OS=Rattus norvegicus OX=10116 GN=Polr2g PE=2 SV=1	0.484396	0.429347
A0A0G2K2V5	Exocyst complex component 1 OS=Rattus norvegicus OX=10116 GN=Exoc1 PE=1 SV=1	-0.50226	0.428511
A0A140UHY3	EWS RNA-binding protein 1 OS=Rattus norvegicus OX=10116 GN=Ewsr1 PE=1 SV=1	0.243669	0.422817
Q9JLZ1	Glutaredoxin-3 OS=Rattus norvegicus OX=10116 GN=Glrx3 PE=1 SV=2	0.255803	0.422817
Q62636	Ras-related protein Rap-1b OS=Rattus norvegicus OX=10116 GN=Rap1b PE=1 SV=2	0.222805	0.419743
Q4V7D2	Protein rogdi homolog OS=Rattus norvegicus OX=10116 GN=Rogdi PE=1 SV=1	-0.155213	0.416928
P04905	Glutathione S-transferase Mu 1 OS=Rattus norvegicus OX=10116 GN=Gstm1 PE=1 SV=2	-0.153607	0.415727
D4A6X4	Acylphosphatase OS=Rattus norvegicus OX=10116 GN=Acyp1 PE=1 SV=1	0.211635	0.413898
B2RYG5	TATA-box-binding protein-associated factor 15 OS=Rattus norvegicus OX=10116 GN=Taf15 PE=2 SV=1	-0.288065	0.413628
B2GV15	Dihydrolipoamide acetyltransferase component of pyruvate dehydrogenase complex OS=Rattus norvegicus OX=10116 GN=Dbt PE=1 SV=1	-0.434403	0.413033
A0JPL2	Casein kinase 1, alpha 1, isoform CRA_d OS=Rattus norvegicus OX=10116 GN=Csnk1a1 PE=1 SV=1	-0.272297	0.410982
D3ZAY8	Pinin, desmosome-associated protein OS=Rattus norvegicus OX=10116 GN=Pnn PE=1 SV=1	-0.456009	0.406442
Q63198	Contactin-1 OS=Rattus norvegicus OX=10116 GN=Cntn1 PE=1 SV=2	0.177599	0.405664
Q9EQZ1	TSC22 domain family protein 3 OS=Rattus norvegicus OX=10116 GN=Tsc22d3 PE=1 SV=1	-0.212568	0.402697
F1LNK0	Microtubule-associated protein OS=Rattus norvegicus OX=10116 GN=Map2 PE=1 SV=3	0.177599	0.402697
P60905	DnaJ homolog subfamily C member 5 OS=Rattus norvegicus OX=10116 GN=Dnajc5 PE=1 SV=1	0.206643	0.402697
P32851	Syntaxin-1A OS=Rattus norvegicus OX=10116 GN=Stx1a PE=1 SV=1	0.333424	0.402697
G3V6T7	Protein disulfide-isomerase A4 OS=Rattus norvegicus OX=10116 GN=Pdia4 PE=1 SV=1	0.38405	0.402697
F1LQS3	60S ribosomal protein L6 OS=Rattus norvegicus OX=10116 GN=Rpl6-ps1 PE=3 SV=1	0.199123	0.401201
A0A0G2JSJ8	Alpha-L-fucosidase OS=Rattus norvegicus OX=10116 GN=Fuca1 PE=1 SV=1	0.520045	0.401201
D3ZBJ0	U6 snRNA-associated Sm-like protein LSm5 OS=Rattus norvegicus OX=10116 GN=Lsm5 PE=3 SV=1	-0.467932	0.401027
P19527	Neurofilament light polypeptide OS=Rattus norvegicus OX=10116 GN=Nefl PE=1 SV=3	0.176323	0.398777
B1WBY1	Cul1 protein OS=Rattus norvegicus OX=10116 GN=Cul1 PE=1 SV=1	0.219091	0.397537
A0A0G2K350	NSF attachment protein gamma OS=Rattus norvegicus OX=10116 GN=Napg PE=1 SV=1	-0.15682	0.395284
O08560	Diacylglycerol kinase zeta OS=Rattus norvegicus OX=10116 GN=Dgkz PE=1 SV=1	-0.263612	0.39283
A0A0G2K038	Oligoribonuclease, mitochondrial OS=Rattus norvegicus OX=10116 GN=Rexo2 PE=1 SV=1	-0.148801	0.39283
Q4QQW8	Putative phospholipase B-like 2 OS=Rattus norvegicus OX=10116 GN=Plbd2 PE=1 SV=2	0.286881	0.39283
D3ZZZ5	Phosphopantothenoylcysteine decarboxylase OS=Rattus norvegicus OX=10116 GN=Ppcdc PE=1 SV=1	-0.217591	0.392256
P27952	40S ribosomal protein S2 OS=Rattus norvegicus OX=10116 GN=Rps2 PE=1 SV=1	0.175045	0.391837
P02680	Fibrinogen gamma chain OS=Rattus norvegicus OX=10116 GN=Fgg PE=1 SV=3	0.254594	0.391837
D4A197	Methylmalonyl CoA epimerase OS=Rattus norvegicus OX=10116 GN=Mcee PE=1 SV=1	-0.145605	0.38932
D3ZKX8	Family with sequence similarity 169, member A OS=Rattus norvegicus OX=10116 GN=Fam169a PE=1 SV=2	0.334568	0.388518
Q6GMN2	Brain-specific angiogenesis inhibitor 1-associated protein 2 OS=Rattus norvegicus OX=10116 GN=Baiap2 PE=1 SV=1	-0.148801	0.388431
Q6QI16	LRRGT00192 OS=Rattus norvegicus OX=10116 GN=Rtraf PE=1 SV=1	0.237564	0.388431
F1LPA6	Peptidyl arginine deiminase, type II, isoform CRA_a OS=Rattus norvegicus OX=10116 GN=Padi2 PE=4 SV=2	0.382944	0.388431
F1LWK7	Uncharacterized protein (Fragment) OS=Rattus norvegicus OX=10116 PE=1 SV=3	-0.373327	0.387883
B0LT89	Serine/threonine-protein kinase 24 OS=Rattus norvegicus OX=10116 GN=Stk24 PE=2 SV=1	-0.490051	0.385619
D4A6X7	Phosphopantothenoylcysteine synthetase OS=Rattus norvegicus OX=10116 GN=Ppcs PE=1 SV=1	-0.177882	0.385619
Q9QXU9	ProSAAS OS=Rattus norvegicus OX=10116 GN=Pcsk1n PE=1 SV=1	0.173767	0.385619
Q6P9V7	Proteasome (Prosome, macropain) activator subunit 1 OS=Rattus norvegicus OX=10116 GN=Psme1 PE=1 SV=1	0.195348	0.385619
A0A1W2Q6L2	Uncharacterized protein OS=Rattus norvegicus OX=10116 PE=3 SV=1	0.215368	0.385619
Q9QXY2	SRC kinase signaling inhibitor 1 OS=Rattus norvegicus OX=10116 GN=Srcin1 PE=1 SV=1	0.302173	0.385012
Q27W01	RNA-binding protein 8A OS=Rattus norvegicus OX=10116 GN=Rbm8a PE=1 SV=1	0.311503	0.385012
Q64559	Cytosolic acyl coenzyme A thioester hydrolase OS=Rattus norvegicus OX=10116 GN=Acot7 PE=1 SV=4	0.172488	0.384096
P07171	Calbindin OS=Rattus norvegicus OX=10116 GN=Calb1 PE=1 SV=2	0.172488	0.383584
F1LQY6	N-terminal EF-hand calcium-binding protein 2 OS=Rattus norvegicus OX=10116 GN=Necab2 PE=1 SV=3	-0.152003	0.381674
Q5GFD9	Protein IMPACT OS=Rattus norvegicus OX=10116 GN=Impact PE=1 SV=1	0.172488	0.379043
Q06647	ATP synthase subunit O, mitochondrial OS=Rattus norvegicus OX=10116 GN=Atp5po PE=1 SV=1	0.232661	0.379043
P60522	Gamma-aminobutyric acid receptor-associated protein-like 2 OS=Rattus norvegicus OX=10116 GN=Gabarapl2 PE=3 SV=1	-0.147202	0.378294
D3ZZ99	Alpha-adducin OS=Rattus norvegicus OX=10116 GN=Add1 PE=1 SV=3	-0.147202	0.377834
P08461	Dihydrolipoyllysine-residue acetyltransferase component of pyruvate dehydrogenase complex, mitochondrial OS=Rattus norvegicus OX=10116 GN=Dlat PE=1 SV=3	0.172488	0.377834
P62747	Rho-related GTP-binding protein RhoB OS=Rattus norvegicus OX=10116 GN=Rhob PE=1 SV=1	0.321928	0.377834
A0A0G2K110	Eukaryotic translation initiation factor 6 OS=Rattus norvegicus OX=10116 GN=Eif6 PE=1 SV=1	-0.168123	0.373549
G3V984	Protein bassoon OS=Rattus norvegicus OX=10116 GN=Bsn PE=4 SV=1	-0.145605	0.373544
Q5U1Z2	Trafficking protein particle complex subunit 3 OS=Rattus norvegicus OX=10116 GN=Trappc3 PE=2 SV=1	-0.137648	0.373544
O54924	Exocyst complex component 8 OS=Rattus norvegicus OX=10116 GN=Exoc8 PE=1 SV=1	0.329985	0.372951
P51146	Ras-related protein Rab-4B OS=Rattus norvegicus OX=10116 GN=Rab4b PE=2 SV=1	0.306846	0.370754
A0A096MK30	Moesin OS=Rattus norvegicus OX=10116 GN=Msn PE=1 SV=1	0.211635	0.36995
D3ZJR1	Epidermal growth factor receptor pathway substrate 15-like 1 OS=Rattus norvegicus OX=10116 GN=Eps15l1 PE=1 SV=3	0.173767	0.367494
A0A0G2JSQ0	Serine/threonine-protein phosphatase 2A 55 kDa regulatory subunit B OS=Rattus norvegicus OX=10116 GN=Ppp2r2d PE=1 SV=1	-0.384584	0.365502
P62986	Ubiquitin-60S ribosomal protein L40 OS=Rattus norvegicus OX=10116 GN=Uba52 PE=1 SV=2	-0.248108	0.365502
Q3ZAV2	Y-box-binding protein 1 OS=Rattus norvegicus OX=10116 GN=Ybx1 PE=1 SV=1	-0.217591	0.365502
A0A0G2JTT2	Phosphatidylinositol binding clathrin assembly protein, isoform CRA_a OS=Rattus norvegicus OX=10116 GN=Picalm PE=1 SV=1	-0.147202	0.365502
P61972	Nuclear transport factor 2 OS=Rattus norvegicus OX=10116 GN=Nutf2 PE=1 SV=1	-0.145605	0.365502
F1M978	Inositol-1-monophosphatase OS=Rattus norvegicus OX=10116 GN=Impa1 PE=1 SV=1	-0.14401	0.365502
A0A0G2K8I0	SH3 domain-binding glutamic acid-rich-like protein OS=Rattus norvegicus OX=10116 GN=Sh3bgrl2 PE=1 SV=1	0.230203	0.365502
Q5XI77	Annexin OS=Rattus norvegicus OX=10116 GN=Anxa11 PE=1 SV=1	-0.14401	0.36534
B2RYQ2	Serine/threonine-protein phosphatase 2A activator OS=Rattus norvegicus OX=10116 GN=Ptpa PE=1 SV=1	0.169925	0.36459
P17425	Hydroxymethylglutaryl-CoA synthase, cytoplasmic OS=Rattus norvegicus OX=10116 GN=Hmgcs1 PE=1 SV=1	0.209141	0.36459
A0A140TAE6	Enoyl-[acyl-carrier-protein] reductase, mitochondrial OS=Rattus norvegicus OX=10116 GN=Mecr PE=1 SV=1	0.343692	0.363002
B5DEZ6	Glucosamine-6-phosphate isomerase OS=Rattus norvegicus OX=10116 GN=Gnpda2 PE=1 SV=1	-0.166503	0.362734
F1LLX6	Calcium-dependent secretion activator 1 OS=Rattus norvegicus OX=10116 GN=Cadps PE=1 SV=3	-0.207561	0.36272
B1WC26	N-acetylneuraminate synthase OS=Rattus norvegicus OX=10116 GN=Nans PE=1 SV=1	0.199123	0.361975
B2GV38	Ubiquitin-like protein 4A OS=Rattus norvegicus OX=10116 GN=Ubl4a PE=2 SV=1	0.512985	0.361975
D3ZDD7	Spermatid perinuclear RNA binding protein, isoform CRA_a OS=Rattus norvegicus OX=10116 GN=Strbp PE=1 SV=1	-0.401635	0.36137
F1LMC7	Septin 7 OS=Rattus norvegicus OX=10116 GN=Sept7 PE=1 SV=3	-0.142417	0.36137
G3V8K2	Guanine nucleotide-binding protein subunit gamma OS=Rattus norvegicus OX=10116 GN=Gng3 PE=1 SV=1	-0.186065	0.359644
D3ZGK7	Carboxylic ester hydrolase OS=Rattus norvegicus OX=10116 GN=Ces1c PE=1 SV=3	0.296311	0.358347
A0A0G2JXW4	Heterogeneous nuclear ribonucleoprotein C OS=Rattus norvegicus OX=10116 GN=Hnrnpc PE=1 SV=1	-0.405451	0.357163
O70352	CD82 antigen OS=Rattus norvegicus OX=10116 GN=Cd82 PE=1 SV=1	-0.217591	0.355565
A0A096MKH2	Similar to RIKEN cDNA 1110059P08 OS=Rattus norvegicus OX=10116 GN=Vta1 PE=1 SV=1	-0.140826	0.35538
Q5PQQ2	WW domain-binding protein 11 OS=Rattus norvegicus OX=10116 GN=Wbp11 PE=1 SV=1	-0.309359	0.352566
G3V7G0	Dynein light intermediate chain OS=Rattus norvegicus OX=10116 GN=Dync1li1 PE=1 SV=1	0.171207	0.352566
B5DEL8	NADH dehydrogenase (Ubiquinone) Fe-S protein 5 OS=Rattus norvegicus OX=10116 GN=Ndufs5 PE=1 SV=1	0.24245	0.352566
Q7TP40	PEST proteolytic signal-containing nuclear protein OS=Rattus norvegicus OX=10116 GN=Pcnp PE=1 SV=1	-0.179515	0.348912
G3V6H0	RCG48149, isoform CRA_b OS=Rattus norvegicus OX=10116 GN=LOC100363782 PE=1 SV=1	0.284514	0.348912
F1M7L6	Secretogranin III, isoform CRA_a OS=Rattus norvegicus OX=10116 GN=Scg3 PE=1 SV=2	0.288063	0.348912
P06685	Sodium/potassium-transporting ATPase subunit alpha-1 OS=Rattus norvegicus OX=10116 GN=Atp1a1 PE=1 SV=1	0.316146	0.34881
P32232	Cystathionine beta-synthase OS=Rattus norvegicus OX=10116 GN=Cbs PE=1 SV=3	-0.134477	0.348736
P27139	Carbonic anhydrase 2 OS=Rattus norvegicus OX=10116 GN=Ca2 PE=1 SV=2	-0.140826	0.347553
A0A0G2K151	Apolipoprotein E OS=Rattus norvegicus OX=10116 GN=Apoe PE=1 SV=1	-0.139236	0.347553
M0RAQ6	Hexokinase-1 OS=Rattus norvegicus OX=10116 GN=Hk1 PE=1 SV=2	0.22404	0.347553
P13234	Calcium/calmodulin-dependent protein kinase type IV OS=Rattus norvegicus OX=10116 GN=Camk4 PE=1 SV=3	-0.136062	0.345856
G3V8C3	Vimentin OS=Rattus norvegicus OX=10116 GN=Vim PE=1 SV=1	0.197865	0.345856
B2RYR2	Growth hormone OS=Rattus norvegicus OX=10116 GN=Gh1 PE=2 SV=1	0.508936	0.345856
Q5I0F0	Developmentally-regulated GTP-binding protein 1 OS=Rattus norvegicus OX=10116 GN=Drg1 PE=1 SV=1	0.510962	0.345856
Q62717	Calcium-dependent secretion activator 1 OS=Rattus norvegicus OX=10116 GN=Cadps PE=1 SV=1	-0.139236	0.341931
P68370	Tubulin alpha-1A chain OS=Rattus norvegicus OX=10116 GN=Tuba1a PE=1 SV=1	0.164786	0.34046
P54311	Guanine nucleotide-binding protein G(I)/G(S)/G(T) subunit beta-1 OS=Rattus norvegicus OX=10116 GN=Gnb1 PE=1 SV=4	-0.139236	0.340188
A0A0G2K6I4	ENAH, actin regulator OS=Rattus norvegicus OX=10116 GN=Enah PE=1 SV=1	-0.158429	0.339515
P62824	Ras-related protein Rab-3C OS=Rattus norvegicus OX=10116 GN=Rab3c PE=1 SV=1	-0.152003	0.339515
Q6QI09	ATP synthase subunit gamma, mitochondrial OS=Rattus norvegicus OX=10116 GN=Taf3 PE=1 SV=1	0.168642	0.339515
F1LZX7	60S ribosomal protein L17 OS=Rattus norvegicus OX=10116 GN=Rpl17 PE=1 SV=2	0.221568	0.339515
F2Z3T7	Isochorismatase domain-containing protein 1 OS=Rattus norvegicus OX=10116 GN=LOC103694869 PE=1 SV=1	0.299831	0.339515
D4A304	DIRAS family GTPase 1 OS=Rattus norvegicus OX=10116 GN=Diras1 PE=4 SV=1	0.299831	0.339515
P07154	Cathepsin L1 OS=Rattus norvegicus OX=10116 GN=Ctsl PE=1 SV=2	0.317304	0.339515
Q924K2	FAS-associated factor 1 OS=Rattus norvegicus OX=10116 GN=Faf1 PE=1 SV=1	0.336855	0.339515
Q32KJ5	N-acetylglucosamine-6-sulfatase OS=Rattus norvegicus OX=10116 GN=Gns PE=1 SV=1	0.418999	0.339515
Q505I9	Epsin-2 OS=Rattus norvegicus OX=10116 GN=Epn2 PE=1 SV=1	-0.134477	0.337083
A0A0G2K3C5	Cystathionine gamma-lyase OS=Rattus norvegicus OX=10116 GN=Cth PE=1 SV=1	0.331132	0.337083
A0A0H2UHX3	40S ribosomal protein S4 OS=Rattus norvegicus OX=10116 GN=Rps4x-ps9 PE=3 SV=1	0.166073	0.336006
F1M3P6	Protein SCAI OS=Rattus norvegicus OX=10116 GN=Scai PE=1 SV=2	-0.164884	0.333388
Q5XIF6	Tubulin alpha-4A chain OS=Rattus norvegicus OX=10116 GN=Tuba4a PE=1 SV=1	0.16092	0.332323
Q5M963	Cytidine monophosphate N-acetylneuraminic acid synthetase OS=Rattus norvegicus OX=10116 GN=Cmas PE=1 SV=1	0.263034	0.331747
A0A0G2K2B3	Far upstream element-binding protein 2 OS=Rattus norvegicus OX=10116 GN=Khsrp PE=1 SV=1	0.164786	0.331631
Q6P2A5	GTP:AMP phosphotransferase AK3, mitochondrial OS=Rattus norvegicus OX=10116 GN=Ak3 PE=1 SV=1	0.232661	0.331508
D4ADE5	Histone-lysine N-methyltransferase SETD7 OS=Rattus norvegicus OX=10116 GN=Setd7 PE=1 SV=1	-0.129734	0.331194
P11762	Galectin-1 OS=Rattus norvegicus OX=10116 GN=Lgals1 PE=1 SV=2	0.259423	0.331194
M0R660	Glyceraldehyde-3-phosphate dehydrogenase OS=Rattus norvegicus OX=10116 PE=1 SV=1	-0.134477	0.328907
F1LPK7	Plastin 3 (T-isoform), isoform CRA_a OS=Rattus norvegicus OX=10116 GN=Pls3 PE=1 SV=2	0.159629	0.322148
G3V8L3	Lamin A, isoform CRA_b OS=Rattus norvegicus OX=10116 GN=Lmna PE=1 SV=1	0.159629	0.322135
P37361	Metallothionein-3 OS=Rattus norvegicus OX=10116 GN=Mt3 PE=2 SV=1	-0.132894	0.322058
P97617	Glyceraldehyde 3-phosphate dehydrogenase (Fragment) OS=Rattus norvegicus OX=10116 GN=GAPDH PE=2 SV=1	0.296311	0.322058
D3ZDI7	Serine/threonine-protein phosphatase 2A 56 kDa regulatory subunit OS=Rattus norvegicus OX=10116 GN=Ppp2r5a PE=1 SV=1	0.515006	0.322058
P02696	Retinol-binding protein 1 OS=Rattus norvegicus OX=10116 GN=Rbp1 PE=1 SV=2	0.380729	0.321687
D3ZDU5	Profilin OS=Rattus norvegicus OX=10116 GN=Pfn2 PE=3 SV=1	-0.132894	0.321094
Q9R1T5	Aspartoacylase OS=Rattus norvegicus OX=10116 GN=Aspa PE=1 SV=2	-0.131313	0.321094
Q6AYS3	Carboxypeptidase OS=Rattus norvegicus OX=10116 GN=Ctsa PE=1 SV=1	0.279768	0.320628
P63081	V-type proton ATPase 16 kDa proteolipid subunit OS=Rattus norvegicus OX=10116 GN=Atp6v0c PE=2 SV=1	-0.161653	0.320112
Q63011	Zero beta-globin (Fragment) OS=Rattus norvegicus OX=10116 PE=3 SV=1	-0.132894	0.319545
Q5M827	Pirin OS=Rattus norvegicus OX=10116 GN=Pir PE=1 SV=1	0.321928	0.317833
Q4QQR9	Protein MEMO1 OS=Rattus norvegicus OX=10116 GN=Memo1 PE=1 SV=1	0.375178	0.314859
P16409	Myosin light chain 3 OS=Rattus norvegicus OX=10116 GN=Myl3 PE=1 SV=2	-0.145605	0.313374
P47727	Carbonyl reductase [NADPH] 1 OS=Rattus norvegicus OX=10116 GN=Cbr1 PE=1 SV=2	-0.22095	0.309281
F1LST4	Microtubule-associated protein OS=Rattus norvegicus OX=10116 GN=Mapt PE=1 SV=1	-0.129734	0.30075
P61751	ADP-ribosylation factor 4 OS=Rattus norvegicus OX=10116 GN=Arf4 PE=2 SV=2	-0.161653	0.299201
Q6P6G4	Phosphoglycerate mutase OS=Rattus norvegicus OX=10116 GN=Bpgm PE=1 SV=1	-0.132894	0.299201
F1LRV6	GMP reductase OS=Rattus norvegicus OX=10116 GN=Gmpr PE=3 SV=1	-0.128156	0.299201
D4A5J1	Kelch repeat and BTB domain-containing 11 OS=Rattus norvegicus OX=10116 GN=Kbtbd11 PE=1 SV=1	0.233888	0.299201
A0A0G2JT50	Growth arrest-specific protein 7 OS=Rattus norvegicus OX=10116 GN=Gas7 PE=4 SV=1	0.27739	0.299201
A0A0G2JTV2	Non-muscle caldesmon OS=Rattus norvegicus OX=10116 GN=Cald1 PE=1 SV=1	0.324235	0.297923
D3ZC63	Cytidine/uridine monophosphate kinase 2 OS=Rattus norvegicus OX=10116 GN=Cmpk2 PE=1 SV=3	0.332278	0.297923
P29314	40S ribosomal protein S9 OS=Rattus norvegicus OX=10116 GN=Rps9 PE=1 SV=4	0.175045	0.295023
Q9Z269	Vesicle-associated membrane protein-associated protein B OS=Rattus norvegicus OX=10116 GN=Vapb PE=1 SV=3	0.308011	0.295023
P04041	Glutathione peroxidase 1 OS=Rattus norvegicus OX=10116 GN=Gpx1 PE=1 SV=4	-0.142417	0.29467
Q62651	Delta(3,5)-Delta(2,4)-dienoyl-CoA isomerase, mitochondrial OS=Rattus norvegicus OX=10116 GN=Ech1 PE=1 SV=2	-0.123434	0.29359
D4AB01	Histidine triad nucleotide binding protein 2 (Predicted), isoform CRA_a OS=Rattus norvegicus OX=10116 GN=Hint2 PE=1 SV=1	-0.114035	0.292521
A0A0G2K5B0	TBC1 domain family, member 24 OS=Rattus norvegicus OX=10116 GN=Tbc1d24 PE=1 SV=1	-0.118727	0.291802
P23514	Coatomer subunit beta OS=Rattus norvegicus OX=10116 GN=Copb1 PE=1 SV=1	0.298658	0.291802
Q9QYL8	Acyl-protein thioesterase 2 OS=Rattus norvegicus OX=10116 GN=Lypla2 PE=1 SV=1	-0.12658	0.290296
D3ZP49	Coiled-coil domain-containing protein 72-like OS=Rattus norvegicus OX=10116 GN=LOC100910678 PE=4 SV=2	-0.117161	0.290104
F8WFK6	Glutathione peroxidase OS=Rattus norvegicus OX=10116 GN=Gpx4 PE=1 SV=2	0.250962	0.290104
Q9QYW3	MOB-like protein phocein OS=Rattus norvegicus OX=10116 GN=Mob4 PE=1 SV=1	-0.109359	0.289913
A0A0G2K4U4	Voltage-dependent L-type calcium channel subunit beta-1 OS=Rattus norvegicus OX=10116 GN=Cacnb1 PE=1 SV=1	-0.21927	0.289151
P52481	Adenylyl cyclase-associated protein 2 OS=Rattus norvegicus OX=10116 GN=Cap2 PE=1 SV=1	-0.128156	0.289151
P11980	Pyruvate kinase PKM OS=Rattus norvegicus OX=10116 GN=Pkm PE=1 SV=3	-0.128156	0.289151
P61765	Syntaxin-binding protein 1 OS=Rattus norvegicus OX=10116 GN=Stxbp1 PE=1 SV=1	-0.128156	0.289151
Q5XII0	Mammalian ependymin-related protein 1 OS=Rattus norvegicus OX=10116 GN=Epdr1 PE=1 SV=1	0.171207	0.289151
B0BN99	Hmgb3 protein OS=Rattus norvegicus OX=10116 GN=Hmgb3 PE=1 SV=1	0.438293	0.289151
P48675	Desmin OS=Rattus norvegicus OX=10116 GN=Des PE=1 SV=2	0.495695	0.289151
A0A0G2JX25	GMP reductase OS=Rattus norvegicus OX=10116 GN=Gmpr2 PE=1 SV=1	-0.120294	0.28853
Q6PDV8	60S ribosomal protein L22 OS=Rattus norvegicus OX=10116 GN=LOC100360057 PE=1 SV=1	-0.115597	0.28853
B2RYN3	Eukaryotic translation elongation factor 1 epsilon 1 OS=Rattus norvegicus OX=10116 GN=Eef1e1 PE=1 SV=1	0.41684	0.28853
Q02563	Synaptic vesicle glycoprotein 2A OS=Rattus norvegicus OX=10116 GN=Sv2a PE=1 SV=2	0.159629	0.286749
A0A0G2K2W5	Myosin light chain 7 OS=Rattus norvegicus OX=10116 GN=Myl7 PE=1 SV=1	-0.332789	0.286445
P13233	2',3'-cyclic-nucleotide 3'-phosphodiesterase OS=Rattus norvegicus OX=10116 GN=Cnp PE=1 SV=2	-0.12658	0.286445
P62775	Myotrophin OS=Rattus norvegicus OX=10116 GN=Mtpn PE=1 SV=2	0.151859	0.286445
Q6P6T6	Cathepsin D OS=Rattus norvegicus OX=10116 GN=Ctsd PE=1 SV=1	0.151859	0.286445
D3ZHY9	RAS protein activator like 1 (GAP1 like) (Predicted) OS=Rattus norvegicus OX=10116 GN=Rasal1 PE=4 SV=2	0.169925	0.286445
A0A0G2JYB1	F-actin-capping protein subunit beta OS=Rattus norvegicus OX=10116 GN=Capzb PE=1 SV=1	-0.12658	0.285902
Q5I0G4	Glycine--tRNA ligase OS=Rattus norvegicus OX=10116 GN=Gars1 PE=1 SV=2	-0.12658	0.285902
G3V8Q2	Alpha-internexin OS=Rattus norvegicus OX=10116 GN=Ina PE=1 SV=1	0.24123	0.285902
Q6AYF8	RCG43931 OS=Rattus norvegicus OX=10116 GN=Serpinb9 PE=1 SV=1	-0.139236	0.284448
G3V803	Cadherin-2 OS=Rattus norvegicus OX=10116 GN=Cdh2 PE=1 SV=1	-0.176251	0.284127
B2RZ27	SH3 domain binding glutamic acid-rich protein-like 3 OS=Rattus norvegicus OX=10116 GN=Sh3bgrl3 PE=1 SV=1	-0.125006	0.284127
A0A0G2K2C7	Ubiquitin-specific peptidase 9, X-linked OS=Rattus norvegicus OX=10116 GN=Usp9x PE=1 SV=1	0.182692	0.284127
G3V6L8	RCG61894, isoform CRA_a OS=Rattus norvegicus OX=10116 GN=Strn PE=1 SV=1	0.265437	0.284127
F7F1Y3	Vacuolar protein sorting-associated protein 4A OS=Rattus norvegicus OX=10116 GN=Vps4a PE=1 SV=1	0.302173	0.284127
Q499P2	Leukotriene A(4) hydrolase OS=Rattus norvegicus OX=10116 GN=Lta4h PE=1 SV=1	-0.114035	0.283903
Q63486	Ras-related GTP-binding protein A OS=Rattus norvegicus OX=10116 GN=Rraga PE=1 SV=1	0.324235	0.282297
Q6AYI1	DEAD (Asp-Glu-Ala-Asp) box polypeptide 5 OS=Rattus norvegicus OX=10116 GN=Ddx5 PE=1 SV=1	0.169925	0.281958
P09951	Synapsin-1 OS=Rattus norvegicus OX=10116 GN=Syn1 PE=1 SV=3	-0.125006	0.280844
P62755	40S ribosomal protein S6 OS=Rattus norvegicus OX=10116 GN=Rps6 PE=1 SV=1	0.180148	0.280844
D3ZPP2	ADP-ribosylation factor-like GTPase 8A OS=Rattus norvegicus OX=10116 GN=Arl8a PE=1 SV=1	0.454176	0.280844
D4AE02	Uncharacterized protein OS=Rattus norvegicus OX=10116 PE=1 SV=3	0.286881	0.279836
P05197	Elongation factor 2 OS=Rattus norvegicus OX=10116 GN=Eef2 PE=1 SV=4	-0.123434	0.276919
O35274	Neurabin-2 OS=Rattus norvegicus OX=10116 GN=Ppp1r9b PE=1 SV=1	-0.123434	0.276511
Q6AYT3	RNA-splicing ligase RtcB homolog OS=Rattus norvegicus OX=10116 GN=Rtcb PE=2 SV=1	0.166073	0.271957
D3ZXL1	RBR-type E3 ubiquitin transferase OS=Rattus norvegicus OX=10116 GN=Arih1 PE=1 SV=1	-0.254978	0.269648
Q5XIF4	Small ubiquitin-related modifier 3 OS=Rattus norvegicus OX=10116 GN=Sumo3 PE=3 SV=1	0.153157	0.269648
M0RD40	SIK family kinase 3 OS=Rattus norvegicus OX=10116 GN=Sik3 PE=1 SV=2	0.235114	0.268913
Q5U2R7	LRP chaperone MESD OS=Rattus norvegicus OX=10116 GN=Mesd PE=2 SV=1	0.254594	0.268913
P14841	Cystatin-C OS=Rattus norvegicus OX=10116 GN=Cst3 PE=1 SV=2	0.146655	0.26866
Q45QK6	Guanine nucleotide-binding protein subunit gamma (Fragment) OS=Rattus norvegicus OX=10116 GN=Gng2 PE=2 SV=1	-0.115597	0.266274
D3ZUQ0	RILP-like protein 1 OS=Rattus norvegicus OX=10116 GN=Rilpl1 PE=1 SV=1	0.377401	0.265414
Q7TQ77	Ac1288 OS=Rattus norvegicus OX=10116 PE=1 SV=1	0.328836	0.26537
Q5HZE4	Methylthioribose-1-phosphate isomerase OS=Rattus norvegicus OX=10116 GN=Mri1 PE=1 SV=1	-0.109359	0.264973
P0DP31	Calmodulin-3 OS=Rattus norvegicus OX=10116 GN=Calm3 PE=1 SV=1	-0.121863	0.264483
M0RBL8	Transcription elongation factor A (SII)-like 6 OS=Rattus norvegicus OX=10116 GN=Tceal6 PE=1 SV=1	0.177599	0.263082
A0A1W2Q6F8	NADH dehydrogenase [ubiquinone] 1 alpha subcomplex subunit 10, mitochondrial OS=Rattus norvegicus OX=10116 GN=Ndufa10l1 PE=3 SV=1	0.204141	0.262717
P00564	Creatine kinase M-type OS=Rattus norvegicus OX=10116 GN=Ckm PE=1 SV=2	0.283329	0.262717
B5DFI3	AP complex subunit sigma OS=Rattus norvegicus OX=10116 GN=Ap1s1 PE=1 SV=1	-0.16004	0.261863
D4A053	Protein Shroom2 OS=Rattus norvegicus OX=10116 GN=Shroom2 PE=1 SV=2	-0.114035	0.261029
D3ZUC9	Oxidative stress-responsive kinase 1 OS=Rattus norvegicus OX=10116 GN=Oxsr1 PE=1 SV=1	-0.153607	0.259822
Q9JHL4	Drebrin-like protein OS=Rattus norvegicus OX=10116 GN=Dbnl PE=1 SV=1	-0.120294	0.259822
B5DFL9	SEC14 and spectrin domain-containing 1 OS=Rattus norvegicus OX=10116 GN=Sestd1 PE=1 SV=1	0.288063	0.259822
F1M695	YjeF N-terminal domain-containing 3 OS=Rattus norvegicus OX=10116 GN=Yjefn3 PE=4 SV=3	0.202888	0.258353
Q1M168	Caytaxin OS=Rattus norvegicus OX=10116 GN=Atcay PE=1 SV=1	-0.109359	0.257868
P12346	Serotransferrin OS=Rattus norvegicus OX=10116 GN=Tf PE=1 SV=3	0.146655	0.257868
D4AE68	Guanine nucleotide binding protein, alpha q polypeptide, isoform CRA_a OS=Rattus norvegicus OX=10116 GN=Gnaq PE=1 SV=2	-0.186065	0.25593
Q9WV25	Poly(U)-binding-splicing factor PUF60 OS=Rattus norvegicus OX=10116 GN=Puf60 PE=2 SV=2	-0.129734	0.255809
Q80Z30	Protein phosphatase 1E OS=Rattus norvegicus OX=10116 GN=Ppm1e PE=1 SV=1	-0.120294	0.255809
P61459	Pterin-4-alpha-carbinolamine dehydratase OS=Rattus norvegicus OX=10116 GN=Pcbd1 PE=1 SV=2	0.187768	0.255809
D3ZSE0	40S ribosomal protein S21 OS=Rattus norvegicus OX=10116 PE=3 SV=1	-0.107803	0.255703
F1M1D5	Tubulin folding cofactor D OS=Rattus norvegicus OX=10116 GN=Tbcd PE=1 SV=3	0.303342	0.254773
D3ZC56	Dystonin OS=Rattus norvegicus OX=10116 GN=Dst PE=1 SV=3	-0.274041	0.25472
G3V8V3	Alpha-1,4 glucan phosphorylase OS=Rattus norvegicus OX=10116 GN=Pygm PE=1 SV=1	0.15056	0.25472
Q6XVN8	Microtubule-associated proteins 1A/1B light chain 3A OS=Rattus norvegicus OX=10116 GN=Map1lc3a PE=1 SV=1	0.145351	0.2547
G3V6P6	RNA binding motif protein 3, isoform CRA_a OS=Rattus norvegicus OX=10116 GN=Rbm3 PE=1 SV=1	0.314986	0.254047
Q7TP38	Amine oxidase OS=Rattus norvegicus OX=10116 PE=2 SV=1	0.326537	0.254047
O35796	Complement component 1 Q subcomponent-binding protein, mitochondrial OS=Rattus norvegicus OX=10116 GN=C1qbp PE=1 SV=2	0.149259	0.253774
D4A9D6	DEAH (Asp-Glu-Ala-His) box polypeptide 9 (Predicted) OS=Rattus norvegicus OX=10116 GN=Dhx9 PE=1 SV=1	-0.118727	0.252758
P39069	Adenylate kinase isoenzyme 1 OS=Rattus norvegicus OX=10116 GN=Ak1 PE=1 SV=3	-0.118727	0.252715
Q9ESH6	Glutaredoxin-1 OS=Rattus norvegicus OX=10116 GN=Glrx PE=3 SV=3	-0.114035	0.252715
G3V949	CAP-Gly domain-containing linker protein 2 OS=Rattus norvegicus OX=10116 GN=Clip2 PE=1 SV=1	0.144046	0.252715
P08934	Kininogen-1 OS=Rattus norvegicus OX=10116 GN=Kng1 PE=2 SV=1	-0.293359	0.252576
D4A830	Inorganic pyrophosphatase 2 OS=Rattus norvegicus OX=10116 GN=Ppa2 PE=1 SV=2	0.254594	0.252576
Q5RKJ9	RAB10, member RAS oncogene family OS=Rattus norvegicus OX=10116 GN=Rab10 PE=1 SV=1	0.147958	0.249497
G3V7P6	Nudix (Nucleoside diphosphate linked moiety X)-type motif 16 (Predicted), isoform CRA_a OS=Rattus norvegicus OX=10116 GN=Nudt16 PE=1 SV=1	-0.147202	0.249384
F1LRZ7	Neurofilament heavy polypeptide OS=Rattus norvegicus OX=10116 GN=Nefh PE=1 SV=1	0.146655	0.249384
O08557	N(G),N(G)-dimethylarginine dimethylaminohydrolase 1 OS=Rattus norvegicus OX=10116 GN=Ddah1 PE=1 SV=3	0.144046	0.248347
P10824	Guanine nucleotide-binding protein G(i) subunit alpha-1 OS=Rattus norvegicus OX=10116 GN=Gnai1 PE=1 SV=3	-0.258425	0.24769
M0RAK2	RCG22622 OS=Rattus norvegicus OX=10116 GN=LOC684270 PE=1 SV=2	-0.212568	0.24769
B1WC49	Api5 protein OS=Rattus norvegicus OX=10116 GN=Api5 PE=1 SV=1	0.301002	0.246606
Q6IRS6	Fetub protein OS=Rattus norvegicus OX=10116 GN=Fetub PE=1 SV=1	-0.163268	0.246228
Q6AYA7	RCG48018 OS=Rattus norvegicus OX=10116 GN=Rfk PE=1 SV=1	0.368489	0.245978
Q64620	Serine/threonine-protein phosphatase 6 catalytic subunit OS=Rattus norvegicus OX=10116 GN=Ppp6c PE=2 SV=2	-0.12658	0.24578
Q9JMB3	Erythrocyte membrane protein band 4.1-like 3 OS=Rattus norvegicus OX=10116 GN=Epb41l3 PE=1 SV=1	-0.117161	0.244699
A0A140TAE2	RCG31730, isoform CRA_a OS=Rattus norvegicus OX=10116 GN=LOC500956 PE=1 SV=1	-0.253257	0.242494
Q641X3	Beta-hexosaminidase subunit alpha OS=Rattus norvegicus OX=10116 GN=Hexa PE=2 SV=1	0.253384	0.24216
P49620	Diacylglycerol kinase gamma OS=Rattus norvegicus OX=10116 GN=Dgkg PE=2 SV=1	0.248535	0.24167
D3ZSI8	Phosphatidylinositol 4-phosphate 5-kinase type-1 alpha OS=Rattus norvegicus OX=10116 GN=Pip5k1a PE=1 SV=1	-0.336428	0.241336
P15865	Histone H1.4 OS=Rattus norvegicus OX=10116 GN=H1-4 PE=1 SV=3	0.141433	0.241336
M0R665	60S ribosomal protein L29 OS=Rattus norvegicus OX=10116 PE=3 SV=1	-0.103147	0.240821
D3ZQD3	Oxoglutarate dehydrogenase-like OS=Rattus norvegicus OX=10116 GN=Ogdhl PE=1 SV=2	-0.21927	0.240423
D4A8T3	Coatomer subunit zeta OS=Rattus norvegicus OX=10116 GN=Copz1 PE=1 SV=1	-0.139236	0.240307
Q62952	Dihydropyrimidinase-related protein 3 OS=Rattus norvegicus OX=10116 GN=Dpysl3 PE=1 SV=2	0.141433	0.240307
A0A0G2JZ76	EH domain-containing protein (Fragment) OS=Rattus norvegicus OX=10116 PE=1 SV=1	0.42975	0.240307
G3V6U9	Actin-histidine N-methyltransferase OS=Rattus norvegicus OX=10116 GN=Setd3 PE=1 SV=1	-0.281036	0.239558
F1M787	Catenin delta-2 OS=Rattus norvegicus OX=10116 GN=Ctnnd2 PE=1 SV=3	-0.189351	0.239513
A0A096MIV5	ATP-binding cassette subfamily F member 2 OS=Rattus norvegicus OX=10116 GN=Abcf2 PE=1 SV=1	0.41792	0.239513
A0A0G2K0B6	Clathrin coat assembly protein AP180 OS=Rattus norvegicus OX=10116 GN=Snap91 PE=1 SV=1	-0.115597	0.23938
Q5XI90	Dynein light chain Tctex-type 3 OS=Rattus norvegicus OX=10116 GN=Dynlt3 PE=1 SV=1	-0.101598	0.238662
B0K021	RCG45476, isoform CRA_d OS=Rattus norvegicus OX=10116 GN=Rpl7a PE=2 SV=1	0.146655	0.238662
Q3B8Q0	Microtubule-associated protein RP/EB family member 2 OS=Rattus norvegicus OX=10116 GN=Mapre2 PE=1 SV=1	0.141433	0.238027
P49803	Regulator of G-protein signaling 7 OS=Rattus norvegicus OX=10116 GN=Rgs7 PE=1 SV=2	-0.142417	0.234247
A0A0G2K0H6	WD repeat domain 13 OS=Rattus norvegicus OX=10116 GN=Wdr13 PE=1 SV=1	-0.118727	0.234247
P70470	Acyl-protein thioesterase 1 OS=Rattus norvegicus OX=10116 GN=Lypla1 PE=1 SV=1	-0.139236	0.234142
D4ACM1	Elongator complex protein 3 OS=Rattus norvegicus OX=10116 GN=Elp3 PE=1 SV=2	0.314986	0.234142
A0A0G2K1R5	CaM kinase-like vesicle-associated protein OS=Rattus norvegicus OX=10116 GN=Camkv PE=1 SV=1	-0.114035	0.233802
A0A0G2K872	Cell adhesion molecule 3 OS=Rattus norvegicus OX=10116 GN=Cadm3 PE=1 SV=1	0.27262	0.233607
F1LMT5	PEX5-related protein OS=Rattus norvegicus OX=10116 GN=Pex5l PE=1 SV=2	-0.174621	0.233505
P63249	cAMP-dependent protein kinase inhibitor alpha OS=Rattus norvegicus OX=10116 GN=Pkia PE=1 SV=2	-0.121863	0.233505
Q91ZN1	Coronin-1A OS=Rattus norvegicus OX=10116 GN=Coro1a PE=1 SV=3	-0.114035	0.233505
A0A0G2K8D6	DCN1-like protein OS=Rattus norvegicus OX=10116 GN=Dcun1d1 PE=1 SV=1	-0.110916	0.233505
P14669	Annexin A3 OS=Rattus norvegicus OX=10116 GN=Anxa3 PE=1 SV=4	0.154454	0.232242
Q9WUW2	Vesicle associated membrane protein 2B OS=Rattus norvegicus OX=10116 GN=vamp2 PE=2 SV=1	0.140124	0.231971
A0A0G2K3Q6	Fructose-bisphosphate aldolase OS=Rattus norvegicus OX=10116 GN=Aldoc PE=1 SV=1	0.140124	0.231282
Q7TPI7	Ac2-269 OS=Rattus norvegicus OX=10116 GN=LOC100911453 PE=1 SV=1	0.222805	0.231282
A0A0U1RRP2	DCN1-like protein OS=Rattus norvegicus OX=10116 GN=NEWGENE_1582994 PE=1 SV=1	0.451013	0.231024
Q3KRE8	Tubulin beta-2B chain OS=Rattus norvegicus OX=10116 GN=Tubb2b PE=1 SV=1	0.172488	0.230831
F1M9G8	Histidine triad nucleotide-binding protein 3 OS=Rattus norvegicus OX=10116 GN=Hint3 PE=1 SV=1	-0.150401	0.230092
P18088	Glutamate decarboxylase 1 OS=Rattus norvegicus OX=10116 GN=Gad1 PE=2 SV=1	0.231432	0.230092
Q6P6T4	Echinoderm microtubule-associated protein-like 2 OS=Rattus norvegicus OX=10116 GN=Eml2 PE=1 SV=1	0.177599	0.230037
D3ZQG6	Tripartite motif-containing protein 2 OS=Rattus norvegicus OX=10116 GN=Trim2 PE=1 SV=2	-0.114035	0.229877
O88350	Serine hydrolase RBBP9 OS=Rattus norvegicus OX=10116 GN=Rbbp9 PE=1 SV=2	-0.101598	0.229877
Q08877	Dynamin-3 OS=Rattus norvegicus OX=10116 GN=Dnm3 PE=1 SV=2	0.249749	0.22886
P0C6S7	Ankyrin repeat and sterile alpha motif domain-containing protein 1B OS=Rattus norvegicus OX=10116 GN=Anks1b PE=1 SV=1	-0.236164	0.22861
A0A0G2K5X6	Tyrosine-protein kinase receptor OS=Rattus norvegicus OX=10116 GN=Ntrk2 PE=1 SV=1	-0.289827	0.227856
A0A1W2Q627	Eukaryotic translation initiation factor 4E OS=Rattus norvegicus OX=10116 GN=Eif4e PE=1 SV=1	-0.128156	0.227856
F1M0Z3	Copine 4 OS=Rattus norvegicus OX=10116 GN=Cpne4 PE=4 SV=2	-0.109359	0.227856
P40329	Arginine--tRNA ligase, cytoplasmic OS=Rattus norvegicus OX=10116 GN=Rars1 PE=1 SV=2	0.177599	0.227856
D3ZA31	Myotubularin related protein 2 (Predicted), isoform CRA_b OS=Rattus norvegicus OX=10116 GN=Mtmr2 PE=1 SV=1	-0.132894	0.227384
Q9JLD2	Neuroserpin OS=Rattus norvegicus OX=10116 GN=Serpini1 PE=1 SV=1	0.375178	0.224961
D3ZPJ0	Shisa family member 7 OS=Rattus norvegicus OX=10116 GN=Shisa7 PE=1 SV=1	-0.184425	0.223796
B3GNI6	Septin-11 OS=Rattus norvegicus OX=10116 GN=Septin11 PE=1 SV=1	-0.112475	0.223796
A0A0G2K4W2	Transcription factor BTF3 OS=Rattus norvegicus OX=10116 PE=3 SV=1	-0.103147	0.222419
P62882	Guanine nucleotide-binding protein subunit beta-5 OS=Rattus norvegicus OX=10116 GN=Gnb5 PE=2 SV=1	-0.0969617	0.222419
D3ZJ01	RAB11-binding and LisH domain, coiled-coil and HEAT repeat-containing OS=Rattus norvegicus OX=10116 GN=Relch PE=1 SV=1	-0.093879	0.222419
D3ZC07	Protein kinase N3 OS=Rattus norvegicus OX=10116 GN=Pkn3 PE=1 SV=3	0.140124	0.222419
D3ZJF9	Alpha-galactosidase OS=Rattus norvegicus OX=10116 GN=Gla PE=1 SV=2	0.204141	0.222327
D4AE88	Family with sequence similarity 120B OS=Rattus norvegicus OX=10116 GN=Fam120b PE=1 SV=1	-0.286304	0.219822
Q6AYG3	Exopolyphosphatase PRUNE1 OS=Rattus norvegicus OX=10116 GN=Prune1 PE=1 SV=1	0.250962	0.21738
O08816	Neural Wiskott-Aldrich syndrome protein OS=Rattus norvegicus OX=10116 GN=Wasl PE=1 SV=2	-0.0954196	0.216522
P60825	Cold-inducible RNA-binding protein OS=Rattus norvegicus OX=10116 GN=Cirbp PE=2 SV=1	0.288063	0.21613
P50411	Protein phosphatase inhibitor 2 OS=Rattus norvegicus OX=10116 GN=Ppp1r2 PE=1 SV=2	-0.0969617	0.215197
Q9EPB1	Dipeptidyl peptidase 2 OS=Rattus norvegicus OX=10116 GN=Dpp7 PE=1 SV=1	0.228973	0.215171
B0K008	Eukaryotic translation initiation factor 1 OS=Rattus norvegicus OX=10116 GN=Eif1 PE=1 SV=1	-0.129734	0.215158
A0A1B0GWS0	PTPRF-interacting protein alpha 1 OS=Rattus norvegicus OX=10116 GN=Ppfia1 PE=1 SV=1	-0.148801	0.214683
A0A146J2K6	Lasp-2 OS=Rattus norvegicus OX=10116 GN=Nebl PE=2 SV=1	-0.109359	0.214683
F7F2F3	Heat shock 70 kDa protein 4L OS=Rattus norvegicus OX=10116 GN=Hspa4l PE=1 SV=1	0.134878	0.214683
B5DEP7	Small nuclear ribonucleoprotein G OS=Rattus norvegicus OX=10116 GN=Snrpg PE=1 SV=1	0.232661	0.214683
P13471	40S ribosomal protein S14 OS=Rattus norvegicus OX=10116 GN=Rps14 PE=2 SV=3	0.137504	0.213971
A0A0G2K6F9	Cleavage stimulation factor subunit 2 OS=Rattus norvegicus OX=10116 GN=Cstf2 PE=1 SV=1	0.391768	0.213971
Q6T487	Alpha-actinin-1 OS=Rattus norvegicus OX=10116 GN=Actn1 PE=1 SV=1	-0.109359	0.212596
A0A140TAF0	RCG62531, isoform CRA_g OS=Rattus norvegicus OX=10116 GN=Tpm3 PE=1 SV=1	0.141433	0.212217
Q4G017	Nischarin OS=Rattus norvegicus OX=10116 GN=Nisch PE=2 SV=2	0.243669	0.212217
D2XV59	GTP-binding protein 1 OS=Rattus norvegicus OX=10116 GN=Gtpbp1 PE=1 SV=1	-0.268817	0.211227
Q5FWY5	AH receptor-interacting protein OS=Rattus norvegicus OX=10116 GN=Aip PE=1 SV=1	-0.147202	0.210833
M0RCP9	Peptidyl-prolyl cis-trans isomerase OS=Rattus norvegicus OX=10116 GN=Pin4 PE=1 SV=1	0.283329	0.210786
D4AAT4	RCG48672 OS=Rattus norvegicus OX=10116 GN=Snrpf PE=1 SV=1	0.240009	0.21056
A0A0G2JSR6	Guanine nucleotide-binding protein subunit gamma OS=Rattus norvegicus OX=10116 GN=Gng7 PE=3 SV=1	-0.199255	0.210255
P04639	Apolipoprotein A-I OS=Rattus norvegicus OX=10116 GN=Apoa1 PE=1 SV=2	-0.15682	0.210255
B4F768	Multifunctional fusion protein (Fragment) OS=Rattus norvegicus OX=10116 GN=Aldh4a1 PE=2 SV=1	-0.120294	0.209535
A0A0G2K6U1	Vesicle-fusing ATPase OS=Rattus norvegicus OX=10116 GN=Nsf PE=1 SV=1	-0.107803	0.209535
A0A0G2JSW3	Globin a4 OS=Rattus norvegicus OX=10116 GN=Hbb PE=1 SV=1	0.133564	0.209535
G3V7J0	Aldehyde dehydrogenase family 6, subfamily A1, isoform CRA_b OS=Rattus norvegicus OX=10116 GN=Aldh6a1 PE=1 SV=1	0.138814	0.209535
Q6AYK3	Inositol-3-phosphate synthase 1 OS=Rattus norvegicus OX=10116 GN=Isyna1 PE=3 SV=2	0.14274	0.209535
Q5XHZ0	Heat shock protein 75 kDa, mitochondrial OS=Rattus norvegicus OX=10116 GN=Trap1 PE=1 SV=1	-0.234465	0.208988
A0A0G2QC21	Rho guanine nucleotide exchange factor 7 OS=Rattus norvegicus OX=10116 GN=Arhgef7 PE=1 SV=1	-0.14401	0.207688
D4AAX6	Phosphoinositide phospholipase C OS=Rattus norvegicus OX=10116 GN=Plch2 PE=1 SV=3	-0.181149	0.206401
B0BNJ1	LOC683667 protein OS=Rattus norvegicus OX=10116 GN=Sri PE=1 SV=1	0.15056	0.206401
D4A435	Intercellular adhesion molecule 5 OS=Rattus norvegicus OX=10116 GN=Icam5 PE=1 SV=1	-0.106249	0.206134
B5DEN9	Vacuolar protein sorting-associated protein 28 homolog OS=Rattus norvegicus OX=10116 GN=Vps28 PE=2 SV=1	-0.1976	0.205794
Q498R7	CXXC motif containing zinc binding protein OS=Rattus norvegicus OX=10116 GN=Czib PE=2 SV=1	0.171207	0.205794
Q9JLT5	WFS1 OS=Rattus norvegicus OX=10116 GN=Wfs1 PE=2 SV=1	-0.232769	0.204896
A0A0G2KAW5	WD repeat domain 48 OS=Rattus norvegicus OX=10116 GN=Wdr48 PE=1 SV=1	-0.109359	0.204407
P21670	Proteasome subunit alpha type-4 OS=Rattus norvegicus OX=10116 GN=Psma4 PE=1 SV=1	0.132248	0.204407
P21531	60S ribosomal protein L3 OS=Rattus norvegicus OX=10116 GN=Rpl3 PE=1 SV=3	0.140124	0.204407
D3ZXF9	Mitochondrial ribosomal protein L12 OS=Rattus norvegicus OX=10116 GN=Mrpl12 PE=1 SV=1	0.343692	0.203299
Q6AYG5	Ethylmalonyl-CoA decarboxylase OS=Rattus norvegicus OX=10116 GN=Echdc1 PE=1 SV=1	-0.0923402	0.203125
B5DF46	Phosphomannomutase OS=Rattus norvegicus OX=10116 GN=Pmm2 PE=1 SV=1	-0.125006	0.202676
B0BN85	Protein SGT1 homolog OS=Rattus norvegicus OX=10116 GN=Sugt1 PE=2 SV=1	0.149259	0.202676
Q66H62	Ubiquitin carboxyl-terminal hydrolase CYLD OS=Rattus norvegicus OX=10116 GN=Cyld PE=1 SV=1	-0.309359	0.201691
A0A1W2Q6C2	ADAM metallopeptidase domain 11 OS=Rattus norvegicus OX=10116 GN=Adam11 PE=4 SV=1	-0.194295	0.199839
D3ZY47	Similar to RIKEN cDNA 2310022B05 OS=Rattus norvegicus OX=10116 GN=RGD1559896 PE=1 SV=1	-0.222633	0.19887
D3ZMS0	Protein C10-like OS=Rattus norvegicus OX=10116 GN=LOC100911713 PE=1 SV=1	-0.125006	0.19887
A0A0H2UI35	Homer protein homolog 1 OS=Rattus norvegicus OX=10116 GN=Homer1 PE=1 SV=1	-0.0908029	0.19887
A0A0G2K737	Thioredoxin-like protein 1 OS=Rattus norvegicus OX=10116 GN=Txnl1 PE=1 SV=1	0.130931	0.19887
D3ZJ08	Histone H3 OS=Rattus norvegicus OX=10116 GN=Hist2h3c2 PE=1 SV=1	-0.258425	0.198151
A0A097PE04	Cytochrome c oxidase subunit 2 OS=Rattus norvegicus OX=10116 GN=COX2 PE=3 SV=1	-0.222633	0.198151
Q68FZ8	Propionyl coenzyme A carboxylase, beta polypeptide OS=Rattus norvegicus OX=10116 GN=Pccb PE=1 SV=1	-0.194295	0.198151
D4ABP9	F-box only protein 3 OS=Rattus norvegicus OX=10116 GN=Fbxo3 PE=3 SV=1	-0.174621	0.198151
Q5RKG9	Eukaryotic translation initiation factor 4B OS=Rattus norvegicus OX=10116 GN=Eif4b PE=1 SV=1	-0.107803	0.198151
B4F7A3	Galectin OS=Rattus norvegicus OX=10116 GN=Lgalsl PE=1 SV=1	0.147958	0.198151
O08629	Transcription intermediary factor 1-beta OS=Rattus norvegicus OX=10116 GN=Trim28 PE=1 SV=2	0.16092	0.198151
G3V624	Coronin OS=Rattus norvegicus OX=10116 GN=Coro1c PE=1 SV=1	-0.104697	0.196782
Q63622	Disks large homolog 2 OS=Rattus norvegicus OX=10116 GN=Dlg2 PE=1 SV=1	0.145351	0.196782
P84100	60S ribosomal protein L19 OS=Rattus norvegicus OX=10116 GN=Rpl19 PE=1 SV=1	0.212881	0.196782
A0A0G2K9T4	Microtubule-actin cross-linking factor 1 OS=Rattus norvegicus OX=10116 GN=Macf1 PE=1 SV=1	0.177599	0.195126
B0BN83	Armadillo repeat-containing protein 1 OS=Rattus norvegicus OX=10116 GN=Armc1 PE=1 SV=1	0.316146	0.195126
D3ZEB8	40S ribosomal protein S12 OS=Rattus norvegicus OX=10116 PE=3 SV=1	0.414677	0.195126
F1M5N4	Malic enzyme OS=Rattus norvegicus OX=10116 GN=Me3 PE=3 SV=2	-0.103147	0.194842
B2RZ68	DDB1 and CUL4-associated factor 7 OS=Rattus norvegicus OX=10116 GN=Dcaf7 PE=1 SV=1	-0.222633	0.194609
Q5XIC0	Enoyl-CoA delta isomerase 2, mitochondrial OS=Rattus norvegicus OX=10116 GN=Eci2 PE=1 SV=1	-0.134477	0.194609
P12368	cAMP-dependent protein kinase type II-alpha regulatory subunit OS=Rattus norvegicus OX=10116 GN=Prkar2a PE=1 SV=4	0.159629	0.194609
Q5XIA5	Coenzyme A synthase OS=Rattus norvegicus OX=10116 GN=Coasy PE=1 SV=1	-0.139236	0.194488
D4A4T9	Cysteine and histidine-rich domain-containing protein 1 OS=Rattus norvegicus OX=10116 GN=Chordc1 PE=3 SV=1	-0.103147	0.194488
A0A0G2K0F3	Band 4.1-like protein 1 OS=Rattus norvegicus OX=10116 GN=Epb41l1 PE=1 SV=1	-0.103147	0.194488
Q4FZY0	EF-hand domain-containing protein D2 OS=Rattus norvegicus OX=10116 GN=Efhd2 PE=1 SV=1	0.129613	0.194488
D3ZCG2	Kinesin family member 21A OS=Rattus norvegicus OX=10116 GN=Kif21a PE=1 SV=2	0.157044	0.194488
F1LM55	Cell cycle and apoptosis regulator 2 OS=Rattus norvegicus OX=10116 GN=Ccar2 PE=1 SV=1	0.232661	0.194488
A0A0G2K1G8	Solute carrier family 7, member 14 OS=Rattus norvegicus OX=10116 GN=Slc7a14 PE=1 SV=1	0.16221	0.193938
D3Z9N6	Versican core protein OS=Rattus norvegicus OX=10116 GN=Vcan PE=4 SV=2	0.196607	0.193938
B5DFD8	SH3 domain-binding glutamic acid-rich-like protein OS=Rattus norvegicus OX=10116 GN=Sh3bgrl PE=1 SV=1	-0.107803	0.193497
O08730	Glycogenin-1 OS=Rattus norvegicus OX=10116 GN=Gyg1 PE=2 SV=4	-0.0908029	0.193497
D3ZVU7	Histone deacetylase 1 OS=Rattus norvegicus OX=10116 GN=Hdac1l PE=3 SV=3	0.381837	0.193497
D3ZA85	Histone cell cycle regulation defective interacting protein 5 (Predicted), isoform CRA_a OS=Rattus norvegicus OX=10116 GN=Nfu1 PE=1 SV=1	-0.120294	0.192018
Q6IRK9	Carboxypeptidase Q OS=Rattus norvegicus OX=10116 GN=Cpq PE=1 SV=1	0.16221	0.190877
B2RYJ3	Cullin 4A OS=Rattus norvegicus OX=10116 GN=Cul4a PE=1 SV=1	-0.298673	0.189321
O35314	Secretogranin-1 OS=Rattus norvegicus OX=10116 GN=Chgb PE=1 SV=2	-0.0954196	0.188573
A0A0G2JVC2	SCY1-like pseudokinase 2 OS=Rattus norvegicus OX=10116 GN=Scyl2 PE=1 SV=1	-0.174621	0.188404
G3V9R9	Afamin OS=Rattus norvegicus OX=10116 GN=Afm PE=1 SV=1	-0.115597	0.188333
Q9Z0J8	Neuronal growth regulator 1 OS=Rattus norvegicus OX=10116 GN=Negr1 PE=1 SV=1	0.200379	0.187922
Q5U302	Catenin (Cadherin associated protein), alpha 1 OS=Rattus norvegicus OX=10116 GN=Ctnna1 PE=1 SV=1	0.410341	0.18637
F1LVX6	Transmembrane protein 132B OS=Rattus norvegicus OX=10116 GN=Tmem132b PE=4 SV=3	-0.209228	0.18617
P62959	Histidine triad nucleotide-binding protein 1 OS=Rattus norvegicus OX=10116 GN=Hint1 PE=1 SV=5	-0.100051	0.186009
P62815	V-type proton ATPase subunit B, brain isoform OS=Rattus norvegicus OX=10116 GN=Atp6v1b2 PE=1 SV=1	-0.100051	0.186009
P12075	Cytochrome c oxidase subunit 5B, mitochondrial OS=Rattus norvegicus OX=10116 GN=Cox5b PE=1 SV=2	-0.112475	0.185934
F1M1A6	Similar to potassium channel tetramerisation domain-containing 12b OS=Rattus norvegicus OX=10116 GN=LOC681355 PE=1 SV=2	-0.093879	0.184774
P62804	Histone H4 OS=Rattus norvegicus OX=10116 GN=H4c2 PE=1 SV=2	-0.100051	0.184713
O08697	ADP-ribosylation factor-like protein 2 OS=Rattus norvegicus OX=10116 GN=Arl2 PE=1 SV=1	0.332278	0.184713
B2RZB5	Charged multivesicular body protein 2A OS=Rattus norvegicus OX=10116 GN=Chmp2a PE=1 SV=1	-0.117161	0.18403
Q05175	Brain acid soluble protein 1 OS=Rattus norvegicus OX=10116 GN=Basp1 PE=1 SV=2	0.125651	0.182872
D4A1G1	Acylphosphatase OS=Rattus norvegicus OX=10116 GN=Acyp2 PE=1 SV=2	-0.0985055	0.181657
Q6AXY0	Glutathione S-transferase A6 OS=Rattus norvegicus OX=10116 GN=Gsta6 PE=1 SV=1	-0.232769	0.181381
D4A031	DEAD (Asp-Glu-Ala-Asp) box polypeptide 42 (Predicted) OS=Rattus norvegicus OX=10116 GN=Ddx42 PE=1 SV=1	-0.200913	0.181381
G3V6P8	Guanine nucleotide-binding protein subunit gamma OS=Rattus norvegicus OX=10116 GN=Gng12 PE=1 SV=1	-0.148801	0.181381
Q9QY17	Protein kinase C and casein kinase substrate in neurons 2 protein OS=Rattus norvegicus OX=10116 GN=Pacsin2 PE=1 SV=2	-0.115597	0.181381
Q6AY57	WD repeat domain phosphoinositide-interacting protein 2 OS=Rattus norvegicus OX=10116 GN=Wipi2 PE=1 SV=1	-0.109359	0.181381
H6X2V7	Pentaxin OS=Rattus norvegicus OX=10116 GN=crp PE=3 SV=1	-0.0923402	0.181381
O54783	Choline/ethanolamine kinase OS=Rattus norvegicus OX=10116 GN=Chkb PE=1 SV=3	-0.086201	0.181381
Q9ER34	Aconitate hydratase, mitochondrial OS=Rattus norvegicus OX=10116 GN=Aco2 PE=1 SV=2	0.124328	0.181381
B5DFK6	Adaptor-related protein complex 3 subunit delta 1 OS=Rattus norvegicus OX=10116 GN=Ap3d1 PE=1 SV=1	0.141433	0.181381
P62718	60S ribosomal protein L18a OS=Rattus norvegicus OX=10116 GN=Rpl18a PE=2 SV=1	0.16092	0.179479
F1M5M9	SLIT-ROBO Rho GTPase-activating protein 3 OS=Rattus norvegicus OX=10116 GN=Srgap3 PE=1 SV=2	0.166073	0.179431
P12007	Isovaleryl-CoA dehydrogenase, mitochondrial OS=Rattus norvegicus OX=10116 GN=Ivd PE=1 SV=2	-0.0831412	0.178733
O88954	MAGUK p55 subfamily member 3 OS=Rattus norvegicus OX=10116 GN=Mpp3 PE=1 SV=3	-0.234465	0.178313
F1M7S2	Proteasome inhibitor PI31 subunit OS=Rattus norvegicus OX=10116 GN=Psmf1 PE=1 SV=2	-0.12658	0.178185
F1LPH1	Calpastatin OS=Rattus norvegicus OX=10116 GN=Cast PE=1 SV=1	-0.112475	0.178185
O35567	Bifunctional purine biosynthesis protein PURH OS=Rattus norvegicus OX=10116 GN=Atic PE=1 SV=2	-0.0985055	0.178185
Q2MCP5	WD repeat domain 45B OS=Rattus norvegicus OX=10116 GN=Wdr45b PE=1 SV=1	0.27858	0.178185
A0A0G2JY08	Unconventional myosin-XVIIIa OS=Rattus norvegicus OX=10116 GN=Myo18a PE=1 SV=1	-0.234465	0.177457
D4A2D8	LSM7 homolog, U6 small nuclear RNA and mRNA degradation-associated OS=Rattus norvegicus OX=10116 GN=Lsm7 PE=1 SV=1	0.227741	0.177457
B5DF91	ELAV-like protein 1 OS=Rattus norvegicus OX=10116 GN=Elavl1 PE=1 SV=1	-0.086201	0.177375
D3ZTP0	10-formyltetrahydrofolate dehydrogenase OS=Rattus norvegicus OX=10116 GN=Aldh1l2 PE=1 SV=3	-0.22095	0.177003
Q8R431	Monoglyceride lipase OS=Rattus norvegicus OX=10116 GN=Mgll PE=1 SV=1	-0.0831412	0.176882
A0A0G2K8V2	Vinculin OS=Rattus norvegicus OX=10116 GN=Vcl PE=1 SV=1	0.123004	0.176716
Q6IRK8	Spectrin alpha chain, non-erythrocytic 1 OS=Rattus norvegicus OX=10116 GN=Sptan1 PE=1 SV=1	-0.137648	0.17465
B0BMW2	3-hydroxyacyl-CoA dehydrogenase type-2 OS=Rattus norvegicus OX=10116 GN=Hsd17b10 PE=1 SV=1	-0.0785637	0.17465
G3V614	KIF1 binding protein OS=Rattus norvegicus OX=10116 GN=Kif1bp PE=1 SV=1	-0.15682	0.172365
Q9WUD9	Proto-oncogene tyrosine-protein kinase Src OS=Rattus norvegicus OX=10116 GN=Src PE=1 SV=4	-0.12658	0.172365
D3ZG07	RCG51654, isoform CRA_a OS=Rattus norvegicus OX=10116 GN=Lsm6 PE=1 SV=1	-0.107803	0.171716
F1LM09	Ubiquitin carboxyl-terminal hydrolase 7 OS=Rattus norvegicus OX=10116 GN=Usp7 PE=1 SV=2	-0.106249	0.17158
D4A8N2	Ferredoxin 2 OS=Rattus norvegicus OX=10116 GN=Fdx2 PE=1 SV=1	0.233888	0.171004
B0BNG7	Nudix hydrolase 16-like 1 OS=Rattus norvegicus OX=10116 GN=Nudt16l1 PE=1 SV=1	-0.274041	0.17088
Q5HZV9	Protein phosphatase 1 regulatory subunit 7 OS=Rattus norvegicus OX=10116 GN=Ppp1r7 PE=1 SV=1	0.121679	0.17088
D3ZMS5	TIAM Rac1-associated GEF 2 OS=Rattus norvegicus OX=10116 GN=Tiam2 PE=1 SV=2	-0.234465	0.169989
P05708	Hexokinase-1 OS=Rattus norvegicus OX=10116 GN=Hk1 PE=1 SV=4	0.121679	0.169989
P01015	Angiotensinogen OS=Rattus norvegicus OX=10116 GN=Agt PE=1 SV=1	0.187768	0.169989
Q5EB77	Ras-related protein Rab-18 OS=Rattus norvegicus OX=10116 GN=Rab18 PE=2 SV=1	0.215368	0.169989
A0A0G2K9U6	Autophagy-related 16-like 1 OS=Rattus norvegicus OX=10116 GN=Atg16l1 PE=1 SV=1	-0.316528	0.169624
Q9QZQ5	CCN family member 3 OS=Rattus norvegicus OX=10116 GN=Ccn3 PE=1 SV=1	0.337996	0.169624
A0A0G2K0B0	Protein CDV3 homolog OS=Rattus norvegicus OX=10116 GN=Cdv3 PE=1 SV=1	-0.114035	0.167565
F1LMY3	Receptor-type tyrosine-protein phosphatase zeta OS=Rattus norvegicus OX=10116 GN=Ptprz1 PE=1 SV=3	0.121679	0.16728
F1M3D3	Heterogeneous nuclear ribonucleoprotein M OS=Rattus norvegicus OX=10116 GN=Hnrnpm PE=1 SV=1	-0.0816138	0.165896
P63012	Ras-related protein Rab-3A OS=Rattus norvegicus OX=10116 GN=Rab3a PE=1 SV=1	0.120352	0.165038
Q71UF4	Histone-binding protein RBBP7 OS=Rattus norvegicus OX=10116 GN=Rbbp7 PE=2 SV=1	-0.106249	0.164817
P07335	Creatine kinase B-type OS=Rattus norvegicus OX=10116 GN=Ckb PE=1 SV=2	0.120352	0.164622
Q64598	Histone H2A type 1-F OS=Rattus norvegicus OX=10116 PE=3 SV=3	-0.323733	0.164558
G3V796	Acetyl-Coenzyme A dehydrogenase, medium chain OS=Rattus norvegicus OX=10116 GN=Acadm PE=1 SV=1	-0.1976	0.164558
Q6P9X4	Protein tyrosine phosphatase type IVA 2 OS=Rattus norvegicus OX=10116 GN=Ptp4a2 PE=2 SV=1	-0.125006	0.164558
B2GV99	Myl6 protein OS=Rattus norvegicus OX=10116 GN=Myl6 PE=2 SV=1	-0.0923402	0.164558
P04906	Glutathione S-transferase P OS=Rattus norvegicus OX=10116 GN=Gstp1 PE=1 SV=2	0.120352	0.164558
D4ABI6	Ubiquitin carboxyl-terminal hydrolase OS=Rattus norvegicus OX=10116 GN=Uchl3 PE=1 SV=2	0.136191	0.164558
P09034	Argininosuccinate synthase OS=Rattus norvegicus OX=10116 GN=Ass1 PE=1 SV=1	0.301002	0.164558
Q62780	Probable ATP-dependent RNA helicase DDX46 OS=Rattus norvegicus OX=10116 GN=Ddx46 PE=1 SV=1	-0.261881	0.163933
P62198	26S proteasome regulatory subunit 8 OS=Rattus norvegicus OX=10116 GN=Psmc5 PE=1 SV=1	0.147958	0.163933
Q6MG08	ATP-binding cassette sub-family F member 1 OS=Rattus norvegicus OX=10116 GN=Abcf1 PE=1 SV=1	0.385155	0.163345
Q9JI92	Syntenin-1 OS=Rattus norvegicus OX=10116 GN=Sdcbp PE=1 SV=1	-0.120294	0.161784
D4A305	Coiled-coil domain containing 58 (Predicted), isoform CRA_c OS=Rattus norvegicus OX=10116 GN=Ccdc58 PE=1 SV=1	-0.0923402	0.161784
P14925	Peptidylglycine alpha-amidating monooxygenase OS=Rattus norvegicus OX=10116 GN=Pam PE=1 SV=1	-0.112475	0.161189
F8WG91	ADP-ribosylation factor-like protein 3 OS=Rattus norvegicus OX=10116 GN=Arl3 PE=1 SV=2	-0.093879	0.161189
Q566D2	RCG30218, isoform CRA_b OS=Rattus norvegicus OX=10116 GN=Tigar PE=2 SV=1	-0.182786	0.160416
F1M8P2	Zyg-11 family member B, cell cycle regulator OS=Rattus norvegicus OX=10116 GN=Zyg11b PE=1 SV=2	0.380729	0.158321
F8WFS9	Beta-adducin OS=Rattus norvegicus OX=10116 GN=Add2 PE=1 SV=1	-0.0923402	0.156726
P29266	3-hydroxyisobutyrate dehydrogenase, mitochondrial OS=Rattus norvegicus OX=10116 GN=Hibadh PE=1 SV=3	-0.0908029	0.156726
B5DEL9	40S ribosomal protein S7 OS=Rattus norvegicus OX=10116 GN=Rps7 PE=2 SV=1	0.149259	0.156726
Q5RKJ4	Farnesyltransferase, CAAX box, alpha OS=Rattus norvegicus OX=10116 GN=Fnta PE=1 SV=1	0.254594	0.156726
F1M7Q5	AMP deaminase OS=Rattus norvegicus OX=10116 GN=Ampd3 PE=1 SV=2	0.303342	0.156726
Q3KRF2	High density lipoprotein binding protein (Vigilin) OS=Rattus norvegicus OX=10116 GN=Hdlbp PE=1 SV=1	0.159629	0.156581
Q6MFY6	E3 ubiquitin-protein ligase PPP1R11 OS=Rattus norvegicus OX=10116 GN=Ppp1r11 PE=2 SV=2	-0.0816138	0.156412
Q566E4	Heterogeneous nuclear ribonucleoprotein R OS=Rattus norvegicus OX=10116 GN=Hnrnpr PE=1 SV=1	0.194087	0.156412
M0R5N4	Prefoldin subunit 4 OS=Rattus norvegicus OX=10116 GN=Pfdn4 PE=1 SV=2	0.21661	0.156067
A0A0G2JSK1	RCG20603 OS=Rattus norvegicus OX=10116 GN=Serpina3c PE=3 SV=1	-0.195946	0.15559
D3ZCZ9	NADH dehydrogenase [ubiquinone] iron-sulfur protein 6, mitochondrial OS=Rattus norvegicus OX=10116 GN=LOC100912599 PE=1 SV=1	-0.0923402	0.15559
F1M1Y0	SH3-containing GRB2-like protein 3-interacting protein 1 OS=Rattus norvegicus OX=10116 GN=Sgip1 PE=1 SV=3	-0.0908029	0.15559
Q5M819	Phosphoserine phosphatase OS=Rattus norvegicus OX=10116 GN=Psph PE=2 SV=1	-0.07552	0.15559
P35332	Hippocalcin-like protein 4 OS=Rattus norvegicus OX=10116 GN=Hpcal4 PE=2 SV=2	0.120352	0.15559
A0A0G2K0P1	Kinesin-associated protein 3 OS=Rattus norvegicus OX=10116 GN=Kifap3 PE=1 SV=1	0.364012	0.15559
Q5RJL0	Ermin OS=Rattus norvegicus OX=10116 GN=Ermn PE=1 SV=1	-0.0800879	0.155386
A0A0G2JWK2	Methyl-CpG-binding protein 2 OS=Rattus norvegicus OX=10116 GN=Mecp2 PE=1 SV=1	-0.100051	0.154829
Q6PEC0	Bis(5'-nucleosyl)-tetraphosphatase [asymmetrical] OS=Rattus norvegicus OX=10116 GN=Nudt2 PE=2 SV=3	0.153157	0.154261
Q99068	Alpha-2-macroglobulin receptor-associated protein OS=Rattus norvegicus OX=10116 GN=Lrpap1 PE=1 SV=2	0.199123	0.153641
Q62698	Cytoplasmic dynein 1 light intermediate chain 2 OS=Rattus norvegicus OX=10116 GN=Dync1li2 PE=1 SV=1	0.158337	0.153564
Q5U318	Astrocytic phosphoprotein PEA-15 OS=Rattus norvegicus OX=10116 GN=Pea15 PE=1 SV=1	0.116365	0.152758
F1LML7	Huntingtin-interacting protein 1-related OS=Rattus norvegicus OX=10116 GN=Hip1r PE=1 SV=1	0.253384	0.152758
B2RZ96	LOC689226 protein OS=Rattus norvegicus OX=10116 GN=Ube2r2 PE=1 SV=1	-0.14401	0.152294
Q561K2	NEL-like 2 (Chicken) OS=Rattus norvegicus OX=10116 GN=Nell2 PE=2 SV=1	-0.106249	0.152294
Q6IRJ7	Annexin OS=Rattus norvegicus OX=10116 GN=Anxa7 PE=1 SV=1	-0.093879	0.152294
Q62688	Inactive phospholipase C-like protein 1 OS=Rattus norvegicus OX=10116 GN=Plcl1 PE=1 SV=1	-0.152003	0.149954
P28037	Cytosolic 10-formyltetrahydrofolate dehydrogenase OS=Rattus norvegicus OX=10116 GN=Aldh1l1 PE=1 SV=3	-0.0923402	0.149954
Q05962	ADP/ATP translocase 1 OS=Rattus norvegicus OX=10116 GN=Slc25a4 PE=1 SV=3	0.252173	0.149954
A0A0G2JX67	Prolyl endopeptidase-like OS=Rattus norvegicus OX=10116 GN=Prepl PE=1 SV=1	0.119024	0.149884
D3Z8I7	Glutathione S-transferase, theta 3 OS=Rattus norvegicus OX=10116 GN=Gstt3 PE=1 SV=1	0.16221	0.149884
D4A0E8	Protein arginine N-methyltransferase 5 OS=Rattus norvegicus OX=10116 GN=Prmt5 PE=1 SV=1	0.166073	0.149884
B0BNB9	HtrA serine peptidase 2 OS=Rattus norvegicus OX=10116 GN=Htra2 PE=1 SV=1	0.219091	0.149884
A0A0G2JUI5	Cytoplasmic linker-associated protein 1 OS=Rattus norvegicus OX=10116 GN=Clasp1 PE=1 SV=1	0.293959	0.149884
D4ADD8	Dynactin 6 (Predicted), isoform CRA_b OS=Rattus norvegicus OX=10116 GN=Dctn6 PE=1 SV=1	-0.0985055	0.148735
P10362	Secretogranin-2 OS=Rattus norvegicus OX=10116 GN=Scg2 PE=1 SV=1	-0.0892673	0.147956
M0RC99	Ras-related protein Rab-5A OS=Rattus norvegicus OX=10116 GN=Rab5a PE=2 SV=1	-0.158429	0.147579
Q6AY84	Secernin-1 OS=Rattus norvegicus OX=10116 GN=Scrn1 PE=1 SV=1	0.115033	0.147461
M0RCY2	Ribosomal_S13_N domain-containing protein OS=Rattus norvegicus OX=10116 PE=3 SV=1	0.138814	0.147461
B5DEM5	60S ribosomal protein L14 OS=Rattus norvegicus OX=10116 GN=Rpl14 PE=1 SV=1	0.140124	0.147461
A0A0G2KB07	NADH-cytochrome b5 reductase OS=Rattus norvegicus OX=10116 GN=Cyb5r2 PE=3 SV=1	0.290424	0.147461
D3ZSZ6	Diacylglycerol kinase OS=Rattus norvegicus OX=10116 GN=Dgkh PE=1 SV=3	0.305679	0.147461
B2RYX1	LOC685322 protein OS=Rattus norvegicus OX=10116 GN=Uqcr10 PE=2 SV=1	0.366252	0.147461
Q9JKC9	Synergin gamma OS=Rattus norvegicus OX=10116 GN=Synrg PE=1 SV=3	-0.118727	0.147001
Q62825	Exocyst complex component 3 OS=Rattus norvegicus OX=10116 GN=Exoc3 PE=1 SV=1	0.235114	0.146641
A0A0G2K824	Mannose-1-phosphate guanyltransferase alpha OS=Rattus norvegicus OX=10116 GN=Gmppa PE=1 SV=1	0.317304	0.146641
Q62829	Serine/threonine-protein kinase PAK 3 OS=Rattus norvegicus OX=10116 GN=Pak3 PE=1 SV=1	-0.0892673	0.146216
A0A0G2K7S6	WD repeat-containing protein 44 OS=Rattus norvegicus OX=10116 GN=Wdr44 PE=1 SV=1	-0.0740006	0.146216
Q99MI7	NEDD8-activating enzyme E1 catalytic subunit OS=Rattus norvegicus OX=10116 GN=Uba3 PE=1 SV=1	0.138814	0.146216
D3ZUT8	Protein NDRG4 OS=Rattus norvegicus OX=10116 GN=Ndrg4 PE=1 SV=1	0.149259	0.146216
D3ZJD3	Ribosomal_L28e domain-containing protein OS=Rattus norvegicus OX=10116 PE=4 SV=1	0.151859	0.146216
D3ZD97	DEAH (Asp-Glu-Ala-His) box polypeptide 15 (Predicted), isoform CRA_b OS=Rattus norvegicus OX=10116 GN=Dhx15 PE=1 SV=1	0.163499	0.146216
P38062	Methionine aminopeptidase 2 OS=Rattus norvegicus OX=10116 GN=Metap2 PE=1 SV=2	0.237564	0.146216
Q68A21	Transcriptional activator protein Pur-beta OS=Rattus norvegicus OX=10116 GN=Purb PE=1 SV=3	-0.0877334	0.146068
P83941	Elongin-C OS=Rattus norvegicus OX=10116 GN=Eloc PE=1 SV=1	-0.0892673	0.145063
D4ABK1	Synaptogyrin 3 OS=Rattus norvegicus OX=10116 GN=Syngr3 PE=1 SV=1	-0.0694519	0.145063
G3V964	Neurotrimin OS=Rattus norvegicus OX=10116 GN=Ntm PE=4 SV=2	0.167358	0.145063
D4A2Q3	Pleckstrin and Sec7 domain-containing 3 OS=Rattus norvegicus OX=10116 GN=Psd3 PE=1 SV=3	-0.0877334	0.144501
A0A0G2JW88	Microtubule-associated protein OS=Rattus norvegicus OX=10116 GN=Map4 PE=1 SV=1	0.1137	0.144501
P06399	Fibrinogen alpha chain OS=Rattus norvegicus OX=10116 GN=Fga PE=1 SV=3	0.158337	0.143838
Q9JI56	SNAP-29 protein OS=Rattus norvegicus OX=10116 GN=Snap29 PE=1 SV=1	0.328836	0.143838
A0A0G2K7X3	Nuclear ubiquitous casein and cyclin-dependent kinase substrate 1 OS=Rattus norvegicus OX=10116 GN=Nucks1 PE=1 SV=1	0.14274	0.142443
Q3ZB97	AP complex subunit beta OS=Rattus norvegicus OX=10116 GN=Ap2b1 PE=1 SV=1	-0.0877334	0.141907
P63329	Serine/threonine-protein phosphatase 2B catalytic subunit alpha isoform OS=Rattus norvegicus OX=10116 GN=Ppp3ca PE=1 SV=1	-0.0877334	0.141895
Q4V8H2	SEC3-like 1 (S. cerevisiae) OS=Rattus norvegicus OX=10116 GN=Exoc1 PE=2 SV=1	0.296311	0.141895
Q5BK33	p55 protein OS=Rattus norvegicus OX=10116 GN=LOC652956 PE=2 SV=1	0.280956	0.141515
B5DFC4	Protein kinase C OS=Rattus norvegicus OX=10116 GN=Prkca PE=2 SV=1	-0.086201	0.139994
P47819	Glial fibrillary acidic protein OS=Rattus norvegicus OX=10116 GN=Gfap PE=1 SV=2	-0.086201	0.139994
P25409	Alanine aminotransferase 1 OS=Rattus norvegicus OX=10116 GN=Gpt PE=1 SV=2	-0.0664274	0.139994
Q6AYL5	Splicing factor 3B subunit 4 OS=Rattus norvegicus OX=10116 GN=Sf3b4 PE=2 SV=1	0.250962	0.139994
A0A0G2K9I6	Ceruloplasmin OS=Rattus norvegicus OX=10116 GN=Cp PE=1 SV=1	0.145351	0.139164
O35244	Peroxiredoxin-6 OS=Rattus norvegicus OX=10116 GN=Prdx6 PE=1 SV=3	0.112367	0.138804
Q64361	Latexin OS=Rattus norvegicus OX=10116 GN=Lxn PE=1 SV=1	0.117695	0.138197
G3V888	ATP-citrate synthase OS=Rattus norvegicus OX=10116 GN=Acly PE=1 SV=1	0.111031	0.13758
P08010	Glutathione S-transferase Mu 2 OS=Rattus norvegicus OX=10116 GN=Gstm2 PE=1 SV=2	0.27858	0.13758
P06686	Sodium/potassium-transporting ATPase subunit alpha-2 OS=Rattus norvegicus OX=10116 GN=Atp1a2 PE=1 SV=1	0.173767	0.136509
Q9Z1T4	Connector enhancer of kinase suppressor of ras 2 OS=Rattus norvegicus OX=10116 GN=Cnksr2 PE=1 SV=1	0.246104	0.136509
P62246	40S ribosomal protein S15a OS=Rattus norvegicus OX=10116 GN=Rps15a PE=1 SV=2	0.141433	0.136447
Q498U4	SAP domain-containing ribonucleoprotein OS=Rattus norvegicus OX=10116 GN=Sarnp PE=1 SV=3	-0.0740006	0.136253
D3ZAP9	Glycerol-3-phosphate dehydrogenase [NAD(+)] OS=Rattus norvegicus OX=10116 GN=Gpd1l PE=1 SV=1	0.130931	0.135022
P35280	Ras-related protein Rab-8A OS=Rattus norvegicus OX=10116 GN=Rab8a PE=1 SV=2	-0.100051	0.134959
D4A8H3	Similar to RIKEN cDNA 5730469D23 (Predicted) OS=Rattus norvegicus OX=10116 GN=Uba6 PE=1 SV=1	0.215368	0.134577
P37377	Alpha-synuclein OS=Rattus norvegicus OX=10116 GN=Snca PE=1 SV=1	-0.0846703	0.134152
A0A0G2K946	SPARC/osteonectin, cwcv and kazal-like domains proteoglycan 2 OS=Rattus norvegicus OX=10116 GN=Spock2 PE=1 SV=1	0.222805	0.134152
D4A208	SLIT-ROBO Rho GTPase-activating protein 2 OS=Rattus norvegicus OX=10116 GN=Srgap2 PE=1 SV=1	0.303342	0.134152
Q5QD51	A-kinase anchor protein 12 OS=Rattus norvegicus OX=10116 GN=Akap12 PE=1 SV=1	0.324235	0.133994
D3ZUY8	AP-2 complex subunit alpha OS=Rattus norvegicus OX=10116 GN=Ap2a1 PE=1 SV=1	-0.0846703	0.133624
A0A0G2K4Y7	Unconventional myosin-Va OS=Rattus norvegicus OX=10116 GN=Myo5a PE=1 SV=1	0.129613	0.133167
A0A140TAI1	Ubiquilin 1, isoform CRA_a OS=Rattus norvegicus OX=10116 GN=Ubqln1 PE=1 SV=1	0.125651	0.133106
D3ZZU8	Fructosamine 3 kinase OS=Rattus norvegicus OX=10116 GN=Fn3k PE=4 SV=2	-0.107803	0.132933
D3ZD89	N(alpha)-acetyltransferase 15, NatA auxiliary subunit OS=Rattus norvegicus OX=10116 GN=Naa15 PE=1 SV=2	0.209141	0.132933
A0A3G2LW22	Fragile X mental retardation syndrome-related protein 1 OS=Rattus norvegicus OX=10116 GN=Fxr1 PE=2 SV=1	-0.200913	0.131976
A0A0G2JY03	Uncharacterized protein OS=Rattus norvegicus OX=10116 PE=1 SV=1	-0.179515	0.131976
M0R5J4	Uncharacterized protein OS=Rattus norvegicus OX=10116 PE=3 SV=1	-0.0846703	0.131976
Q4VBH2	tRNA nucleotidyl transferase 1 OS=Rattus norvegicus OX=10116 GN=Trnt1 PE=1 SV=1	0.212881	0.131976
P31662	Sodium-dependent neutral amino acid transporter SLC6A17 OS=Rattus norvegicus OX=10116 GN=Slc6a17 PE=1 SV=1	0.202888	0.131874
Q63525	Nuclear migration protein nudC OS=Rattus norvegicus OX=10116 GN=Nudc PE=1 SV=1	0.109695	0.131853
P23965	Enoyl-CoA delta isomerase 1, mitochondrial OS=Rattus norvegicus OX=10116 GN=Eci1 PE=1 SV=1	-0.0877334	0.131515
Q499R7	Ppa1 protein (Fragment) OS=Rattus norvegicus OX=10116 GN=Ppa1 PE=2 SV=1	0.109695	0.131515
A0A0G2JUM2	VPS35 endosomal protein sorting factor-like OS=Rattus norvegicus OX=10116 GN=Vps35l PE=1 SV=1	0.291604	0.131112
D3ZTB5	S100 calcium-binding protein A13 OS=Rattus norvegicus OX=10116 GN=S100a13 PE=1 SV=2	-0.0831412	0.130303
Q5U1Z0	Rab3 GTPase-activating protein non-catalytic subunit OS=Rattus norvegicus OX=10116 GN=Rab3gap2 PE=1 SV=2	-0.182786	0.129928
D3ZXS8	Huntingtin interacting protein 2 (Predicted), isoform CRA_a OS=Rattus norvegicus OX=10116 GN=Ube2k PE=1 SV=1	0.116365	0.129928
P24473	Glutathione S-transferase kappa 1 OS=Rattus norvegicus OX=10116 GN=Gstk1 PE=1 SV=3	-0.145605	0.129907
Q66H20	Polypyrimidine tract-binding protein 2 OS=Rattus norvegicus OX=10116 GN=Ptbp2 PE=1 SV=1	-0.0679388	0.129907
G3V8R2	Neurocan core protein OS=Rattus norvegicus OX=10116 GN=Ncan PE=1 SV=1	0.108357	0.129907
Q5U2U7	mRNA cap guanine-N7 methyltransferase OS=Rattus norvegicus OX=10116 GN=Rnmt PE=1 SV=1	0.183963	0.129907
Q66H61	Glutamine--tRNA ligase OS=Rattus norvegicus OX=10116 GN=Qars1 PE=1 SV=1	0.21661	0.12935
Q56AP7	Protein cereblon OS=Rattus norvegicus OX=10116 GN=Crbn PE=1 SV=1	0.273814	0.12935
Q7TP14	Cc1-9 OS=Rattus norvegicus OX=10116 GN=Chid1 PE=1 SV=1	0.205393	0.12894
Q32PX2	Aminoacyl tRNA synthase complex-interacting multifunctional protein 2 OS=Rattus norvegicus OX=10116 GN=Aimp2 PE=2 SV=1	0.27023	0.12894
D3ZX42	G protein-coupled receptor 21 (Predicted), isoform CRA_a OS=Rattus norvegicus OX=10116 GN=Rabgap1 PE=1 SV=1	-0.12658	0.128737
D3ZLC1	Lamin B2 OS=Rattus norvegicus OX=10116 GN=Lmnb2 PE=1 SV=2	0.237564	0.128549
Q4KM38	FUS interacting protein (Serine-arginine rich) 1 OS=Rattus norvegicus OX=10116 GN=Srsf10 PE=1 SV=1	0.23634	0.127189
P01830	Thy-1 membrane glycoprotein OS=Rattus norvegicus OX=10116 GN=Thy1 PE=1 SV=1	-0.0816138	0.126792
Q04462	Valine--tRNA ligase OS=Rattus norvegicus OX=10116 GN=Vars1 PE=2 SV=2	0.123004	0.126543
A0A0G2KAZ7	Heterogeneous nuclear ribonucleoprotein D-like OS=Rattus norvegicus OX=10116 GN=Hnrnpdl PE=1 SV=1	-0.086201	0.126484
D3ZPC4	Neural cell adhesion molecule L1 OS=Rattus norvegicus OX=10116 GN=L1cam PE=1 SV=2	-0.07552	0.126484
Q5M9H7	DnaJ (Hsp40) homolog, subfamily A, member 2 OS=Rattus norvegicus OX=10116 GN=Dnaja2 PE=1 SV=1	0.123004	0.126484
A0A140TAA1	Immunoglobulin superfamily, member 8 OS=Rattus norvegicus OX=10116 GN=Igsf8 PE=1 SV=1	0.132248	0.126484
F7EXQ7	NADH dehydrogenase [ubiquinone] 1 alpha subcomplex subunit 8 OS=Rattus norvegicus OX=10116 GN=Ndufa8 PE=1 SV=1	-0.100051	0.126312
P27867	Sorbitol dehydrogenase OS=Rattus norvegicus OX=10116 GN=Sord PE=1 SV=4	-0.0679388	0.125995
B2RZ37	Receptor expression-enhancing protein 5 OS=Rattus norvegicus OX=10116 GN=Reep5 PE=1 SV=1	0.237564	0.125995
D3ZGN2	Copine 5 OS=Rattus norvegicus OX=10116 GN=Cpne5 PE=1 SV=1	0.312665	0.125845
F1LP05	ATP synthase subunit alpha OS=Rattus norvegicus OX=10116 GN=Atp5f1a PE=1 SV=1	0.107018	0.125499
Q32KK2	Arylsulfatase A OS=Rattus norvegicus OX=10116 GN=Arsa PE=1 SV=1	0.186501	0.125499
D3ZKT8	HD domain containing 2 (Predicted), isoform CRA_b OS=Rattus norvegicus OX=10116 GN=Hddc2 PE=1 SV=1	0.221568	0.125499
D3ZJ91	DDHD domain-containing 2 OS=Rattus norvegicus OX=10116 GN=Ddhd2 PE=1 SV=2	0.246104	0.125499
Q3B8N9	Biphenyl hydrolase-like OS=Rattus norvegicus OX=10116 GN=Bphl PE=1 SV=1	-0.0664274	0.125399
A0A140TAJ3	Far upstream element-binding protein 1 OS=Rattus norvegicus OX=10116 GN=Fubp1 PE=1 SV=1	-0.07552	0.125291
D4A9A3	Centromere protein V OS=Rattus norvegicus OX=10116 GN=Cenpv PE=1 SV=3	-0.140826	0.125246
F1LP80	Neurosecretory protein VGF OS=Rattus norvegicus OX=10116 GN=Vgf PE=4 SV=2	-0.0846703	0.125246
D4A3V2	NADH dehydrogenase [ubiquinone] 1 alpha subcomplex subunit 6 OS=Rattus norvegicus OX=10116 GN=Ndufa6 PE=1 SV=1	0.237564	0.125246
D3ZLX3	MOB kinase activator 2 OS=Rattus norvegicus OX=10116 GN=Mob2 PE=1 SV=2	0.254594	0.125246
A0A0G2K6E8	Sperm-associated antigen 9 OS=Rattus norvegicus OX=10116 GN=Spag9 PE=1 SV=1	0.205393	0.123614
A0A0G2K8P3	E3 ubiquitin-protein ligase OS=Rattus norvegicus OX=10116 GN=Nedd4 PE=1 SV=1	0.219091	0.123614
A8WCF8	Tumor protein p63-regulated gene 1-like protein OS=Rattus norvegicus OX=10116 GN=Tprg1l PE=1 SV=1	-0.0603973	0.122098
Q6PDU1	Serine/arginine-rich splicing factor 2 OS=Rattus norvegicus OX=10116 GN=Srsf2 PE=1 SV=3	0.111031	0.121737
A0A0A0MY22	Sialate O-acetylesterase OS=Rattus norvegicus OX=10116 GN=Siae PE=1 SV=1	-0.139236	0.121611
F1LZ81	Dedicator of cytokinesis 4 OS=Rattus norvegicus OX=10116 GN=Dock4 PE=1 SV=3	-0.0908029	0.121572
A0A0H2UI10	Protein O-GlcNAcase OS=Rattus norvegicus OX=10116 GN=Oga PE=1 SV=1	-0.0664274	0.121572
Q00981	Ubiquitin carboxyl-terminal hydrolase isozyme L1 OS=Rattus norvegicus OX=10116 GN=Uchl1 PE=1 SV=2	0.105678	0.121572
D4AAL4	Adhesion G protein-coupled receptor L3 OS=Rattus norvegicus OX=10116 GN=Adgrl3 PE=1 SV=3	0.367371	0.121572
O35095	Neurochondrin OS=Rattus norvegicus OX=10116 GN=Ncdn PE=1 SV=2	-0.0800879	0.121289
Q6P9X1	Chloride channel, nucleotide-sensitive, 1A OS=Rattus norvegicus OX=10116 GN=Clns1a PE=1 SV=1	0.232661	0.121289
B3SVE6	Neuroprotective protein 9 (Fragment) OS=Rattus norvegicus OX=10116 PE=2 SV=1	0.275007	0.121289
Q6MG60	N(G),N(G)-dimethylarginine dimethylaminohydrolase 2 OS=Rattus norvegicus OX=10116 GN=Ddah2 PE=1 SV=1	-0.0816138	0.12126
A0A096MIT7	Synapsin-3 OS=Rattus norvegicus OX=10116 GN=Syn3 PE=1 SV=2	-0.0603973	0.119439
P10354	Chromogranin-A OS=Rattus norvegicus OX=10116 GN=Chga PE=1 SV=1	0.339137	0.119091
Q5PPJ6	Leucyl-tRNA synthetase OS=Rattus norvegicus OX=10116 GN=Lars PE=1 SV=1	0.180148	0.118553
Q9Z254	PDZ domain-containing protein GIPC1 OS=Rattus norvegicus OX=10116 GN=Gipc1 PE=1 SV=2	0.24245	0.118553
P51607	N-acylglucosamine 2-epimerase OS=Rattus norvegicus OX=10116 GN=Renbp PE=2 SV=2	-0.134477	0.117691
D3ZAG3	Microtubule-associated protein 9 OS=Rattus norvegicus OX=10116 GN=Map9 PE=1 SV=1	-0.123434	0.117691
Q9JMJ4	Pre-mRNA-processing factor 19 OS=Rattus norvegicus OX=10116 GN=Prpf19 PE=1 SV=2	-0.0603973	0.117691
B1WC61	Complex I assembly factor ACAD9, mitochondrial OS=Rattus norvegicus OX=10116 GN=Acad9 PE=1 SV=1	-0.174621	0.117671
D3ZSL1	RNA binding protein fox-1 homolog 1 OS=Rattus norvegicus OX=10116 GN=Rbfox1 PE=4 SV=1	-0.118727	0.117671
Q76IJ9	ELAV-like protein OS=Rattus norvegicus OX=10116 GN=Elavl3 PE=2 SV=1	-0.0985055	0.117671
D3ZCL3	U1 small nuclear ribonucleoprotein C OS=Rattus norvegicus OX=10116 GN=Snrpc PE=3 SV=1	-0.0800879	0.117671
P63170	Dynein light chain 1, cytoplasmic OS=Rattus norvegicus OX=10116 GN=Dynll1 PE=1 SV=1	-0.077041	0.117671
P85845	Fascin OS=Rattus norvegicus OX=10116 GN=Fscn1 PE=1 SV=2	-0.077041	0.117671
P70600	Protein-tyrosine kinase 2-beta OS=Rattus norvegicus OX=10116 GN=Ptk2b PE=1 SV=1	-0.077041	0.117671
B2RZ22	Paip1 protein (Fragment) OS=Rattus norvegicus OX=10116 GN=Paip1 PE=2 SV=1	-0.0588937	0.117671
P24090	Alpha-2-HS-glycoprotein OS=Rattus norvegicus OX=10116 GN=Ahsg PE=1 SV=2	0.102994	0.117671
O08651	D-3-phosphoglycerate dehydrogenase OS=Rattus norvegicus OX=10116 GN=Phgdh PE=1 SV=3	0.102994	0.117671
P35213	14-3-3 protein beta/alpha OS=Rattus norvegicus OX=10116 GN=Ywhab PE=1 SV=3	0.102994	0.117671
D4A644	MAP7 domain-containing 1 OS=Rattus norvegicus OX=10116 GN=Map7d1 PE=1 SV=1	0.192825	0.117671
P69735	Rab3 GTPase-activating protein catalytic subunit (Fragments) OS=Rattus norvegicus OX=10116 GN=Rab3gap1 PE=1 SV=2	0.197865	0.117671
P97526	Neurofibromin OS=Rattus norvegicus OX=10116 GN=Nf1 PE=1 SV=1	0.228973	0.117671
G3V702	Smu-1 suppressor of mec-8 and unc-52 homolog (C. elegans) OS=Rattus norvegicus OX=10116 GN=Smu1 PE=1 SV=1	0.258217	0.117671
Q91Y79	KARP-1-binding protein 1 OS=Rattus norvegicus OX=10116 GN=Rhk1 PE=2 SV=1	0.324235	0.117671
D3ZNW5	Neurofascin OS=Rattus norvegicus OX=10116 GN=Nfasc PE=1 SV=3	-0.148801	0.116001
F1LV89	Rap1 GTPase-activating protein OS=Rattus norvegicus OX=10116 GN=Rap1gap PE=1 SV=3	0.189034	0.116001
P70541	Translation initiation factor eIF-2B subunit gamma OS=Rattus norvegicus OX=10116 GN=Eif2b3 PE=2 SV=2	0.358396	0.116001
B5DES0	Small nuclear ribonucleoprotein Sm D2 OS=Rattus norvegicus OX=10116 GN=Snrpd2 PE=1 SV=1	-0.0816138	0.115853
Q6IN37	GM2 ganglioside activator OS=Rattus norvegicus OX=10116 GN=Gm2a PE=1 SV=1	0.197865	0.115299
P69736	Endothelial differentiation-related factor 1 OS=Rattus norvegicus OX=10116 GN=Edf1 PE=1 SV=1	-0.0724828	0.113982
F1LMB9	Exocyst complex component 2 OS=Rattus norvegicus OX=10116 GN=Exoc2 PE=1 SV=1	0.214125	0.113982
G3V8G6	Hyaluronan and proteoglycan link protein 2 OS=Rattus norvegicus OX=10116 GN=Hapln2 PE=4 SV=1	0.227741	0.113876
P40112	Proteasome subunit beta type-3 OS=Rattus norvegicus OX=10116 GN=Psmb3 PE=1 SV=1	0.10165	0.113781
Q6P503	ATPase H+-transporting V1 subunit D OS=Rattus norvegicus OX=10116 GN=Atp6v1d PE=1 SV=1	-0.077041	0.113564
Q8K3F3	Protein phosphatase 1 regulatory subunit 14B OS=Rattus norvegicus OX=10116 GN=Ppp1r14b PE=2 SV=1	-0.177882	0.113077
P10760	Adenosylhomocysteinase OS=Rattus norvegicus OX=10116 GN=Ahcy PE=1 SV=3	0.10165	0.112617
P85108	Tubulin beta-2A chain OS=Rattus norvegicus OX=10116 GN=Tubb2a PE=1 SV=1	0.10165	0.112428
F1LQ55	Non-specific lipid-transfer protein OS=Rattus norvegicus OX=10116 GN=Scp2 PE=1 SV=3	0.231432	0.111407
P62963	Profilin-1 OS=Rattus norvegicus OX=10116 GN=Pfn1 PE=1 SV=2	-0.07552	0.111187
Q68FS8	RNA 3'-terminal phosphate cyclase OS=Rattus norvegicus OX=10116 GN=Rtca PE=1 SV=1	0.269033	0.111187
Q6AXQ0	SUMO-activating enzyme subunit 1 OS=Rattus norvegicus OX=10116 GN=Sae1 PE=2 SV=1	0.181421	0.111096
G3V8Q8	RCG40648, isoform CRA_b OS=Rattus norvegicus OX=10116 GN=Sec23ip PE=1 SV=1	0.318461	0.111096
Q68G33	Golgi reassembly-stacking protein 2 OS=Rattus norvegicus OX=10116 GN=Gorasp2 PE=1 SV=1	-0.0740006	0.109482
E9PU01	Chromodomain helicase DNA-binding protein 4 OS=Rattus norvegicus OX=10116 GN=Chd4 PE=1 SV=3	0.326537	0.109427
D4A962	Heterogeneous nuclear ribonucleoprotein U-like 1 OS=Rattus norvegicus OX=10116 GN=Hnrnpul1 PE=1 SV=1	0.199123	0.108745
D4ADQ1	Ribonucleotide reductase M2 B (TP53 inducible) (Predicted) OS=Rattus norvegicus OX=10116 GN=Rrm2b PE=1 SV=3	-0.0831412	0.107501
F1M0Z1	Triple functional domain protein OS=Rattus norvegicus OX=10116 GN=Trio PE=1 SV=4	0.306846	0.107043
Q3T1K5	F-actin-capping protein subunit alpha-2 OS=Rattus norvegicus OX=10116 GN=Capza2 PE=1 SV=1	-0.0740006	0.106477
Q9ERH3	WD repeat-containing protein 7 OS=Rattus norvegicus OX=10116 GN=Wdr7 PE=1 SV=1	-0.0740006	0.10646
Q5U2Q7	Eukaryotic peptide chain release factor subunit 1 OS=Rattus norvegicus OX=10116 GN=Etf1 PE=2 SV=3	0.169925	0.10646
Q3SWS8	mRNA export factor OS=Rattus norvegicus OX=10116 GN=Rae1 PE=1 SV=1	-0.190997	0.106221
B0BN81	40S ribosomal protein S5 OS=Rattus norvegicus OX=10116 GN=Rps5 PE=1 SV=1	0.128293	0.105949
F1LZJ4	Putative hydroxypyruvate isomerase OS=Rattus norvegicus OX=10116 GN=Hyi PE=1 SV=2	0.207893	0.105917
A0A0G2K9J2	V-type proton ATPase subunit H OS=Rattus norvegicus OX=10116 GN=Atp6v1h PE=1 SV=1	-0.0740006	0.104439
Q9WVA1	Mitochondrial import inner membrane translocase subunit Tim8 A OS=Rattus norvegicus OX=10116 GN=Timm8a PE=1 SV=1	-0.0619024	0.104343
O70257	Syntaxin-7 OS=Rattus norvegicus OX=10116 GN=Stx7 PE=1 SV=4	0.27262	0.104343
Q5FVI6	V-type proton ATPase subunit C 1 OS=Rattus norvegicus OX=10116 GN=Atp6v1c1 PE=2 SV=1	0.0989585	0.104296
Q0ZFS8	RCG61099, isoform CRA_c OS=Rattus norvegicus OX=10116 GN=Srsf3 PE=1 SV=1	0.132248	0.103987
A0A0H2UHZ2	Nucleosome assembly protein 1-like 4 OS=Rattus norvegicus OX=10116 GN=Nap1l4 PE=1 SV=1	0.121679	0.103723
Q4QR73	DnaJ (Hsp40) homolog, subfamily A, member 4 OS=Rattus norvegicus OX=10116 GN=Dnaja4 PE=1 SV=1	-0.0649175	0.103449
D4A1H2	Phosphatidylinositol-specific phospholipase C, X domain-containing 3 OS=Rattus norvegicus OX=10116 GN=Plcxd3 PE=4 SV=1	-0.0558912	0.103157
F1LM84	Nidogen-1 OS=Rattus norvegicus OX=10116 GN=Nid1 PE=1 SV=1	0.323082	0.102922
Q68FS4	Cytosol aminopeptidase OS=Rattus norvegicus OX=10116 GN=Lap3 PE=1 SV=1	0.0989585	0.102721
Q68FY0	Cytochrome b-c1 complex subunit 1, mitochondrial OS=Rattus norvegicus OX=10116 GN=Uqcrc1 PE=1 SV=1	-0.0877334	0.102514
A0A0H2UHV9	Coatomer subunit gamma OS=Rattus norvegicus OX=10116 GN=Copg2 PE=1 SV=1	0.221568	0.101919
Q6P9V6	Proteasome subunit alpha type OS=Rattus norvegicus OX=10116 GN=Psma5 PE=1 SV=1	0.0989585	0.101837
Q64428	Trifunctional enzyme subunit alpha, mitochondrial OS=Rattus norvegicus OX=10116 GN=Hadha PE=1 SV=2	0.155749	0.10161
Q78PB6	Nuclear distribution protein nudE-like 1 OS=Rattus norvegicus OX=10116 GN=Ndel1 PE=1 SV=1	0.318461	0.101014
Q5XIG0	ADP-ribose pyrophosphatase, mitochondrial OS=Rattus norvegicus OX=10116 GN=Nudt9 PE=2 SV=1	-0.086201	0.100935
G3V7V2	Angio-associated migratory protein (Predicted) OS=Rattus norvegicus OX=10116 GN=Aamp PE=1 SV=1	-0.0785637	0.100935
Q66HA8	Heat shock protein 105 kDa OS=Rattus norvegicus OX=10116 GN=Hsph1 PE=1 SV=1	-0.0724828	0.100935
Q6P7B0	Tryptophan--tRNA ligase, cytoplasmic OS=Rattus norvegicus OX=10116 GN=Wars1 PE=1 SV=2	-0.0709665	0.100935
A0A0G2K4G3	NEDD8 OS=Rattus norvegicus OX=10116 GN=Nedd8 PE=1 SV=1	0.0989585	0.100935
P62907	60S ribosomal protein L10a OS=Rattus norvegicus OX=10116 GN=Rpl10a PE=1 SV=2	0.112367	0.100935
A0A0H2UHG0	Tyrosine--tRNA ligase OS=Rattus norvegicus OX=10116 GN=Yars PE=1 SV=1	0.115033	0.100935
Q5M7V8	Thyroid hormone receptor-associated protein 3 OS=Rattus norvegicus OX=10116 GN=Thrap3 PE=1 SV=1	0.233888	0.100935
A0A0G2K8M7	TPD52-like 1 OS=Rattus norvegicus OX=10116 GN=Tpd52l1 PE=4 SV=1	0.244887	0.100935
D3ZNK1	Metaxin OS=Rattus norvegicus OX=10116 GN=Mtx3 PE=1 SV=2	0.27739	0.100935
Q4FZT9	26S proteasome non-ATPase regulatory subunit 2 OS=Rattus norvegicus OX=10116 GN=Psmd2 PE=1 SV=1	0.100305	0.100322
Q5XI34	Protein phosphatase 2 (Formerly 2A), regulatory subunit A (PR 65), alpha isoform, isoform CRA_a OS=Rattus norvegicus OX=10116 GN=Ppp2r1a PE=1 SV=1	-0.0709665	0.0999857
Q925G1	Hepatoma-derived growth factor-related protein 2 OS=Rattus norvegicus OX=10116 GN=Hdgfl2 PE=1 SV=2	-0.104697	0.0993042
B2GV06	Succinyl-CoA:3-ketoacid coenzyme A transferase 1, mitochondrial OS=Rattus norvegicus OX=10116 GN=Oxct1 PE=1 SV=1	0.119024	0.0993042
B5DFH2	BPY2 interacting protein 1 (Predicted), isoform CRA_b OS=Rattus norvegicus OX=10116 GN=Map1s PE=2 SV=1	0.0962619	0.0989754
Q5D059	Heterogeneous nuclear ribonucleoprotein K OS=Rattus norvegicus OX=10116 GN=Hnrnpk PE=1 SV=1	0.0962619	0.0989754
P09527	Ras-related protein Rab-7a OS=Rattus norvegicus OX=10116 GN=Rab7a PE=1 SV=2	0.100305	0.0989754
D3Z9J8	Spermidine/spermine N1-acetyl transferase 2 (Predicted), isoform CRA_a OS=Rattus norvegicus OX=10116 GN=Sat2 PE=1 SV=1	0.217851	0.0989754
D3ZQ02	WD repeat domain 37 OS=Rattus norvegicus OX=10116 GN=Wdr37 PE=1 SV=3	-0.0528949	0.0986601
B2GV92	Ptges3 protein OS=Rattus norvegicus OX=10116 GN=Ptges3 PE=1 SV=1	0.0962619	0.0985711
O08662	Phosphatidylinositol 4-kinase alpha OS=Rattus norvegicus OX=10116 GN=Pi4ka PE=1 SV=2	-0.134477	0.0981011
F1LRZ9	RUN domain-containing 3A OS=Rattus norvegicus OX=10116 GN=Rundc3a PE=1 SV=1	-0.121863	0.0981011
O35179	Endophilin-A1 OS=Rattus norvegicus OX=10116 GN=Sh3gl2 PE=1 SV=2	-0.0709665	0.0981011
P41542	General vesicular transport factor p115 OS=Rattus norvegicus OX=10116 GN=Uso1 PE=1 SV=1	0.102994	0.0981011
Q3ZAU6	RBR-type E3 ubiquitin transferase OS=Rattus norvegicus OX=10116 GN=Rnf14 PE=1 SV=1	0.105678	0.0981011
D3ZC89	Uncharacterized protein OS=Rattus norvegicus OX=10116 PE=1 SV=3	-0.155213	0.0979248
O35142	Coatomer subunit beta' OS=Rattus norvegicus OX=10116 GN=Copb2 PE=1 SV=3	0.132248	0.0979248
O88506	STE20/SPS1-related proline-alanine-rich protein kinase OS=Rattus norvegicus OX=10116 GN=Stk39 PE=1 SV=2	0.189034	0.0979248
F1M446	Ecm29 proteasome adaptor and scaffold OS=Rattus norvegicus OX=10116 GN=Ecpas PE=1 SV=3	0.252173	0.0979248
B1WBV6	Aplp1 protein OS=Rattus norvegicus OX=10116 GN=Aplp1 PE=2 SV=1	-0.0634092	0.0977067
P55260	Annexin A4 OS=Rattus norvegicus OX=10116 GN=Anxa4 PE=1 SV=3	0.144046	0.0977067
P62632	Elongation factor 1-alpha 2 OS=Rattus norvegicus OX=10116 GN=Eef1a2 PE=1 SV=1	-0.0694519	0.097406
P04642	L-lactate dehydrogenase A chain OS=Rattus norvegicus OX=10116 GN=Ldha PE=1 SV=1	-0.0694519	0.097406
Q99ND9	RWD domain-containing protein 1 OS=Rattus norvegicus OX=10116 GN=Rwdd1 PE=2 SV=1	-0.0649175	0.097406
D4A5R0	Peptidyl-prolyl cis-trans isomerase OS=Rattus norvegicus OX=10116 GN=Ppih PE=1 SV=2	0.22404	0.097406
Q32Q06	AP-1 complex subunit mu-1 OS=Rattus norvegicus OX=10116 GN=Ap1m1 PE=1 SV=3	-0.0619024	0.0967312
A0A0G2K8Q7	U6 snRNA-associated Sm-like protein LSm2 OS=Rattus norvegicus OX=10116 GN=Lsm2 PE=1 SV=1	-0.0908029	0.0962291
A0A0G2K4X8	S-phase kinase-associated protein 1 OS=Rattus norvegicus OX=10116 GN=Skp1 PE=1 SV=1	-0.0694519	0.0960878
D3ZHX3	DIRAS family GTPase 2 OS=Rattus norvegicus OX=10116 GN=Diras2 PE=4 SV=1	-0.0619024	0.0960878
Q5RKH2	Galactokinase 1 OS=Rattus norvegicus OX=10116 GN=Galk1 PE=1 SV=1	0.21661	0.0960878
Q6P9U0	Serine (Or cysteine) peptidase inhibitor, clade B, member 6a OS=Rattus norvegicus OX=10116 GN=Serpinb6a PE=1 SV=1	-0.0588937	0.0950672
Q62658	Peptidyl-prolyl cis-trans isomerase FKBP1A OS=Rattus norvegicus OX=10116 GN=Fkbp1a PE=1 SV=3	0.0949116	0.0947883
D3ZDB9	NmrA-like family domain-containing protein 1 OS=Rattus norvegicus OX=10116 GN=Nmral1 PE=1 SV=2	0.222805	0.0947883
G3V733	Synapsin II, isoform CRA_a OS=Rattus norvegicus OX=10116 GN=Syn2 PE=1 SV=3	-0.0694519	0.0944405
Q5U3Y8	Transcription factor BTF3 OS=Rattus norvegicus OX=10116 GN=Btf3 PE=1 SV=1	-0.0543923	0.0944405
G3V6L4	Kinesin-like protein OS=Rattus norvegicus OX=10116 GN=Kif5c PE=1 SV=3	0.117695	0.0944405
A0A0G2K583	S-methyl-5'-thioadenosine phosphorylase OS=Rattus norvegicus OX=10116 GN=Mtap PE=1 SV=1	-0.0679388	0.0943461
D3ZPE5	VPS53 subunit of GARP complex OS=Rattus norvegicus OX=10116 GN=Vps53 PE=1 SV=1	-0.117161	0.09411
P31596	Excitatory amino acid transporter 2 OS=Rattus norvegicus OX=10116 GN=Slc1a2 PE=1 SV=2	-0.0543923	0.0937707
P50399	Rab GDP dissociation inhibitor beta OS=Rattus norvegicus OX=10116 GN=Gdi2 PE=1 SV=2	0.0949116	0.0937707
Q4V7A0	WD repeat-containing protein 61 OS=Rattus norvegicus OX=10116 GN=Wdr61 PE=1 SV=1	-0.077041	0.093551
D4A1B8	Dynactin subunit 3 OS=Rattus norvegicus OX=10116 GN=Dctn3 PE=1 SV=1	-0.0513992	0.093551
M0RC17	Cell adhesion molecule L1-like OS=Rattus norvegicus OX=10116 GN=Chl1 PE=1 SV=2	-0.0513992	0.093551
G3V6S5	C-1-tetrahydrofolate synthase, cytoplasmic OS=Rattus norvegicus OX=10116 GN=Mthfd1 PE=1 SV=1	0.140124	0.093551
G3V9T7	ATPase Get3 OS=Rattus norvegicus OX=10116 GN=Get3 PE=1 SV=1	0.168642	0.093551
M0RDG7	Cytokine receptor-like factor 3 OS=Rattus norvegicus OX=10116 GN=Crlf3 PE=1 SV=2	-0.190997	0.0935425
G3V7F6	RCG23529, isoform CRA_a OS=Rattus norvegicus OX=10116 GN=RGD1561590 PE=1 SV=1	-0.0969617	0.0935425
P16446	Phosphatidylinositol transfer protein alpha isoform OS=Rattus norvegicus OX=10116 GN=Pitpna PE=1 SV=2	-0.0679388	0.0935425
A0A0G2JZ52	Heterogeneous nuclear ribonucleoprotein U OS=Rattus norvegicus OX=10116 GN=Hnrnpu PE=1 SV=1	-0.0679388	0.0935425
A0A0G2JSH5	Serum albumin OS=Rattus norvegicus OX=10116 GN=Alb PE=1 SV=1	-0.0679388	0.0935425
Q9Z2X5	Homer protein homolog 3 OS=Rattus norvegicus OX=10116 GN=Homer3 PE=1 SV=2	-0.0664274	0.0935425
D4ABT8	Heterogeneous nuclear ribonucleoprotein U-like 2 OS=Rattus norvegicus OX=10116 GN=Hnrnpul2 PE=1 SV=1	-0.0543923	0.0935425
P63245	Receptor of activated protein C kinase 1 OS=Rattus norvegicus OX=10116 GN=Rack1 PE=1 SV=3	0.0935602	0.0935425
Q4KM73	UMP-CMP kinase OS=Rattus norvegicus OX=10116 GN=Cmpk1 PE=1 SV=2	0.0949116	0.0935425
Q68FT7	Phenylalanyl-tRNA synthetase subunit beta OS=Rattus norvegicus OX=10116 GN=Farsb PE=1 SV=1	0.138814	0.0935425
Q56R17	Importin subunit alpha OS=Rattus norvegicus OX=10116 GN=Kpna4 PE=1 SV=1	0.153157	0.0935425
Q9JMB5	Proteasomal ubiquitin receptor ADRM1 OS=Rattus norvegicus OX=10116 GN=Adrm1 PE=1 SV=2	0.196607	0.0935425
A0A0G2JW12	Complement C4-like OS=Rattus norvegicus OX=10116 GN=LOC103689965 PE=4 SV=1	0.196607	0.0935425
A0A0G2K657	Opioid-binding protein/cell adhesion molecule OS=Rattus norvegicus OX=10116 GN=Opcml PE=4 SV=1	0.21661	0.0935425
O35431	Amyloid-beta A4 precursor protein-binding family A member 2 OS=Rattus norvegicus OX=10116 GN=Apba2 PE=1 SV=1	0.271426	0.0935425
P68101	Eukaryotic translation initiation factor 2 subunit 1 OS=Rattus norvegicus OX=10116 GN=Eif2s1 PE=1 SV=2	-0.0588937	0.0935293
D5MTG9	E3 ubiquitin-protein ligase OS=Rattus norvegicus OX=10116 GN=Ubr1 PE=2 SV=1	-0.0785637	0.0932934
D4A7Y1	Aggrecan core protein OS=Rattus norvegicus OX=10116 GN=Acan PE=1 SV=3	0.120352	0.0932596
A0A0G2K896	Similar to RIKEN cDNA 1300017J02 OS=Rattus norvegicus OX=10116 GN=RGD1310507 PE=1 SV=1	-0.158429	0.0927907
D4AEG7	TBC1 domain family, member 13 OS=Rattus norvegicus OX=10116 GN=Tbc1d13 PE=1 SV=3	0.185232	0.0927907
D4ABJ2	Cerebellin 4 precursor OS=Rattus norvegicus OX=10116 GN=Cbln4 PE=1 SV=1	-0.179515	0.0913669
Q64240	Protein AMBP OS=Rattus norvegicus OX=10116 GN=Ambp PE=1 SV=1	0.215368	0.0910977
Q7TP06	Da1-6 OS=Rattus norvegicus OX=10116 PE=2 SV=1	-0.186065	0.0910738
Q76EQ0	Serine racemase OS=Rattus norvegicus OX=10116 GN=Srr PE=1 SV=1	-0.0528949	0.0900082
O88321	Antisecretory factor OS=Rattus norvegicus OX=10116 GN=Psmd4 PE=1 SV=1	-0.0439433	0.0900082
A0A0G2JTN4	Phosphoribosylformylglycinamidine synthase OS=Rattus norvegicus OX=10116 GN=Pfas PE=1 SV=1	0.144046	0.0891249
P81799	N-acetyl-D-glucosamine kinase OS=Rattus norvegicus OX=10116 GN=Nagk PE=1 SV=4	-0.077041	0.0888339
Q9QZ86	Nucleolar protein 58 OS=Rattus norvegicus OX=10116 GN=Nop58 PE=1 SV=1	0.299831	0.0885671
G3V7I5	Aldehyde dehydrogenase X, mitochondrial OS=Rattus norvegicus OX=10116 GN=Aldh1b1 PE=1 SV=1	-0.0709665	0.0883746
Q7TQ94	Deaminated glutathione amidase OS=Rattus norvegicus OX=10116 GN=Nit1 PE=2 SV=2	-0.0664274	0.0883746
Q2I6B5	V-type proton ATPase subunit a OS=Rattus norvegicus OX=10116 GN=Atp6v0a1 PE=1 SV=1	0.0908534	0.0883746
G3V885	Myosin-6 OS=Rattus norvegicus OX=10116 GN=Myh6 PE=1 SV=2	0.138814	0.0883746
P62074	Mitochondrial import inner membrane translocase subunit Tim10 OS=Rattus norvegicus OX=10116 GN=Timm10 PE=3 SV=1	0.16221	0.0883746
P21575	Dynamin-1 OS=Rattus norvegicus OX=10116 GN=Dnm1 PE=1 SV=2	-0.0649175	0.0882567
P08733	Myosin regulatory light chain 2, ventricular/cardiac muscle isoform OS=Rattus norvegicus OX=10116 GN=Myl2 PE=1 SV=2	0.190299	0.0882567
B5DFE0	Membrane palmitoylated protein 6 OS=Rattus norvegicus OX=10116 GN=Mpp6 PE=1 SV=1	-0.0588937	0.088018
D3ZI16	COP9 (Constitutive photomorphogenic) homolog, subunit 6 (Arabidopsis thaliana) (Predicted), isoform CRA_a OS=Rattus norvegicus OX=10116 GN=Cops6 PE=1 SV=1	-0.0634092	0.0879002
Q5U2X8	Acyl-CoA thioesterase 9 OS=Rattus norvegicus OX=10116 GN=Acot9 PE=1 SV=1	0.182692	0.0875679
Q9QXQ0	Alpha-actinin-4 OS=Rattus norvegicus OX=10116 GN=Actn4 PE=1 SV=2	-0.0649175	0.0862763
G3V874	Erythrocyte membrane protein band 4.1-like 3 OS=Rattus norvegicus OX=10116 GN=Epb41l3 PE=1 SV=1	-0.123434	0.0861795
F1LMM8	Protein-serine/threonine kinase OS=Rattus norvegicus OX=10116 GN=Pdk2 PE=1 SV=3	-0.0709665	0.0861795
G3V9P0	26S proteasome non-ATPase regulatory subunit 9 OS=Rattus norvegicus OX=10116 GN=Psmd9 PE=1 SV=1	-0.0694519	0.0861795
B0K014	D-aminoacyl-tRNA deacylase OS=Rattus norvegicus OX=10116 GN=Dtd1 PE=1 SV=1	0.0908534	0.0861795
P40307	Proteasome subunit beta type-2 OS=Rattus norvegicus OX=10116 GN=Psmb2 PE=1 SV=1	0.0908534	0.0861795
P14408	Fumarate hydratase, mitochondrial OS=Rattus norvegicus OX=10116 GN=Fh PE=1 SV=2	0.0908534	0.0861795
D4ABP4	Rab3 GTPase-activating protein non-catalytic subunit OS=Rattus norvegicus OX=10116 GN=Rab3gap2 PE=1 SV=3	-0.0513992	0.0860712
Q5XI78	2-oxoglutarate dehydrogenase, mitochondrial OS=Rattus norvegicus OX=10116 GN=Ogdh PE=1 SV=1	0.104337	0.08607
G3V6B8	RCG38965, isoform CRA_a OS=Rattus norvegicus OX=10116 GN=Tsr2 PE=1 SV=1	0.121679	0.08607
P49806	Regulator of G-protein signaling 10 OS=Rattus norvegicus OX=10116 GN=Rgs10 PE=1 SV=2	-0.0923402	0.0858485
Q5XIE0	Acidic leucine-rich nuclear phosphoprotein 32 family member E OS=Rattus norvegicus OX=10116 GN=Anp32e PE=2 SV=1	-0.0543923	0.085809
Q80U96	Exportin-1 OS=Rattus norvegicus OX=10116 GN=Xpo1 PE=1 SV=1	0.108357	0.085809
Q5XIM7	Lysine--tRNA ligase OS=Rattus norvegicus OX=10116 GN=Kars1 PE=1 SV=1	0.123004	0.085809
D4ACJ1	40S ribosomal protein S24 OS=Rattus norvegicus OX=10116 GN=LOC100363469 PE=3 SV=1	0.149259	0.085809
Q62609	Noelin OS=Rattus norvegicus OX=10116 GN=Olfm1 PE=1 SV=1	0.205393	0.085809
A0A0G2JY26	DnaJ heat shock protein family (Hsp40) member C6 OS=Rattus norvegicus OX=10116 GN=Dnajc6 PE=1 SV=1	-0.0649175	0.0851327
P63322	Ras-related protein Ral-A OS=Rattus norvegicus OX=10116 GN=Rala PE=1 SV=1	0.132248	0.0851327
O35180	Endophilin-A3 OS=Rattus norvegicus OX=10116 GN=Sh3gl3 PE=1 SV=2	0.164786	0.0851327
F1LQM9	Exportin 7 OS=Rattus norvegicus OX=10116 GN=Xpo7 PE=1 SV=2	0.173767	0.0851327
Q66HD3	Nuclear autoantigenic sperm protein OS=Rattus norvegicus OX=10116 GN=Nasp PE=1 SV=1	-0.187707	0.0849645
F1LPT4	Calcium/calmodulin-dependent protein kinase kinase 2 OS=Rattus norvegicus OX=10116 GN=Camkk2 PE=1 SV=3	-0.0679388	0.0849645
Z4YNF4	Low molecular weight phosphotyrosine protein phosphatase OS=Rattus norvegicus OX=10116 GN=Acp1 PE=1 SV=2	-0.0573917	0.0849645
P49088	Asparagine synthetase [glutamine-hydrolyzing] OS=Rattus norvegicus OX=10116 GN=Asns PE=2 SV=3	-0.0573917	0.0849645
P62076	Mitochondrial import inner membrane translocase subunit Tim13 OS=Rattus norvegicus OX=10116 GN=Timm13 PE=3 SV=1	-0.0543923	0.0849645
P05982	NAD(P)H dehydrogenase [quinone] 1 OS=Rattus norvegicus OX=10116 GN=Nqo1 PE=1 SV=4	-0.0543923	0.0849645
G3V7G9	Eukaryotic translation initiation factor 3, subunit 6 interacting protein OS=Rattus norvegicus OX=10116 GN=Eif3l PE=1 SV=2	-0.0484122	0.0849645
Q05982	Nucleoside diphosphate kinase A OS=Rattus norvegicus OX=10116 GN=Nme1 PE=1 SV=1	0.0894982	0.0849645
Q63560	Microtubule-associated protein 6 OS=Rattus norvegicus OX=10116 GN=Map6 PE=1 SV=1	0.0894982	0.0849645
Q8VHK7	Hepatoma-derived growth factor OS=Rattus norvegicus OX=10116 GN=Hdgf PE=1 SV=2	0.109695	0.0849645
F1LT58	Importin subunit alpha OS=Rattus norvegicus OX=10116 GN=Kpna6 PE=1 SV=3	0.159629	0.0849645
Q6AY48	Poly(rC)-binding protein 3 OS=Rattus norvegicus OX=10116 GN=Pcbp3 PE=1 SV=1	0.230203	0.0849645
Q4V8K5	BRO1 domain-containing protein BROX OS=Rattus norvegicus OX=10116 GN=Brox PE=2 SV=1	0.24245	0.0849645
O88917	Adhesion G protein-coupled receptor L1 OS=Rattus norvegicus OX=10116 GN=Adgrl1 PE=1 SV=1	0.246104	0.0849645
O55166	Vacuolar protein sorting-associated protein 52 homolog OS=Rattus norvegicus OX=10116 GN=Vps52 PE=1 SV=2	-0.0694519	0.0841251
Q5U2Q3	Ester hydrolase C11orf54 homolog OS=Rattus norvegicus OX=10116 PE=1 SV=1	-0.046921	0.0839502
Q6P3E1	Rps16 protein (Fragment) OS=Rattus norvegicus OX=10116 GN=Rps16 PE=2 SV=1	0.100305	0.0839502
Q5XIJ7	Calcium-binding protein 39-like OS=Rattus norvegicus OX=10116 GN=Cab39l PE=1 SV=1	-0.0513992	0.0836083
P25093	Fumarylacetoacetase OS=Rattus norvegicus OX=10116 GN=Fah PE=1 SV=1	-0.0664274	0.0834602
P55051	Fatty acid-binding protein, brain OS=Rattus norvegicus OX=10116 GN=Fabp7 PE=1 SV=2	-0.0619024	0.0834602
A0A0G2K613	Uncharacterized protein OS=Rattus norvegicus OX=10116 PE=4 SV=1	-0.0679388	0.0832149
Q62785	28 kDa heat- and acid-stable phosphoprotein OS=Rattus norvegicus OX=10116 GN=Pdap1 PE=1 SV=1	-0.0588937	0.0832149
Q4V7C6	GMP synthase [glutamine-hydrolyzing] OS=Rattus norvegicus OX=10116 GN=Gmps PE=1 SV=1	-0.0573917	0.0832149
D3ZHC4	Heme binding protein 2 (Predicted), isoform CRA_b OS=Rattus norvegicus OX=10116 GN=Hebp2 PE=1 SV=1	-0.0877334	0.0826609
Q66HG4	Aldose 1-epimerase OS=Rattus norvegicus OX=10116 GN=Galm PE=1 SV=1	-0.0499049	0.0825984
P63029	Translationally-controlled tumor protein OS=Rattus norvegicus OX=10116 GN=Tpt1 PE=1 SV=1	-0.0619024	0.0822539
Q561K4	Coiled-coil domain-containing protein 32 OS=Rattus norvegicus OX=10116 GN=Ccdc32 PE=2 SV=1	0.22404	0.0822539
A0A0G2JZ56	Ankyrin 2 OS=Rattus norvegicus OX=10116 GN=Ank2 PE=1 SV=1	-0.0454314	0.0820402
Q0D2L6	Ras-related GTP-binding C OS=Rattus norvegicus OX=10116 GN=Rragc PE=1 SV=1	0.177599	0.0820402
O08839	Myc box-dependent-interacting protein 1 OS=Rattus norvegicus OX=10116 GN=Bin1 PE=1 SV=1	-0.0619024	0.0820378
P19468	Glutamate--cysteine ligase catalytic subunit OS=Rattus norvegicus OX=10116 GN=Gclc PE=1 SV=2	0.155749	0.08199
Q5U2R6	Putative monooxygenase p33MONOX OS=Rattus norvegicus OX=10116 GN=P33monox PE=1 SV=1	-0.0785637	0.0816133
P08082	Clathrin light chain B OS=Rattus norvegicus OX=10116 GN=Cltb PE=1 SV=1	-0.0619024	0.0816133
P68035	Actin, alpha cardiac muscle 1 OS=Rattus norvegicus OX=10116 GN=Actc1 PE=2 SV=1	0.0867838	0.0816133
P18265	Glycogen synthase kinase-3 alpha OS=Rattus norvegicus OX=10116 GN=Gsk3a PE=1 SV=1	0.111031	0.0816133
Q5RJK6	Inositol polyphosphate-1-phosphatase OS=Rattus norvegicus OX=10116 GN=Inpp1 PE=1 SV=1	0.155749	0.0816133
Q6AYT5	Damage-control phosphatase ARMT1 OS=Rattus norvegicus OX=10116 GN=Armt1 PE=1 SV=1	0.169925	0.0814199
C0JPT7	Filamin A OS=Rattus norvegicus OX=10116 GN=Flna PE=1 SV=1	0.258217	0.0811045
P84082	ADP-ribosylation factor 2 OS=Rattus norvegicus OX=10116 GN=Arf2 PE=2 SV=1	-0.174621	0.0807255
D4A2Z8	ATP-dependent DNA/RNA helicase DHX36 OS=Rattus norvegicus OX=10116 GN=Dhx36 PE=1 SV=1	-0.166503	0.0807255
Q5M7T9	Threonine synthase-like 2 OS=Rattus norvegicus OX=10116 GN=Thnsl2 PE=2 SV=1	-0.137648	0.0807255
Q923V4	F-box only protein 6 OS=Rattus norvegicus OX=10116 GN=Fbxo6 PE=1 SV=1	-0.131313	0.0807255
A0A0G2JXC7	Actin-binding LIM protein 2 OS=Rattus norvegicus OX=10116 GN=Ablim2 PE=1 SV=1	-0.114035	0.0807255
A0A0A0MY13	Probable G-protein-coupled receptor 158 OS=Rattus norvegicus OX=10116 GN=Gpr158 PE=1 SV=1	-0.0908029	0.0807255
D4A2K5	Nuclear receptor interacting protein 3 (Predicted), isoform CRA_a OS=Rattus norvegicus OX=10116 GN=Nrip3 PE=4 SV=1	-0.0846703	0.0807255
Q6MG11	Alpha-tubulin N-acetyltransferase 1 OS=Rattus norvegicus OX=10116 GN=Atat1 PE=1 SV=1	-0.0831412	0.0807255
Q4QQV8	Charged multivesicular body protein 5 OS=Rattus norvegicus OX=10116 GN=Chmp5 PE=2 SV=1	-0.0649175	0.0807255
D4A5G8	Pyruvate dehydrogenase E1 component subunit alpha OS=Rattus norvegicus OX=10116 GN=Pdha1l1 PE=1 SV=3	-0.0619024	0.0807255
A0A0G2JZH0	Calcium-binding protein 39 OS=Rattus norvegicus OX=10116 GN=Cab39 PE=1 SV=1	-0.0603973	0.0807255
A0A0G2K6X9	Adenosine kinase OS=Rattus norvegicus OX=10116 GN=Adk PE=1 SV=1	-0.0588937	0.0807255
F1LNJ2	U5 small nuclear ribonucleoprotein 200 kDa helicase OS=Rattus norvegicus OX=10116 GN=Snrnp200 PE=1 SV=1	-0.0513992	0.0807255
F1M820	Sorbin and SH3 domain-containing protein 1 OS=Rattus norvegicus OX=10116 GN=Sorbs1 PE=1 SV=1	0.120352	0.0807255
Q6AYD5	Eukaryotic peptide chain release factor GTP-binding subunit ERF3B-like OS=Rattus norvegicus OX=10116 GN=Gspt1 PE=1 SV=1	0.124328	0.0807255
P17077	60S ribosomal protein L9 OS=Rattus norvegicus OX=10116 GN=Rpl9 PE=1 SV=1	0.125651	0.0807255
Q5PQJ6	Pyrroline-5-carboxylate reductase 3 OS=Rattus norvegicus OX=10116 GN=Pycr3 PE=2 SV=1	0.173767	0.0807255
Q80Z29	Nicotinamide phosphoribosyltransferase OS=Rattus norvegicus OX=10116 GN=Nampt PE=1 SV=1	0.182692	0.0807255
P84817	Mitochondrial fission 1 protein OS=Rattus norvegicus OX=10116 GN=Fis1 PE=1 SV=1	0.185232	0.0807255
A0A096MIZ1	Paralemmin 2 OS=Rattus norvegicus OX=10116 GN=Palm2 PE=1 SV=1	0.205393	0.0807255
A0A0G2K2Z0	EMAP-like 4 OS=Rattus norvegicus OX=10116 GN=Eml4 PE=1 SV=1	0.23634	0.0807255
D3ZQP6	Sema domain, immunoglobulin domain (Ig), and GPI membrane anchor, (Semaphorin) 7A (Predicted) OS=Rattus norvegicus OX=10116 GN=Sema7a PE=1 SV=1	-0.0908029	0.080188
Q6YDN8	BWK-1 OS=Rattus norvegicus OX=10116 GN=Gid8 PE=1 SV=1	0.258217	0.0798186
Q6DGG0	Peptidyl-prolyl cis-trans isomerase D OS=Rattus norvegicus OX=10116 GN=Ppid PE=1 SV=3	-0.0603973	0.0797025
F1LS86	Isoleucine-tRNA synthetase (Predicted) OS=Rattus norvegicus OX=10116 GN=Iars PE=1 SV=2	0.130931	0.0796648
Q4QQV4	Dead end homolog 1 (Zebrafish) OS=Rattus norvegicus OX=10116 GN=Hars PE=1 SV=1	0.130931	0.079419
A1L1M0	Protein kinase, cAMP-dependent, catalytic, alpha OS=Rattus norvegicus OX=10116 GN=Prkaca PE=1 SV=1	0.0962619	0.0793943
A0A0G2K7Y2	Oxidation resistance protein 1 OS=Rattus norvegicus OX=10116 GN=Oxr1 PE=1 SV=1	-0.0588937	0.079108
A0A0G2QC33	Cysteine protease OS=Rattus norvegicus OX=10116 GN=Atg4b PE=1 SV=1	0.182692	0.079108
Q63768	Adapter molecule crk OS=Rattus norvegicus OX=10116 GN=Crk PE=1 SV=1	0.0867838	0.0789226
D3ZX63	Similar to D3Mm3e (Predicted), isoform CRA_a OS=Rattus norvegicus OX=10116 GN=Wdr54 PE=4 SV=1	0.102994	0.0789226
G3V6U4	ELAV-like protein OS=Rattus norvegicus OX=10116 GN=Elavl2 PE=1 SV=4	0.167358	0.0789226
P35446	Spondin-1 OS=Rattus norvegicus OX=10116 GN=Spon1 PE=1 SV=1	0.172488	0.0789226
A0A0G2K402	Myelin expression factor 2 OS=Rattus norvegicus OX=10116 GN=Myef2 PE=1 SV=1	0.115033	0.0789006
Q3MIE4	Synaptic vesicle membrane protein VAT-1 homolog OS=Rattus norvegicus OX=10116 GN=Vat1 PE=1 SV=1	0.151859	0.0787893
D3ZFY8	Ubiquitin-conjugating enzyme E2 V1 OS=Rattus norvegicus OX=10116 GN=LOC100912618 PE=1 SV=1	0.0854247	0.0787775
Q641Z6	EH domain-containing protein 1 OS=Rattus norvegicus OX=10116 GN=Ehd1 PE=1 SV=1	-0.0394883	0.0780854
Q641Y5	Ubiquitin-like modifier-activating enzyme ATG7 OS=Rattus norvegicus OX=10116 GN=Atg7 PE=2 SV=1	-0.0649175	0.0780707
F7EUU4	COP9 signalosome subunit 5 OS=Rattus norvegicus OX=10116 GN=Cops5 PE=1 SV=1	-0.0558912	0.0780707
M0R7F3	WAS protein family, member 3 OS=Rattus norvegicus OX=10116 GN=Wasf3 PE=4 SV=2	-0.046921	0.0780707
D3ZVU4	Ribokinase OS=Rattus norvegicus OX=10116 GN=Rbks PE=1 SV=1	-0.0454314	0.0780707
Q5PPG6	Nucleosome assembly protein 1-like 5 OS=Rattus norvegicus OX=10116 GN=Nap1l5 PE=2 SV=1	0.176323	0.0780707
Q5XIK7	Katanin p60 ATPase-containing subunit A-like 1 OS=Rattus norvegicus OX=10116 GN=Katnal1 PE=1 SV=1	0.271426	0.0780707
Q9EQS0	Transaldolase OS=Rattus norvegicus OX=10116 GN=Taldo1 PE=1 SV=2	-0.0588937	0.0780577
P47196	RAC-alpha serine/threonine-protein kinase OS=Rattus norvegicus OX=10116 GN=Akt1 PE=1 SV=1	-0.109359	0.0766674
Q8CFN2	Cell division control protein 42 homolog OS=Rattus norvegicus OX=10116 GN=Cdc42 PE=1 SV=2	-0.0634092	0.0766674
G4XKZ2	Ubiquitin specific peptidase 9 Y-linked OS=Rattus norvegicus OX=10116 GN=Usp9y PE=2 SV=2	-0.0558912	0.0766674
P07895	Superoxide dismutase [Mn], mitochondrial OS=Rattus norvegicus OX=10116 GN=Sod2 PE=1 SV=2	0.0840643	0.0766674
Q5XIM9	T-complex protein 1 subunit beta OS=Rattus norvegicus OX=10116 GN=Cct2 PE=1 SV=3	0.0840643	0.0766674
G3V9K0	Cysteinyl-tRNA synthetase OS=Rattus norvegicus OX=10116 GN=Cars PE=1 SV=1	0.119024	0.0766674
F1M779	Clathrin heavy chain OS=Rattus norvegicus OX=10116 GN=Cltc PE=1 SV=1	-0.0573917	0.0764264
G3V982	Engulfment and cell motility 2 OS=Rattus norvegicus OX=10116 GN=Elmo2 PE=1 SV=1	-0.0543923	0.0764264
P47875	Cysteine and glycine-rich protein 1 OS=Rattus norvegicus OX=10116 GN=Csrp1 PE=1 SV=2	-0.0603973	0.0763609
F1LQW8	Ras/Rap GTPase-activating protein SynGAP OS=Rattus norvegicus OX=10116 GN=Syngap1 PE=1 SV=2	-0.0543923	0.0763609
P32551	Cytochrome b-c1 complex subunit 2, mitochondrial OS=Rattus norvegicus OX=10116 GN=Uqcrc2 PE=1 SV=2	0.180148	0.0763609
P85834	Elongation factor Tu, mitochondrial OS=Rattus norvegicus OX=10116 GN=Tufm PE=1 SV=1	0.0949116	0.0758736
D3ZII8	SET and MYND domain containing 5 (Predicted) OS=Rattus norvegicus OX=10116 GN=Smyd5 PE=1 SV=2	-0.0908029	0.0757431
B6DYQ9	Glutathione S-transferase theta 2 OS=Rattus norvegicus OX=10116 GN=Gstt2 PE=2 SV=1	-0.0588937	0.0757431
B0BNJ4	ETHE1, persulfide dioxygenase OS=Rattus norvegicus OX=10116 GN=Ethe1 PE=1 SV=1	-0.0588937	0.0757431
A0A0G2K1M2	Disks large homolog 1 OS=Rattus norvegicus OX=10116 GN=Dlg1 PE=1 SV=1	-0.0588937	0.0757431
Q5XIJ3	Isocitrate dehydrogenase [NAD] subunit, mitochondrial OS=Rattus norvegicus OX=10116 GN=Idh3g PE=1 SV=1	-0.0573917	0.0757431
B0K017	ADP-ribosylhydrolase like 2 (Predicted) OS=Rattus norvegicus OX=10116 GN=Adprhl2 PE=1 SV=1	-0.0558912	0.0757431
P50408	V-type proton ATPase subunit F OS=Rattus norvegicus OX=10116 GN=Atp6v1f PE=1 SV=1	-0.0543923	0.0757431
Q5M960	Lsamp protein OS=Rattus norvegicus OX=10116 GN=Lsamp PE=2 SV=1	-0.0543923	0.0757431
P17105	Inositol-trisphosphate 3-kinase A OS=Rattus norvegicus OX=10116 GN=Itpka PE=1 SV=3	-0.0543923	0.0757431
G3V7V9	Leucine carboxyl methyltransferase 1 OS=Rattus norvegicus OX=10116 GN=Lcmt1 PE=1 SV=1	-0.0513992	0.0757431
Q5PPK9	EARP and GARP complex-interacting protein 1 OS=Rattus norvegicus OX=10116 GN=Eipr1 PE=1 SV=1	-0.0424568	0.0757431
G3V827	Cysteine conjugate-beta lyase 1, isoform CRA_a OS=Rattus norvegicus OX=10116 GN=Kyat1 PE=1 SV=1	-0.0380063	0.0757431
P02401	60S acidic ribosomal protein P2 OS=Rattus norvegicus OX=10116 GN=Rplp2 PE=1 SV=2	0.0827026	0.0757431
A0A0G2KAM3	Pyruvate dehydrogenase E1 component subunit beta OS=Rattus norvegicus OX=10116 GN=Pdhb PE=1 SV=1	0.0827026	0.0757431
Q5U328	Nucleolin OS=Rattus norvegicus OX=10116 GN=Ncl PE=1 SV=1	0.0827026	0.0757431
B5DER3	Hypertrophic agonist responsive protein B64, isoform CRA_b OS=Rattus norvegicus OX=10116 GN=Iah1 PE=2 SV=1	0.0962619	0.0757431
Q6S3A0	Plectin OS=Rattus norvegicus OX=10116 GN=Plec PE=1 SV=1	0.0962619	0.0757431
D3ZSL2	ABRA C-terminal-like OS=Rattus norvegicus OX=10116 GN=Abracl PE=1 SV=1	0.102994	0.0757431
B2RYQ8	Large subunit ribosomal protein L36a, isoform CRA_a OS=Rattus norvegicus OX=10116 GN=Rpl36a PE=2 SV=1	0.138814	0.0757431
M0RAP5	SET-binding factor 1 OS=Rattus norvegicus OX=10116 GN=Sbf1 PE=1 SV=1	0.16092	0.0757431
Q499T3	Sirpa protein OS=Rattus norvegicus OX=10116 GN=Sirpa PE=1 SV=1	0.164786	0.0757431
A0A0G2JY22	Disco-interacting protein 2 homolog B OS=Rattus norvegicus OX=10116 GN=Dip2b PE=1 SV=1	0.176323	0.0757431
P52925	High mobility group protein B2 OS=Rattus norvegicus OX=10116 GN=Hmgb2 PE=2 SV=2	0.192825	0.0757431
Q5M808	Protein Hikeshi OS=Rattus norvegicus OX=10116 GN=Hikeshi PE=2 SV=2	0.212881	0.0757431
F1LPG9	WASH complex subunit 2C OS=Rattus norvegicus OX=10116 GN=Washc2c PE=1 SV=2	0.217851	0.0757431
F1M6T6	Protein phosphatase 6, regulatory subunit 2 OS=Rattus norvegicus OX=10116 GN=Ppp6r2 PE=1 SV=3	0.244887	0.0757431
Q5XI29	Cleavage and polyadenylation specificity factor subunit 7 OS=Rattus norvegicus OX=10116 GN=Cpsf7 PE=1 SV=1	0.27262	0.0757431
G3V8R0	Similar to sid2057p OS=Rattus norvegicus OX=10116 GN=RGD1311703 PE=1 SV=1	-0.0380063	0.0756271
Q99J82	Integrin-linked protein kinase OS=Rattus norvegicus OX=10116 GN=Ilk PE=2 SV=1	-0.100051	0.0754173
B2RYT7	Haloacid dehalogenase-like hydrolase domain-containing 3 OS=Rattus norvegicus OX=10116 GN=Hdhd3 PE=1 SV=1	0.27739	0.0754173
Q64611	Cysteine sulfinic acid decarboxylase OS=Rattus norvegicus OX=10116 GN=Csad PE=1 SV=1	-0.0877334	0.0752402
Q5FVM6	Myotubularin-related protein 12 OS=Rattus norvegicus OX=10116 GN=Mtmr12 PE=1 SV=2	-0.077041	0.075153
F1LMH0	Septin 3 OS=Rattus norvegicus OX=10116 GN=Sept3 PE=3 SV=1	-0.0499049	0.0748802
A0A0G2JWJ0	Protein phosphatase 1 regulatory subunit OS=Rattus norvegicus OX=10116 GN=Ppp1r12a PE=1 SV=1	0.16221	0.0747629
Q712U5	cAMP-regulated phosphoprotein 19 OS=Rattus norvegicus OX=10116 GN=Arpp19 PE=1 SV=3	-0.0409718	0.0747563
Q6AYR2	Protein NDRG3 OS=Rattus norvegicus OX=10116 GN=Ndrg3 PE=1 SV=1	0.1137	0.0747563
Q6MGC4	H2-K region expressed gene 2, rat orthologue OS=Rattus norvegicus OX=10116 GN=Pfdn6 PE=1 SV=1	0.107018	0.0736276
F1LSM0	Ubiquitin-specific peptidase 24 OS=Rattus norvegicus OX=10116 GN=Usp24 PE=1 SV=2	0.207893	0.0736276
G3V7I0	Peroxiredoxin 3 OS=Rattus norvegicus OX=10116 GN=Prdx3 PE=1 SV=1	0.0813396	0.0729267
Q568Z9	Phytanoyl-CoA hydroxylase-interacting protein OS=Rattus norvegicus OX=10116 GN=Phyhip PE=2 SV=1	-0.0558912	0.0725266
Q68FU3	Electron transfer flavoprotein subunit beta OS=Rattus norvegicus OX=10116 GN=Etfb PE=1 SV=3	-0.0365259	0.0722854
O08838	Amphiphysin OS=Rattus norvegicus OX=10116 GN=Amph PE=1 SV=1	0.0799754	0.0722854
P84087	Complexin-2 OS=Rattus norvegicus OX=10116 GN=Cplx2 PE=1 SV=1	0.0813396	0.0722854
Q9WV97	Mitochondrial import inner membrane translocase subunit Tim9 OS=Rattus norvegicus OX=10116 GN=Timm9 PE=1 SV=3	0.0840643	0.0722854
W0T3G7	Brain-enriched E-MAP-115-like protein OS=Rattus norvegicus OX=10116 GN=Map7d2 PE=2 SV=1	0.0949116	0.0722854
Q08163	Adenylyl cyclase-associated protein 1 OS=Rattus norvegicus OX=10116 GN=Cap1 PE=1 SV=3	-0.0543923	0.071297
P55161	Nck-associated protein 1 OS=Rattus norvegicus OX=10116 GN=Nckap1 PE=2 SV=1	-0.0543923	0.071297
D4A7U1	Zyxin OS=Rattus norvegicus OX=10116 GN=Zyx PE=1 SV=1	-0.0424568	0.071297
B2RYU2	RCG45615, isoform CRA_a OS=Rattus norvegicus OX=10116 GN=Rpl12 PE=2 SV=1	0.0799754	0.0688328
D4A914	5'-3' exoribonuclease OS=Rattus norvegicus OX=10116 GN=Xrn2 PE=1 SV=3	0.259423	0.0683923
P09606	Glutamine synthetase OS=Rattus norvegicus OX=10116 GN=Glul PE=1 SV=3	-0.0543923	0.0682784
G3V9J7	Rab GTPase-binding effector protein 1 OS=Rattus norvegicus OX=10116 GN=Rabep1 PE=1 SV=1	0.172488	0.0682784
Q4AEF8	Coatomer subunit gamma-1 OS=Rattus norvegicus OX=10116 GN=Copg1 PE=2 SV=1	0.190299	0.0681572
O54857	Phosphatidylinositol 3,4,5-trisphosphate 3-phosphatase and dual-specificity protein phosphatase PTEN OS=Rattus norvegicus OX=10116 GN=Pten PE=1 SV=1	-0.0694519	0.0674628
Q5U214	Small nuclear ribonucleoprotein polypeptide A OS=Rattus norvegicus OX=10116 GN=Snrpa PE=1 SV=1	0.109695	0.0674628
B2LYI9	Tenascin C OS=Rattus norvegicus OX=10116 GN=Tnc PE=2 SV=1	0.104337	0.0673578
D4AC36	Eukaryotic translation initiation factor 3 subunit F OS=Rattus norvegicus OX=10116 GN=Eif3f PE=1 SV=3	-0.0335695	0.0673004
Q63083	Nucleobindin-1 OS=Rattus norvegicus OX=10116 GN=Nucb1 PE=1 SV=1	0.146655	0.0673004
F8WFM2	Beta-soluble NSF attachment protein OS=Rattus norvegicus OX=10116 GN=Napb PE=4 SV=1	-0.0528949	0.0661535
D3ZUD3	WAS/WASL-interacting protein family, member 2 OS=Rattus norvegicus OX=10116 GN=Wipf2 PE=1 SV=1	-0.0513992	0.0661535
B0BN46	Glyoxylate and hydroxypyruvate reductase OS=Rattus norvegicus OX=10116 GN=Grhpr PE=1 SV=1	-0.0484122	0.0661535
G3V8T5	RuvB-like helicase OS=Rattus norvegicus OX=10116 GN=Ruvbl2 PE=1 SV=1	-0.0380063	0.0661535
P54319	Phospholipase A-2-activating protein OS=Rattus norvegicus OX=10116 GN=Plaa PE=1 SV=3	-0.0306192	0.0661535
Q5XIT1	Microtubule-associated protein RP/EB family member 3 OS=Rattus norvegicus OX=10116 GN=Mapre3 PE=1 SV=1	0.0786098	0.0661535
F1MAH5	Protein phosphatase 6, regulatory subunit 3 OS=Rattus norvegicus OX=10116 GN=Ppp6r3 PE=1 SV=3	0.185232	0.0661062
Q5RJR2	Twinfilin-1 OS=Rattus norvegicus OX=10116 GN=Twf1 PE=1 SV=1	-0.0573917	0.0658446
P46413	Glutathione synthetase OS=Rattus norvegicus OX=10116 GN=Gss PE=1 SV=1	0.0976108	0.0658278
D4A1Q9	Tubulin tyrosine ligase-like 12 OS=Rattus norvegicus OX=10116 GN=Ttll12 PE=1 SV=1	-0.0513992	0.0656617
Q4QQT3	CUGBP Elav-like family member 1 OS=Rattus norvegicus OX=10116 GN=Celf1 PE=2 SV=1	-0.0499049	0.0656617
F1M062	La ribonucleoprotein 1, translational regulator OS=Rattus norvegicus OX=10116 GN=Larp1 PE=1 SV=3	-0.115597	0.0652511
Q80VJ4	Glycerophosphocholine phosphodiesterase GPCPD1 OS=Rattus norvegicus OX=10116 GN=Gpcpd1 PE=1 SV=1	-0.106249	0.0652511
D4A2D7	Importin 4 OS=Rattus norvegicus OX=10116 GN=Ipo4 PE=1 SV=2	-0.07552	0.0652511
M0RB22	Protein tyrosine phosphatase, receptor type, D OS=Rattus norvegicus OX=10116 GN=Ptprd PE=1 SV=2	-0.0603973	0.0652511
P61589	Transforming protein RhoA OS=Rattus norvegicus OX=10116 GN=Rhoa PE=1 SV=1	-0.0543923	0.0652511
B0BN72	Mapk-regulated corepressor-interacting protein 1 OS=Rattus norvegicus OX=10116 GN=Mcrip1 PE=1 SV=1	-0.0499049	0.0652511
D4AA35	Acetylserotonin O-methyltransferase-like OS=Rattus norvegicus OX=10116 GN=Asmtl PE=1 SV=2	-0.0499049	0.0652511
A0A0G2JTB2	Glucan (1,4-alpha-), branching enzyme 1 OS=Rattus norvegicus OX=10116 GN=Gbe1 PE=1 SV=1	-0.0499049	0.0652511
D3ZSY8	TBC1 domain family, member 10b OS=Rattus norvegicus OX=10116 GN=Tbc1d10b PE=1 SV=1	-0.0499049	0.0652511
G3V940	Coronin OS=Rattus norvegicus OX=10116 GN=Coro1b PE=1 SV=1	-0.0499049	0.0652511
P29418	ATP synthase subunit epsilon, mitochondrial OS=Rattus norvegicus OX=10116 GN=Atp5f1e PE=1 SV=2	-0.046921	0.0652511
Q9WUS0	Adenylate kinase 4, mitochondrial OS=Rattus norvegicus OX=10116 GN=Ak4 PE=2 SV=1	-0.0439433	0.0652511
Q6AXW1	Glutaredoxin-2, mitochondrial OS=Rattus norvegicus OX=10116 GN=Glrx2 PE=2 SV=2	-0.0350469	0.0652511
A0A0G2K0V4	Rho guanine nucleotide exchange factor 2 OS=Rattus norvegicus OX=10116 GN=Arhgef2 PE=1 SV=1	-0.0350469	0.0652511
P21707	Synaptotagmin-1 OS=Rattus norvegicus OX=10116 GN=Syt1 PE=1 SV=3	0.077243	0.0652511
A0A0G2K9E0	Ribonuclease inhibitor OS=Rattus norvegicus OX=10116 GN=Rnh1 PE=1 SV=1	0.077243	0.0652511
M0R9L0	Nascent polypeptide-associated complex subunit alpha OS=Rattus norvegicus OX=10116 GN=Naca PE=1 SV=1	0.0786098	0.0652511
Q62625	Microtubule-associated proteins 1A/1B light chain 3B OS=Rattus norvegicus OX=10116 GN=Map1lc3b PE=1 SV=3	0.0908534	0.0652511
P09895	60S ribosomal protein L5 OS=Rattus norvegicus OX=10116 GN=Rpl5 PE=1 SV=3	0.0908534	0.0652511
B2RYN6	AP-1 complex subunit gamma OS=Rattus norvegicus OX=10116 GN=Ap1g1 PE=1 SV=1	0.0908534	0.0652511
A0A0G2K189	Secernin 3 OS=Rattus norvegicus OX=10116 GN=Scrn3 PE=1 SV=1	0.100305	0.0652511
A0A0G2JU96	AHNAK nucleoprotein OS=Rattus norvegicus OX=10116 GN=Ahnak PE=1 SV=1	0.111031	0.0652511
P62268	40S ribosomal protein S23 OS=Rattus norvegicus OX=10116 GN=Rps23 PE=1 SV=3	0.116365	0.0652511
A0A0G2JY73	Eukaryotic translation initiation factor 4 gamma, 3 OS=Rattus norvegicus OX=10116 GN=Eif4g3 PE=1 SV=1	0.128293	0.0652511
Q4KLL0	Transcription elongation factor A protein 1 OS=Rattus norvegicus OX=10116 GN=Tcea1 PE=1 SV=1	0.14274	0.0652511
P18445	60S ribosomal protein L27a OS=Rattus norvegicus OX=10116 GN=Rpl27a PE=1 SV=3	0.155749	0.0652511
D3ZZZ9	Catenin (Cadherin associated protein), delta 1 (Predicted), isoform CRA_a OS=Rattus norvegicus OX=10116 GN=Ctnnd1 PE=1 SV=1	0.16092	0.0652511
Q5QJC9	BAG family molecular chaperone regulator 5 OS=Rattus norvegicus OX=10116 GN=Bag5 PE=1 SV=1	0.169925	0.0652511
B1WC73	ADP-ribosylation factor-like 6 (Predicted), isoform CRA_a OS=Rattus norvegicus OX=10116 GN=Arl6 PE=1 SV=1	0.183963	0.0652511
B4F7E8	Protein Niban 2 OS=Rattus norvegicus OX=10116 GN=Niban2 PE=1 SV=1	0.252173	0.0652511
G3V631	RAB guanine nucleotide exchange factor (GEF) 1 (Predicted), isoform CRA_a OS=Rattus norvegicus OX=10116 GN=Rabgef1 PE=1 SV=1	0.254594	0.0652511
A0A0H2UHD3	GSK3B-interacting protein OS=Rattus norvegicus OX=10116 GN=Gskip PE=1 SV=1	0.27262	0.0652511
A0A0G2K2B6	Thiopurine S-methyltransferase OS=Rattus norvegicus OX=10116 GN=Tpmt PE=1 SV=1	-0.112475	0.0647463
A0A0G2K931	Phosphoserine aminotransferase OS=Rattus norvegicus OX=10116 GN=Psat1 PE=1 SV=1	0.077243	0.0647463
F1LX20	TNF alpha-induced protein 8-like 3 OS=Rattus norvegicus OX=10116 GN=Tnfaip8l3 PE=1 SV=2	0.14274	0.0647463
F1LWG2	Protein arginine methyltransferase 8 OS=Rattus norvegicus OX=10116 GN=Prmt8 PE=3 SV=2	-0.0954196	0.0643516
P04762	Catalase OS=Rattus norvegicus OX=10116 GN=Cat PE=1 SV=3	0.154454	0.0643516
F1LY09	Actin-related protein 3B OS=Rattus norvegicus OX=10116 GN=Actr3b PE=3 SV=2	-0.0306192	0.064263
P41499	Tyrosine-protein phosphatase non-receptor type 11 OS=Rattus norvegicus OX=10116 GN=Ptpn11 PE=1 SV=5	0.0894982	0.064263
O70196	Prolyl endopeptidase OS=Rattus norvegicus OX=10116 GN=Prep PE=1 SV=1	0.0799754	0.0639239
Q3MHS7	GDP-mannose 4, 6-dehydratase OS=Rattus norvegicus OX=10116 GN=Gmds PE=2 SV=1	0.181421	0.0637533
D3ZVR7	Prostamide/prostaglandin F synthase OS=Rattus norvegicus OX=10116 GN=Prxl2b PE=3 SV=1	-0.0740006	0.0635545
E9PST5	Apoptotic chromatin condensation inducer 1 OS=Rattus norvegicus OX=10116 GN=Acin1 PE=1 SV=1	0.167358	0.0635216
A0A0G2JT93	Catenin (Cadherin associated protein), beta 1, isoform CRA_a OS=Rattus norvegicus OX=10116 GN=Ctnnb1 PE=1 SV=1	-0.0740006	0.0628585
B2GUY4	Dematin actin-binding protein OS=Rattus norvegicus OX=10116 GN=Dmtn PE=1 SV=1	-0.027675	0.0628585
F1LP76	Elongator complex protein 1 OS=Rattus norvegicus OX=10116 GN=Elp1 PE=1 SV=2	0.154454	0.0628585
P97603	Neogenin (Fragment) OS=Rattus norvegicus OX=10116 GN=Neo1 PE=1 SV=1	0.24245	0.0628585
F1M949	Cytoskeleton-associated protein 5 OS=Rattus norvegicus OX=10116 GN=Ckap5 PE=1 SV=3	-0.0394883	0.0624148
D4A133	ATPase H+-transporting V1 subunit A OS=Rattus norvegicus OX=10116 GN=Atp6v1a PE=1 SV=1	-0.0499049	0.0618199
Q4FZU0	Acid phosphatase 6, lysophosphatidic OS=Rattus norvegicus OX=10116 GN=Acp6 PE=1 SV=1	0.0758749	0.0618199
P31399	ATP synthase subunit d, mitochondrial OS=Rattus norvegicus OX=10116 GN=Atp5pd PE=1 SV=3	0.210389	0.0618199
B4F7E2	Arylsulfatase B OS=Rattus norvegicus OX=10116 GN=Arsb PE=2 SV=1	-0.0306192	0.0617795
P07825	Synaptophysin OS=Rattus norvegicus OX=10116 GN=Syp PE=1 SV=1	0.0758749	0.0617795
Q5BJP4	RNA-binding motif protein 39 OS=Rattus norvegicus OX=10116 GN=Rbm39 PE=1 SV=1	0.180148	0.061528
A0A0G2JUF2	Sorting nexin family member 30 OS=Rattus norvegicus OX=10116 GN=Snx30 PE=1 SV=1	-0.0664274	0.0608035
P51635	Aldo-keto reductase family 1 member A1 OS=Rattus norvegicus OX=10116 GN=Akr1a1 PE=1 SV=2	-0.0499049	0.0608035
C7C5T2	ATP-dependent 6-phosphofructokinase OS=Rattus norvegicus OX=10116 GN=Pfkp PE=2 SV=1	0.0745054	0.0608035
O54922	Exocyst complex component 7 OS=Rattus norvegicus OX=10116 GN=Exoc7 PE=1 SV=1	0.248535	0.0608035
A0A0G2JU71	Glutathione reductase OS=Rattus norvegicus OX=10116 GN=Gsr PE=1 SV=1	0.0799754	0.0606395
A0A0G2K012	UBX domain protein 6 OS=Rattus norvegicus OX=10116 GN=Ubxn6 PE=1 SV=1	-0.107803	0.0605935
P19234	NADH dehydrogenase [ubiquinone] flavoprotein 2, mitochondrial OS=Rattus norvegicus OX=10116 GN=Ndufv2 PE=1 SV=2	-0.0424568	0.0605935
Q5U316	Ras-related protein Rab-35 OS=Rattus norvegicus OX=10116 GN=Rab35 PE=1 SV=1	0.183963	0.0605935
A0A0A0MY07	Ubiquitin carboxyl-terminal hydrolase OS=Rattus norvegicus OX=10116 GN=Usp15 PE=1 SV=1	0.182692	0.0604924
P08081	Clathrin light chain A OS=Rattus norvegicus OX=10116 GN=Clta PE=1 SV=1	-0.0499049	0.0603602
D3ZE72	Methionine aminopeptidase OS=Rattus norvegicus OX=10116 GN=Metap1 PE=1 SV=1	-0.0306192	0.0601955
P09456	cAMP-dependent protein kinase type I-alpha regulatory subunit OS=Rattus norvegicus OX=10116 GN=Prkar1a PE=1 SV=2	0.130931	0.0601955
K7S2S2	Histone H2A OS=Rattus norvegicus OX=10116 GN=Hist2h2aa3 PE=3 SV=1	-0.0350469	0.0601408
G3V9N0	Polyadenylate-binding protein OS=Rattus norvegicus OX=10116 GN=Pabpc4 PE=1 SV=2	-0.0335695	0.0598842
P43278	Histone H1.0 OS=Rattus norvegicus OX=10116 GN=H1-0 PE=2 SV=2	0.0976108	0.0598842
Q6P7P5	Basic leucine zipper and W2 domain-containing protein 1 OS=Rattus norvegicus OX=10116 GN=Bzw1 PE=1 SV=1	0.157044	0.0598842
Q4KLZ3	DAZ associated protein 1, isoform CRA_a OS=Rattus norvegicus OX=10116 GN=Dazap1 PE=1 SV=1	-0.0380063	0.0596687
M0R3V4	Myeloid-derived growth factor OS=Rattus norvegicus OX=10116 GN=Mydgf PE=1 SV=2	0.126973	0.0596687
Q6P6R2	Dihydrolipoyl dehydrogenase, mitochondrial OS=Rattus norvegicus OX=10116 GN=Dld PE=1 SV=1	-0.0484122	0.0595652
P12785	Fatty acid synthase OS=Rattus norvegicus OX=10116 GN=Fasn PE=1 SV=3	-0.0484122	0.0595652
Q60587	Trifunctional enzyme subunit beta, mitochondrial OS=Rattus norvegicus OX=10116 GN=Hadhb PE=1 SV=1	-0.027675	0.0594413
B0BNL2	Peptidyl-prolyl cis-trans isomerase OS=Rattus norvegicus OX=10116 GN=Pin1 PE=1 SV=1	-0.0350469	0.0592785
Q6MG49	Large proline-rich protein BAG6 OS=Rattus norvegicus OX=10116 GN=Bag6 PE=1 SV=2	0.175045	0.0586186
D3ZFH5	Inter-alpha-trypsin inhibitor heavy chain 2 OS=Rattus norvegicus OX=10116 GN=Itih2 PE=1 SV=3	0.243669	0.0583073
Q5U203	NEDD8-conjugating enzyme UBE2F OS=Rattus norvegicus OX=10116 GN=Ube2f PE=2 SV=2	-0.0969617	0.0582059
D4A9Z8	Chromatin-modifying protein 4B-like 1 OS=Rattus norvegicus OX=10116 GN=Chmp4bl1 PE=1 SV=1	-0.0424568	0.0582059
A0A0G2K4A0	RAB11 family-interacting protein 5 OS=Rattus norvegicus OX=10116 GN=Rab11fip5 PE=1 SV=1	-0.123434	0.0580054
Q498M9	Similar to glyceraldehyde-3-phosphate dehydrogenase OS=Rattus norvegicus OX=10116 GN=LOC303448 PE=1 SV=1	-0.093879	0.0580054
Q78P75	Dynein light chain 2, cytoplasmic OS=Rattus norvegicus OX=10116 GN=Dynll2 PE=1 SV=1	-0.0499049	0.0580054
G3V6Y6	Alpha-1,4 glucan phosphorylase OS=Rattus norvegicus OX=10116 GN=Pygb PE=1 SV=2	-0.0484122	0.0580054
O35820	2'-deoxynucleoside 5'-phosphate N-hydrolase 1 OS=Rattus norvegicus OX=10116 GN=Dnph1 PE=1 SV=1	-0.0454314	0.0580054
D4A772	Dystrobrevin OS=Rattus norvegicus OX=10116 GN=Dtna PE=1 SV=3	0.119024	0.0580054
A0A0G2K6F1	T-complex 11-like 1 OS=Rattus norvegicus OX=10116 GN=Tcp11l1 PE=1 SV=1	0.176323	0.0580054
A0A0G2JZQ1	DEAD-box helicase 19B OS=Rattus norvegicus OX=10116 GN=Ddx19b PE=1 SV=1	0.195348	0.0580054
F1M392	LIM and calponin homology domains 1 OS=Rattus norvegicus OX=10116 GN=Limch1 PE=1 SV=2	0.215368	0.0580054
P05964	Protein S100-A6 OS=Rattus norvegicus OX=10116 GN=S100a6 PE=1 SV=3	0.24732	0.0580054
P48500	Triosephosphate isomerase OS=Rattus norvegicus OX=10116 GN=Tpi1 PE=1 SV=2	0.0731347	0.0577025
B1WBY8	Hdac2 protein (Fragment) OS=Rattus norvegicus OX=10116 GN=Hdac2 PE=2 SV=1	0.137504	0.057523
F1LPZ8	Neuroligin 3, isoform CRA_a OS=Rattus norvegicus OX=10116 GN=Nlgn3 PE=1 SV=2	0.16221	0.057523
Q5PQK5	Radixin OS=Rattus norvegicus OX=10116 GN=Rdx PE=2 SV=1	-0.0350469	0.0573528
D3ZF26	Tankyrase 1-binding protein 1 OS=Rattus norvegicus OX=10116 GN=Tnks1bp1 PE=1 SV=1	-0.0439433	0.0573101
A0A0G2K1U9	Immunity-related GTPase Q OS=Rattus norvegicus OX=10116 GN=Irgq PE=1 SV=1	-0.0394883	0.0573101
A0A0G2JZ83	ArfGAP with GTPase domain, ankyrin repeat and PH domain 3 OS=Rattus norvegicus OX=10116 GN=Agap3 PE=4 SV=1	-0.0232698	0.0573101
D3ZCU8	RAB33A, member RAS oncogene family OS=Rattus norvegicus OX=10116 GN=Rab33a PE=4 SV=1	-0.0892673	0.0573074
P50753	Troponin T, cardiac muscle OS=Rattus norvegicus OX=10116 GN=Tnnt2 PE=1 SV=2	-0.0634092	0.05615
P19945	60S acidic ribosomal protein P0 OS=Rattus norvegicus OX=10116 GN=Rplp0 PE=1 SV=2	-0.046921	0.05615
P37805	Transgelin-3 OS=Rattus norvegicus OX=10116 GN=Tagln3 PE=1 SV=2	-0.0454314	0.05615
P50554	4-aminobutyrate aminotransferase, mitochondrial OS=Rattus norvegicus OX=10116 GN=Abat PE=1 SV=3	-0.0454314	0.05615
D3ZRE7	SWAP complex protein (Predicted), isoform CRA_b OS=Rattus norvegicus OX=10116 GN=Swap70 PE=1 SV=1	-0.0335695	0.05615
D3Z8P5	Phos_pyr_kin domain-containing protein OS=Rattus norvegicus OX=10116 GN=RGD1566085 PE=1 SV=2	-0.0335695	0.05615
Q5MJ12	F-box/LRR-repeat protein 16 OS=Rattus norvegicus OX=10116 GN=Fbxl16 PE=2 SV=1	-0.0262051	0.05615
F1M403	Ubiquitin-conjugating enzyme E2O OS=Rattus norvegicus OX=10116 GN=Ube2o PE=1 SV=2	-0.0262051	0.05615
P56574	Isocitrate dehydrogenase [NADP], mitochondrial OS=Rattus norvegicus OX=10116 GN=Idh2 PE=1 SV=2	0.0717627	0.05615
P00507	Aspartate aminotransferase, mitochondrial OS=Rattus norvegicus OX=10116 GN=Got2 PE=1 SV=2	0.0717627	0.05615
A0A0G2K2M9	Serine/arginine repetitive matrix 2 OS=Rattus norvegicus OX=10116 GN=Srrm2 PE=1 SV=1	0.0745054	0.05615
Q6AYN4	Phytanoyl-CoA hydroxylase-interacting protein-like OS=Rattus norvegicus OX=10116 GN=Phyhipl PE=1 SV=2	0.0827026	0.05615
P05370	Glucose-6-phosphate 1-dehydrogenase OS=Rattus norvegicus OX=10116 GN=G6pdx PE=1 SV=3	0.100305	0.05615
Q68FQ9	LanC lantibiotic synthetase component C-like 2 (Bacterial) OS=Rattus norvegicus OX=10116 GN=Lancl2 PE=1 SV=1	0.100305	0.05615
D3ZXH7	Aly/REF export factor OS=Rattus norvegicus OX=10116 GN=Alyref PE=1 SV=1	0.10165	0.05615
Q63570	26S proteasome regulatory subunit 6B OS=Rattus norvegicus OX=10116 GN=Psmc4 PE=1 SV=1	0.10165	0.05615
A0A0H2UHE5	Protein phosphatase 1A OS=Rattus norvegicus OX=10116 GN=Ppm1a PE=1 SV=1	0.102994	0.05615
Q8K4M9	Oxysterol-binding protein-related protein 1 OS=Rattus norvegicus OX=10116 GN=Osbpl1a PE=1 SV=1	0.125651	0.05615
A0A0H2UHU1	60S ribosomal protein L37a OS=Rattus norvegicus OX=10116 GN=Rpl37a PE=3 SV=1	0.132248	0.05615
Q4G079	Aminoacyl tRNA synthetase complex-interacting multifunctional protein 1 OS=Rattus norvegicus OX=10116 GN=Aimp1 PE=1 SV=1	0.140124	0.05615
B2RYU7	Cbx5 protein OS=Rattus norvegicus OX=10116 GN=Cbx5 PE=1 SV=1	0.146655	0.05615
F1LR39	RCG29171, isoform CRA_a OS=Rattus norvegicus OX=10116 GN=Wdr18 PE=1 SV=2	0.159629	0.05615
Q3MID3	ADP-ribosylation factor GTPase-activating protein 2 OS=Rattus norvegicus OX=10116 GN=Arfgap2 PE=1 SV=1	0.194087	0.05615
D4A7Q6	Zinc finger protein 428 OS=Rattus norvegicus OX=10116 GN=Zfp428 PE=4 SV=2	0.215368	0.05615
A0A0G2K1M0	Serine/threonine-protein kinase TAO2 OS=Rattus norvegicus OX=10116 GN=Taok2 PE=1 SV=1	0.23634	0.05615
Q5BJU7	Wiskott-Aldrich syndrome protein family member 1 OS=Rattus norvegicus OX=10116 GN=Wasf1 PE=1 SV=1	-0.0409718	0.0558511
Q9Z2F5	C-terminal-binding protein 1 OS=Rattus norvegicus OX=10116 GN=Ctbp1 PE=1 SV=3	-0.046921	0.0557176
Q5XFW8	Protein SEC13 homolog OS=Rattus norvegicus OX=10116 GN=Sec13 PE=1 SV=1	0.115033	0.0557176
D4A3C2	Similar to RIKEN cDNA 6430548M08 OS=Rattus norvegicus OX=10116 GN=RGD1304884 PE=1 SV=1	0.0703893	0.055451
D3ZRM5	RAB23, member RAS oncogene family OS=Rattus norvegicus OX=10116 GN=Rab23 PE=4 SV=1	-0.0877334	0.0553367
Q5RJZ6	Short coiled-coil protein OS=Rattus norvegicus OX=10116 GN=Scoc PE=2 SV=1	-0.0365259	0.0553367
A0A0G2K6W6	DIS3-like exonuclease 2 OS=Rattus norvegicus OX=10116 GN=Dis3l2 PE=1 SV=1	-0.0306192	0.0553367
A1L1J8	RAB5B, member RAS oncogene family OS=Rattus norvegicus OX=10116 GN=Rab5b PE=1 SV=1	-0.0218044	0.0553367
D4A5L9	Cytochrome c domain-containing protein OS=Rattus norvegicus OX=10116 PE=3 SV=1	0.0703893	0.0553367
Q07009	Calpain-2 catalytic subunit OS=Rattus norvegicus OX=10116 GN=Capn2 PE=1 SV=3	0.0827026	0.0553367
P04276	Vitamin D-binding protein OS=Rattus norvegicus OX=10116 GN=Gc PE=1 SV=3	0.10165	0.0553367
D3ZD23	ATP-binding cassette subfamily E member 1 OS=Rattus norvegicus OX=10116 GN=Abce1 PE=1 SV=1	-0.027675	0.0552342
P13668	Stathmin OS=Rattus norvegicus OX=10116 GN=Stmn1 PE=1 SV=2	0.0703893	0.0552342
Q6DUV1	Protein kinase C epsilon type OS=Rattus norvegicus OX=10116 PE=2 SV=1	0.0840643	0.0552342
A0JN25	Microtubule-associated protein OS=Rattus norvegicus OX=10116 GN=Mapt PE=1 SV=1	0.111031	0.0547227
Q99MZ8	LIM and SH3 domain protein 1 OS=Rattus norvegicus OX=10116 GN=Lasp1 PE=1 SV=1	-0.0454314	0.0546812
F1LN88	Aldehyde dehydrogenase, mitochondrial OS=Rattus norvegicus OX=10116 GN=Aldh2 PE=1 SV=2	0.0976108	0.0546812
D3ZQM0	Splicing factor 3a, subunit 1 OS=Rattus norvegicus OX=10116 GN=Sf3a1 PE=1 SV=1	0.151859	0.0546812
G3V8R1	Nucleobindin 2, isoform CRA_b OS=Rattus norvegicus OX=10116 GN=Nucb2 PE=1 SV=1	0.167358	0.0546812
G3V790	Transcription activator BRG1 OS=Rattus norvegicus OX=10116 GN=Smarca4 PE=1 SV=2	0.169925	0.0546812
P63047	Sulfotransferase 4A1 OS=Rattus norvegicus OX=10116 GN=Sult4a1 PE=1 SV=1	-0.0380063	0.054512
P63281	SUMO-conjugating enzyme UBC9 OS=Rattus norvegicus OX=10116 GN=Ube2i PE=1 SV=1	-0.0232698	0.054512
A2VCX1	TIP41-like protein OS=Rattus norvegicus OX=10116 GN=Tiprl PE=1 SV=1	-0.0232698	0.054512
Q9Z1M9	Structural maintenance of chromosomes protein 1A OS=Rattus norvegicus OX=10116 GN=Smc1a PE=1 SV=1	0.231432	0.054512
D3ZUH5	Proline-rich 36 OS=Rattus norvegicus OX=10116 GN=Prr36 PE=4 SV=2	-0.110916	0.0544543
Q925Q9	SH3 domain-containing kinase-binding protein 1 OS=Rattus norvegicus OX=10116 GN=Sh3kbp1 PE=1 SV=2	-0.0603973	0.0544543
P62716	Serine/threonine-protein phosphatase 2A catalytic subunit beta isoform OS=Rattus norvegicus OX=10116 GN=Ppp2cb PE=2 SV=1	-0.0439433	0.0544543
A0A0G2K8W9	Spectrin beta chain OS=Rattus norvegicus OX=10116 GN=Sptbn1 PE=1 SV=1	-0.0439433	0.0544543
M0RCH6	Uncharacterized protein OS=Rattus norvegicus OX=10116 GN=Chmp4b PE=1 SV=2	-0.0424568	0.0544543
P58405	Striatin-3 OS=Rattus norvegicus OX=10116 GN=Strn3 PE=1 SV=2	-0.0394883	0.0544543
D3ZTR5	RCG21454 OS=Rattus norvegicus OX=10116 GN=Zbed5 PE=4 SV=1	-0.0350469	0.0544543
Q6DGF2	Clathrin interactor 1 OS=Rattus norvegicus OX=10116 GN=Clint1 PE=1 SV=1	-0.027675	0.0544543
B0BNB2	Density-regulated protein OS=Rattus norvegicus OX=10116 GN=Denr PE=2 SV=1	-0.0247367	0.0544543
P62630	Elongation factor 1-alpha 1 OS=Rattus norvegicus OX=10116 GN=Eef1a1 PE=2 SV=1	0.0690147	0.0544543
B2GVB7	N-acylaminoacyl-peptide hydrolase OS=Rattus norvegicus OX=10116 GN=Apeh PE=2 SV=1	0.0867838	0.0544543
B2GUZ5	F-actin-capping protein subunit alpha-1 OS=Rattus norvegicus OX=10116 GN=Capza1 PE=1 SV=1	0.0922074	0.0544543
P0C5H9	Mesencephalic astrocyte-derived neurotrophic factor OS=Rattus norvegicus OX=10116 GN=Manf PE=1 SV=1	0.111031	0.0544543
B2RYK3	RCG56371 OS=Rattus norvegicus OX=10116 GN=Spr PE=1 SV=1	0.133564	0.0544543
F1M4A4	Kinesin-like protein KIF1A OS=Rattus norvegicus OX=10116 GN=Kif1a PE=1 SV=3	0.133564	0.0544543
Q569C9	Golgi phosphoprotein 3 OS=Rattus norvegicus OX=10116 GN=Golph3 PE=1 SV=1	0.22404	0.0544543
Q4KLH5	Arf-GAP domain and FG repeat-containing protein 1 OS=Rattus norvegicus OX=10116 GN=Agfg1 PE=1 SV=1	-0.0247367	0.0543909
P13803	Electron transfer flavoprotein subunit alpha, mitochondrial OS=Rattus norvegicus OX=10116 GN=Etfa PE=1 SV=4	0.102994	0.0538326
P45953	Very long-chain specific acyl-CoA dehydrogenase, mitochondrial OS=Rattus norvegicus OX=10116 GN=Acadvl PE=1 SV=1	-0.0923402	0.053649
D3ZAS2	Small G protein-signaling modulator 1 OS=Rattus norvegicus OX=10116 GN=Sgsm1 PE=1 SV=2	-0.0588937	0.053649
P37397	Calponin-3 OS=Rattus norvegicus OX=10116 GN=Cnn3 PE=1 SV=1	-0.0247367	0.0528358
D4A3S6	MTSS I-BAR domain-containing 2 OS=Rattus norvegicus OX=10116 GN=Mtss2 PE=1 SV=3	0.167358	0.0525318
F1LQI6	Zyg-11-related, cell cycle regulator OS=Rattus norvegicus OX=10116 GN=Zer1 PE=1 SV=1	0.185232	0.0525318
Q4KLF8	Actin-related protein 2/3 complex subunit 5 OS=Rattus norvegicus OX=10116 GN=Arpc5 PE=1 SV=3	-0.0424568	0.0521764
Q9QYU4	Ketimine reductase mu-crystallin OS=Rattus norvegicus OX=10116 GN=Crym PE=1 SV=1	-0.0424568	0.0521764
Q5FVJ0	Protein RUFY3 OS=Rattus norvegicus OX=10116 GN=Rufy3 PE=1 SV=1	-0.0424568	0.0521764
P31977	Ezrin OS=Rattus norvegicus OX=10116 GN=Ezr PE=1 SV=3	-0.0424568	0.0521764
D3Z955	Phosphoglucomutase 2-like 1 OS=Rattus norvegicus OX=10116 GN=Pgm2l1 PE=1 SV=1	-0.0424568	0.0521764
P18484	AP-2 complex subunit alpha-2 OS=Rattus norvegicus OX=10116 GN=Ap2a2 PE=1 SV=3	-0.0424568	0.0521764
Q920Q0	Paralemmin-1 OS=Rattus norvegicus OX=10116 GN=Palm PE=1 SV=1	-0.0394883	0.0521764
F1LQZ3	Kinesin-like protein OS=Rattus norvegicus OX=10116 GN=Kif3a PE=1 SV=2	-0.0335695	0.0521764
D3ZH75	AKT1 substrate 1 OS=Rattus norvegicus OX=10116 GN=Akt1s1 PE=1 SV=1	-0.0247367	0.0521764
P62890	60S ribosomal protein L30 OS=Rattus norvegicus OX=10116 GN=Rpl30 PE=3 SV=2	-0.0203404	0.0521764
A0A0G2JZ73	Alpha-1-antiproteinase OS=Rattus norvegicus OX=10116 GN=Serpina1 PE=1 SV=1	-0.018878	0.0521764
B5DFC6	Glucosamine-6-phosphate isomerase OS=Rattus norvegicus OX=10116 GN=Gnpda1 PE=2 SV=1	0.0690147	0.0521764
P47971	Neuronal pentraxin-1 OS=Rattus norvegicus OX=10116 GN=Nptx1 PE=1 SV=1	0.0690147	0.0521764
P07323	Gamma-enolase OS=Rattus norvegicus OX=10116 GN=Eno2 PE=1 SV=2	0.0690147	0.0521764
A0A0H2UHS7	60S ribosomal protein L18 OS=Rattus norvegicus OX=10116 GN=Rpl18 PE=1 SV=1	0.0799754	0.0521764
P83732	60S ribosomal protein L24 OS=Rattus norvegicus OX=10116 GN=Rpl24 PE=2 SV=1	0.100305	0.0521764
D3ZWX4	NCK-interacting protein with SH3 domain OS=Rattus norvegicus OX=10116 GN=Nckipsd PE=1 SV=3	0.109695	0.0521764
P13852	Major prion protein OS=Rattus norvegicus OX=10116 GN=Prnp PE=1 SV=2	0.111031	0.0521764
P09006	Serine protease inhibitor A3N OS=Rattus norvegicus OX=10116 GN=Serpina3n PE=1 SV=3	0.141433	0.0521764
G3V7J2	Interferon-inducible double-stranded RNA-dependent protein kinase activator A OS=Rattus norvegicus OX=10116 GN=Prkra PE=1 SV=1	0.151859	0.0521764
D4A1B2	Actin-related protein 2/3 complex inhibitor OS=Rattus norvegicus OX=10116 GN=Arpin PE=1 SV=1	0.154454	0.0521764
Q505J8	Phenylalanine--tRNA ligase alpha subunit OS=Rattus norvegicus OX=10116 GN=Farsa PE=1 SV=1	0.167358	0.0521764
B0BNE6	NADH dehydrogenase (Ubiquinone) Fe-S protein 8 (Predicted), isoform CRA_a OS=Rattus norvegicus OX=10116 GN=Ndufs8 PE=1 SV=1	0.180148	0.0521764
Q63941	Ras-related protein Rab-3B OS=Rattus norvegicus OX=10116 GN=Rab3b PE=1 SV=2	0.190299	0.0521764
A0A0G2JZ60	Fibronectin type III and SPRY domain-containing 1-like OS=Rattus norvegicus OX=10116 GN=Fsd1l PE=4 SV=1	0.196607	0.0521764
O35346	Focal adhesion kinase 1 OS=Rattus norvegicus OX=10116 GN=Ptk2 PE=1 SV=1	0.196607	0.0521764
E9PSK7	C-Jun-amino-terminal kinase-interacting protein 3 OS=Rattus norvegicus OX=10116 GN=Mapk8ip3 PE=1 SV=2	0.207893	0.0521764
P60192	SNARE-associated protein Snapin OS=Rattus norvegicus OX=10116 GN=Snapin PE=1 SV=1	0.22404	0.0521499
G3V7L8	ATPase, H+ transporting, V1 subunit E isoform 1, isoform CRA_a OS=Rattus norvegicus OX=10116 GN=Atp6v1e1 PE=1 SV=1	-0.0424568	0.0519841
Q5RKI0	WD repeat-containing protein 1 OS=Rattus norvegicus OX=10116 GN=Wdr1 PE=1 SV=3	-0.0424568	0.0519841
B5DFB2	RB-binding protein 4, chromatin-remodeling factor OS=Rattus norvegicus OX=10116 GN=Rbbp4 PE=1 SV=1	0.0799754	0.0519841
G3V644	NADH dehydrogenase (Ubiquinone) flavoprotein 3-like, isoform CRA_a OS=Rattus norvegicus OX=10116 GN=Ndufv3 PE=1 SV=1	0.111031	0.0519841
Q5U2T9	Peptidylprolyl isomerase OS=Rattus norvegicus OX=10116 GN=Fkbp5 PE=1 SV=1	-0.046921	0.0518486
G3V6P2	Dihydrolipoamide S-succinyltransferase (E2 component of 2-oxo-glutarate complex), isoform CRA_a OS=Rattus norvegicus OX=10116 GN=Dlst PE=1 SV=1	-0.0365259	0.0518486
Q62920	PDZ and LIM domain protein 5 OS=Rattus norvegicus OX=10116 GN=Pdlim5 PE=1 SV=2	-0.027675	0.0518486
P53678	AP-3 complex subunit mu-2 OS=Rattus norvegicus OX=10116 GN=Ap3m2 PE=2 SV=1	0.0976108	0.0502309
B1WBP0	Metallophosphoesterase MPPED2 OS=Rattus norvegicus OX=10116 GN=Mpped2 PE=1 SV=1	0.146655	0.0502309
Q4V8E4	Cilia- and flagella-associated protein 36 OS=Rattus norvegicus OX=10116 GN=Cfap36 PE=1 SV=1	0.227741	0.0502309
F1M3W5	Dmx-like 2 OS=Rattus norvegicus OX=10116 GN=Dmxl2 PE=1 SV=3	-0.0409718	0.0501936
B5DFN2	S-adenosylhomocysteine hydrolase-like protein 1 OS=Rattus norvegicus OX=10116 GN=Ahcyl1 PE=1 SV=2	0.0676387	0.0501936
P0C5X8	Protein tweety homolog 1 OS=Rattus norvegicus OX=10116 GN=Ttyh1 PE=1 SV=1	0.155749	0.050001
A0A140TAH1	Hepatocyte growth factor-regulated tyrosine kinase substrate OS=Rattus norvegicus OX=10116 GN=Hgs PE=1 SV=1	-0.018878	0.0495911
Q99MC0	Protein phosphatase 1 regulatory subunit 14A OS=Rattus norvegicus OX=10116 GN=Ppp1r14a PE=1 SV=1	-0.0218044	0.0495044
P63018	Heat shock cognate 71 kDa protein OS=Rattus norvegicus OX=10116 GN=Hspa8 PE=1 SV=1	0.0662614	0.0492692
Q03344	ATPase inhibitor, mitochondrial OS=Rattus norvegicus OX=10116 GN=Atp5if1 PE=3 SV=2	-0.0409718	0.0492256
Q6P6U2	26S proteasome regulatory subunit 6A OS=Rattus norvegicus OX=10116 GN=Psmc3 PE=1 SV=1	0.0827026	0.0491172
F1LVR4	Calcium/calmodulin-dependent protein kinase ID OS=Rattus norvegicus OX=10116 GN=Camk1d PE=3 SV=2	-0.0320936	0.0487227
G3V8Q1	Coatomer subunit epsilon OS=Rattus norvegicus OX=10116 GN=Cope PE=1 SV=3	0.186501	0.0487227
Q4KLI4	Peptidyl-prolyl cis-trans isomerase OS=Rattus norvegicus OX=10116 GN=Ppil1 PE=1 SV=1	0.0976108	0.048686
P62914	60S ribosomal protein L11 OS=Rattus norvegicus OX=10116 GN=Rpl11 PE=1 SV=2	0.107018	0.0485056
P19511	ATP synthase F(0) complex subunit B1, mitochondrial OS=Rattus norvegicus OX=10116 GN=Atp5pb PE=1 SV=1	-0.0985055	0.04836
Q5XIN4	Myotubularin-related protein 9 OS=Rattus norvegicus OX=10116 GN=Mtmr9 PE=1 SV=1	-0.0247367	0.048317
A0A0G2K7B3	Heterogeneous nuclear ribonucleoprotein C OS=Rattus norvegicus OX=10116 GN=LOC100911576 PE=1 SV=1	-0.0409718	0.04792
G3V7X5	SPARC-like 1 (Mast9, hevin), isoform CRA_a OS=Rattus norvegicus OX=10116 GN=Sparcl1 PE=1 SV=1	-0.0320936	0.0476733
F1LMN8	KH domain-containing, RNA-binding, signal transduction-associated protein 3 OS=Rattus norvegicus OX=10116 GN=Khdrbs3 PE=1 SV=2	0.186501	0.0475447
Q9WVS2	Probable tRNA N6-adenosine threonylcarbamoyltransferase OS=Rattus norvegicus OX=10116 GN=Osgep PE=2 SV=2	-0.0543923	0.047322
D4ADD7	Glutaredoxin 5 OS=Rattus norvegicus OX=10116 GN=Glrx5 PE=1 SV=1	-0.027675	0.0472299
A0A0G2JWM2	NAD-dependent protein deacetylase OS=Rattus norvegicus OX=10116 GN=Sirt2 PE=1 SV=1	0.0962619	0.0472212
H1UBM7	Copine 2 protein OS=Rattus norvegicus OX=10116 GN=Cpne2 PE=2 SV=1	-0.0740006	0.0471341
P14270	cAMP-specific 3',5'-cyclic phosphodiesterase 4D OS=Rattus norvegicus OX=10116 GN=Pde4d PE=1 SV=4	-0.0724828	0.0471341
D3ZD09	Cytochrome c oxidase subunit OS=Rattus norvegicus OX=10116 GN=Cox6b1 PE=1 SV=1	-0.0394883	0.0471341
G3V6L9	Peptidylprolyl isomerase OS=Rattus norvegicus OX=10116 GN=Fkbp3 PE=1 SV=1	-0.0394883	0.0471341
G3V945	Succinate-semialdehyde dehydrogenase OS=Rattus norvegicus OX=10116 GN=Aldh5a1 PE=1 SV=1	-0.0394883	0.0471341
B0BN63	Activator of Hsp90 ATPase activity 1 OS=Rattus norvegicus OX=10116 GN=Ahsa1 PE=1 SV=1	-0.0350469	0.0471341
A9CMB7	Aspartyl-tRNA synthetase OS=Rattus norvegicus OX=10116 GN=Dars PE=3 SV=1	-0.018878	0.0471341
Q566C7	Diphosphoinositol polyphosphate phosphohydrolase 1 OS=Rattus norvegicus OX=10116 GN=Nudt3 PE=1 SV=1	0.0648829	0.0471341
A0A0G2JU07	Ubiquitin-conjugating enzyme E2 variant 2 OS=Rattus norvegicus OX=10116 GN=Ube2v2 PE=1 SV=1	0.0648829	0.0471341
P55053	Fatty acid-binding protein 5 OS=Rattus norvegicus OX=10116 GN=Fabp5 PE=1 SV=3	0.0648829	0.0471341
P31044	Phosphatidylethanolamine-binding protein 1 OS=Rattus norvegicus OX=10116 GN=Pebp1 PE=1 SV=3	0.0648829	0.0471341
Q63692	Hsp90 co-chaperone Cdc37 OS=Rattus norvegicus OX=10116 GN=Cdc37 PE=1 SV=2	0.0662614	0.0471341
P61203	COP9 signalosome complex subunit 2 OS=Rattus norvegicus OX=10116 GN=Cops2 PE=1 SV=1	0.0690147	0.0471341
Q8K1Q0	Glycylpeptide N-tetradecanoyltransferase 1 OS=Rattus norvegicus OX=10116 GN=Nmt1 PE=1 SV=1	0.0758749	0.0471341
P62859	40S ribosomal protein S28 OS=Rattus norvegicus OX=10116 GN=Rps28 PE=1 SV=1	0.0840643	0.0471341
B5DFC3	Protein transport protein SEC23 OS=Rattus norvegicus OX=10116 GN=Sec23a PE=1 SV=1	0.0935602	0.0471341
Q5U2U2	Crk-like protein OS=Rattus norvegicus OX=10116 GN=Crkl PE=1 SV=1	0.0949116	0.0471341
Q9JIX3	Bis(5'-adenosyl)-triphosphatase OS=Rattus norvegicus OX=10116 GN=Fhit PE=1 SV=1	0.0976108	0.0471341
Q63009	Protein arginine N-methyltransferase 1 OS=Rattus norvegicus OX=10116 GN=Prmt1 PE=1 SV=1	0.0976108	0.0471341
A0A0H2UHQ9	Synaptopodin OS=Rattus norvegicus OX=10116 GN=Synpo PE=1 SV=1	0.119024	0.0471341
F1LQX4	Rho GTPase-activating protein 44 OS=Rattus norvegicus OX=10116 GN=Arhgap44 PE=1 SV=2	0.121679	0.0471341
Q6AZ35	Cytoplasmic dynein 1 intermediate chain 2 OS=Rattus norvegicus OX=10116 GN=Dync1i2 PE=1 SV=1	0.137504	0.0471341
B2RZ74	Small nuclear ribonucleoprotein U1 subunit 70 OS=Rattus norvegicus OX=10116 GN=Snrnp70 PE=1 SV=1	0.14274	0.0471341
D3ZN95	Host cell factor C1 OS=Rattus norvegicus OX=10116 GN=Hcfc1 PE=1 SV=1	0.147958	0.0471341
M0RCX0	Pterin-4 alpha-carbinolamine dehydratase 2 OS=Rattus norvegicus OX=10116 GN=Pcbd2 PE=1 SV=1	0.157044	0.0471341
Q6P9Y2	Geranylgeranyl transferase type-2 subunit beta (Fragment) OS=Rattus norvegicus OX=10116 GN=Rabggtb PE=2 SV=1	0.159629	0.0471341
A0A0G2K165	Serine/threonine-protein phosphatase 2A 55 kDa regulatory subunit B OS=Rattus norvegicus OX=10116 GN=Ppp2r2b PE=1 SV=1	0.191563	0.0471341
D3ZCD4	Phosphatidylinositol transfer protein beta isoform OS=Rattus norvegicus OX=10116 GN=Pitpnb PE=1 SV=3	0.219091	0.0471341
Q6P792	Four and a half LIM domains 1 OS=Rattus norvegicus OX=10116 GN=Fhl1 PE=1 SV=1	-0.018878	0.0470779
O35458	Vesicular inhibitory amino acid transporter OS=Rattus norvegicus OX=10116 GN=Slc32a1 PE=1 SV=1	0.140124	0.0470779
F1LMV9	Coronin OS=Rattus norvegicus OX=10116 GN=Coro2b PE=3 SV=3	0.0854247	0.0466998
G3V6S2	Cytoplasmic aconitate hydratase OS=Rattus norvegicus OX=10116 GN=Aco1 PE=1 SV=1	-0.0335695	0.0465296
D3ZWQ0	Proline-rich transmembrane protein 3 OS=Rattus norvegicus OX=10116 GN=Prrt3 PE=1 SV=2	0.146655	0.0465296
E9PT22	Uncharacterized protein OS=Rattus norvegicus OX=10116 GN=Inf2 PE=1 SV=3	0.215368	0.046273
Q64602	Kynurenine/alpha-aminoadipate aminotransferase, mitochondrial OS=Rattus norvegicus OX=10116 GN=Aadat PE=1 SV=1	-0.027675	0.0462033
B5DF55	RCG55706 OS=Rattus norvegicus OX=10116 GN=Stam PE=1 SV=1	-0.0247367	0.0462033
Q6JE36	Protein NDRG1 OS=Rattus norvegicus OX=10116 GN=Ndrg1 PE=1 SV=1	-0.0144996	0.0462033
G3V6V1	Aminopeptidase B OS=Rattus norvegicus OX=10116 GN=Rnpep PE=1 SV=1	0.0758749	0.0462033
E9PT66	Splicing factor 3b, subunit 3 OS=Rattus norvegicus OX=10116 GN=Sf3b3 PE=1 SV=2	0.0827026	0.0462033
D4AD01	RCG49513 OS=Rattus norvegicus OX=10116 GN=Zmat2 PE=1 SV=1	-0.0923402	0.0461458
A0A0G2K3L8	WD repeat and FYVE domain-containing 1 OS=Rattus norvegicus OX=10116 GN=Wdfy1 PE=1 SV=1	-0.0454314	0.0461458
B2GV73	Actin-related protein 2/3 complex subunit 3 OS=Rattus norvegicus OX=10116 GN=Arpc3 PE=1 SV=1	-0.0380063	0.0461458
F1LU71	Methylglutaconyl-CoA hydratase, mitochondrial OS=Rattus norvegicus OX=10116 GN=Auh PE=1 SV=2	-0.0380063	0.0461458
P70550	Ras-related protein Rab-8B OS=Rattus norvegicus OX=10116 GN=Rab8b PE=1 SV=1	-0.0247367	0.0461458
P62078	Mitochondrial import inner membrane translocase subunit Tim8 B OS=Rattus norvegicus OX=10116 GN=Timm8b PE=3 SV=1	-0.0174171	0.0461458
B4F774	Ganglioside-induced differentiation-associated protein 1-like 1 OS=Rattus norvegicus OX=10116 GN=Gdap1l1 PE=2 SV=1	0.0635029	0.0461458
P15205	Microtubule-associated protein 1B OS=Rattus norvegicus OX=10116 GN=Map1b PE=1 SV=3	0.0635029	0.0461458
Q6AY56	Tubulin alpha-8 chain OS=Rattus norvegicus OX=10116 GN=Tuba8 PE=2 SV=1	0.0894982	0.0461458
P14480	Fibrinogen beta chain OS=Rattus norvegicus OX=10116 GN=Fgb PE=1 SV=4	0.133564	0.0461458
Q6AYP7	7-methylguanosine phosphate-specific 5'-nucleotidase OS=Rattus norvegicus OX=10116 GN=Nt5c3b PE=2 SV=2	0.185232	0.0461458
Q9JHW0	Proteasome subunit beta type-7 OS=Rattus norvegicus OX=10116 GN=Psmb7 PE=1 SV=1	0.0758749	0.0460407
P50904	Ras GTPase-activating protein 1 OS=Rattus norvegicus OX=10116 GN=Rasa1 PE=3 SV=1	0.192825	0.0459167
P36506	Dual specificity mitogen-activated protein kinase kinase 2 OS=Rattus norvegicus OX=10116 GN=Map2k2 PE=1 SV=1	-0.018878	0.0457494
P62138	Serine/threonine-protein phosphatase PP1-alpha catalytic subunit OS=Rattus norvegicus OX=10116 GN=Ppp1ca PE=1 SV=1	0.0621217	0.0457494
Q920P0	L-xylulose reductase OS=Rattus norvegicus OX=10116 GN=Dcxr PE=1 SV=1	-0.107803	0.0454063
P21139	Alpha-mannosidase 2C1 OS=Rattus norvegicus OX=10116 GN=Man2c1 PE=1 SV=1	-0.0892673	0.0454063
Q9WTT7	Basic leucine zipper and W2 domain-containing protein 2 OS=Rattus norvegicus OX=10116 GN=Bzw2 PE=1 SV=1	-0.0679388	0.0454063
D4ABK7	Heterogeneous nuclear ribonucleoprotein H3 OS=Rattus norvegicus OX=10116 GN=Hnrnph3 PE=1 SV=1	-0.0365259	0.0454063
P11030	Acyl-CoA-binding protein OS=Rattus norvegicus OX=10116 GN=Dbi PE=1 SV=3	-0.0365259	0.0454063
A0A0G2K1D2	RAP1, GTP-GDP dissociation stimulator 1 (Predicted), isoform CRA_a OS=Rattus norvegicus OX=10116 GN=Rap1gds1 PE=1 SV=1	-0.0365259	0.0454063
A0A5H1ZRV3	Tubulin polymerization-promoting protein OS=Rattus norvegicus OX=10116 GN=Tppp PE=1 SV=1	-0.0350469	0.0454063
B5DEN5	Eukaryotic translation elongation factor 1 beta 2 OS=Rattus norvegicus OX=10116 GN=Eef1b2 PE=1 SV=1	-0.0350469	0.0454063
P63004	Platelet-activating factor acetylhydrolase IB subunit alpha OS=Rattus norvegicus OX=10116 GN=Pafah1b1 PE=1 SV=2	-0.0350469	0.0454063
A0A0G2K3Q5	Neuronal cell adhesion molecule OS=Rattus norvegicus OX=10116 GN=Nrcam PE=1 SV=1	-0.0350469	0.0454063
F1M8H6	Phosphatidylinositol 4-phosphate 5-kinase type-1 gamma OS=Rattus norvegicus OX=10116 GN=Pip5k1c PE=1 SV=1	-0.0335695	0.0454063
A0A0G2K5N6	Rho-associated protein kinase OS=Rattus norvegicus OX=10116 GN=Rock2 PE=1 SV=1	-0.0306192	0.0454063
Q5XIE6	3-hydroxyisobutyryl-CoA hydrolase, mitochondrial OS=Rattus norvegicus OX=10116 GN=Hibch PE=1 SV=2	-0.027675	0.0454063
A0A0G2JYT1	ELKS/Rab6-interacting/CAST family member 1 OS=Rattus norvegicus OX=10116 GN=Erc1 PE=1 SV=1	-0.0232698	0.0454063
A2VCW8	Septin 7 OS=Rattus norvegicus OX=10116 GN=Sept7 PE=2 SV=1	-0.0232698	0.0454063
D3ZUP5	BRICK1 subunit of SCAR/WAVE actin nucleating complex OS=Rattus norvegicus OX=10116 GN=Brk1 PE=1 SV=1	-0.0144996	0.0454063
Q27W02	Protein mago nashi homolog OS=Rattus norvegicus OX=10116 GN=Magoh PE=2 SV=1	-0.0144996	0.0454063
A0A0G2JTF6	Thiamine-triphosphatase OS=Rattus norvegicus OX=10116 GN=Thtpa PE=1 SV=1	-0.0144996	0.0454063
Q9Z272	ARF GTPase-activating protein GIT1 OS=Rattus norvegicus OX=10116 GN=Git1 PE=1 SV=1	-0.0144996	0.0454063
Q63372	Neurexin-1 OS=Rattus norvegicus OX=10116 GN=Nrxn1 PE=1 SV=3	-0.011588	0.0454063
Q925D6	Mitogen-activated protein kinase kinase 6 OS=Rattus norvegicus OX=10116 GN=Map2k6 PE=1 SV=1	-0.0101344	0.0454063
P11232	Thioredoxin OS=Rattus norvegicus OX=10116 GN=Txn PE=1 SV=2	0.0607392	0.0454063
A0A0G2JSH9	Peroxiredoxin-2 OS=Rattus norvegicus OX=10116 GN=Prdx2 PE=1 SV=1	0.0607392	0.0454063
P10960	Prosaposin OS=Rattus norvegicus OX=10116 GN=Psap PE=1 SV=1	0.0607392	0.0454063
G3V7Q6	Proteasome subunit beta OS=Rattus norvegicus OX=10116 GN=Psmb5 PE=1 SV=1	0.0607392	0.0454063
P04636	Malate dehydrogenase, mitochondrial OS=Rattus norvegicus OX=10116 GN=Mdh2 PE=1 SV=2	0.0607392	0.0454063
B4F7C2	Tubulin beta chain OS=Rattus norvegicus OX=10116 GN=Tubb4a PE=1 SV=1	0.0607392	0.0454063
P47942	Dihydropyrimidinase-related protein 2 OS=Rattus norvegicus OX=10116 GN=Dpysl2 PE=1 SV=1	0.0607392	0.0454063
P60901	Proteasome subunit alpha type-6 OS=Rattus norvegicus OX=10116 GN=Psma6 PE=1 SV=1	0.0621217	0.0454063
A0A0G2K3I9	Dual specificity protein phosphatase OS=Rattus norvegicus OX=10116 GN=Dusp3 PE=1 SV=1	0.0635029	0.0454063
Q6DGG1	Protein ABHD14B OS=Rattus norvegicus OX=10116 GN=Abhd14b PE=2 SV=1	0.0703893	0.0454063
A0A0G2JV31	X-prolyl aminopeptidase (Aminopeptidase P) 1, soluble, isoform CRA_a OS=Rattus norvegicus OX=10116 GN=Xpnpep1 PE=1 SV=1	0.0717627	0.0454063
Q6AXS5	Plasminogen activator inhibitor 1 RNA-binding protein OS=Rattus norvegicus OX=10116 GN=Serbp1 PE=1 SV=2	0.0731347	0.0454063
P19944	60S acidic ribosomal protein P1 OS=Rattus norvegicus OX=10116 GN=Rplp1 PE=3 SV=1	0.077243	0.0454063
P61314	60S ribosomal protein L15 OS=Rattus norvegicus OX=10116 GN=Rpl15 PE=1 SV=2	0.0813396	0.0454063
A0A0G2JT78	RAB6B, member RAS oncogene family OS=Rattus norvegicus OX=10116 GN=Rab6b PE=4 SV=1	0.0881416	0.0454063
Q02589	[Protein ADP-ribosylarginine] hydrolase OS=Rattus norvegicus OX=10116 GN=Adprh PE=1 SV=2	0.0894982	0.0454063
D3ZZN3	Acetyl-coenzyme A synthetase OS=Rattus norvegicus OX=10116 GN=Acss1 PE=3 SV=1	0.112367	0.0454063
O55171	Acyl-coenzyme A thioesterase 2, mitochondrial OS=Rattus norvegicus OX=10116 GN=Acot2 PE=1 SV=1	0.119024	0.0454063
A0A0G2JWC7	Fermitin family member 2 OS=Rattus norvegicus OX=10116 GN=Fermt2 PE=1 SV=1	0.120352	0.0454063
O08700	Vacuolar protein sorting-associated protein 45 OS=Rattus norvegicus OX=10116 GN=Vps45 PE=1 SV=1	0.133564	0.0454063
F1LYZ8	Protein phosphatase 1, regulatory subunit 21 OS=Rattus norvegicus OX=10116 GN=Ppp1r21 PE=1 SV=3	0.134878	0.0454063
F1LMQ3	Proteasome 26S subunit, non-ATPase 8 OS=Rattus norvegicus OX=10116 GN=Psmd8 PE=1 SV=1	0.136191	0.0454063
Q5XFX0	Transgelin-2 OS=Rattus norvegicus OX=10116 GN=Tagln2 PE=1 SV=1	0.136191	0.0454063
A0A0G2K743	40S ribosomal protein S26 OS=Rattus norvegicus OX=10116 GN=RGD1562415 PE=3 SV=1	0.138814	0.0454063
Q01177	Plasminogen OS=Rattus norvegicus OX=10116 GN=Plg PE=2 SV=2	0.140124	0.0454063
G3V9D1	Phosphoinositide phospholipase C OS=Rattus norvegicus OX=10116 GN=Plcd1 PE=1 SV=1	0.140124	0.0454063
D3ZZR3	Cathepsin S OS=Rattus norvegicus OX=10116 GN=Ctss PE=1 SV=3	0.147958	0.0454063
Q91XU1	Protein quaking OS=Rattus norvegicus OX=10116 GN=Qki PE=1 SV=2	0.151859	0.0454063
D3ZT71	BCL2-like 13 OS=Rattus norvegicus OX=10116 GN=Bcl2l13 PE=1 SV=3	0.180148	0.0454063
Q6Q0N1	Cytosolic non-specific dipeptidase OS=Rattus norvegicus OX=10116 GN=Cndp2 PE=1 SV=1	0.0607392	0.0451339
D3ZC15	Capping protein regulator and myosin 1 linker 2 OS=Rattus norvegicus OX=10116 GN=Carmil2 PE=1 SV=2	-0.0394883	0.0450744
D4A1J6	Ankyrin repeat and FYVE domain-containing 1 OS=Rattus norvegicus OX=10116 GN=Ankfy1 PE=1 SV=3	0.16221	0.0450744
A0A0G2JZ69	Spectrin alpha chain, non-erythrocytic 1 OS=Rattus norvegicus OX=10116 GN=Sptan1 PE=1 SV=1	-0.0335695	0.0448211
F1LS42	Protein kinase C OS=Rattus norvegicus OX=10116 GN=Prkcb PE=1 SV=2	-0.0291463	0.0448211
Q8VI04	Isoaspartyl peptidase/L-asparaginase OS=Rattus norvegicus OX=10116 GN=Asrgl1 PE=1 SV=1	0.0593553	0.0448211
P50878	60S ribosomal protein L4 OS=Rattus norvegicus OX=10116 GN=Rpl4 PE=1 SV=3	0.0717627	0.0448211
A0A0H2UHP9	RCG39700, isoform CRA_d OS=Rattus norvegicus OX=10116 GN=Rab6a PE=1 SV=1	0.125651	0.0448211
O88975	N-ethylmaleimide sensitive factor NSF (Fragment) OS=Rattus norvegicus OX=10116 PE=2 SV=1	-0.0800879	0.0447025
D3ZAZ0	Eukaryotic translation initiation factor 3 subunit M OS=Rattus norvegicus OX=10116 GN=Eif3m PE=1 SV=1	-0.00868224	0.0447025
A0A096MJN4	Septin 4 OS=Rattus norvegicus OX=10116 GN=Sept4 PE=1 SV=1	0.164786	0.0447025
A0A0G2K7P9	Neural cell adhesion molecule 2 OS=Rattus norvegicus OX=10116 GN=Ncam2 PE=1 SV=1	0.199123	0.0447025
D3ZDH8	Septin 5 OS=Rattus norvegicus OX=10116 GN=Sept5 PE=1 SV=1	-0.0335695	0.0436898
P0C0A1	Vacuolar protein-sorting-associated protein 25 OS=Rattus norvegicus OX=10116 GN=Vps25 PE=1 SV=1	-0.0573917	0.0434872
S4VP54	MAP2K4delta OS=Rattus norvegicus OX=10116 GN=Map2k4 PE=2 SV=1	0.0786098	0.0434872
B1H257	BLOC-1-related complex subunit 5 OS=Rattus norvegicus OX=10116 GN=Borcs5 PE=1 SV=1	0.185232	0.0434872
Q80W98	Small glutamine-rich tetratricopeptide repeat-containing protein beta OS=Rattus norvegicus OX=10116 GN=Sgtb PE=1 SV=1	-0.00868224	0.0434596
Q566Q8	UPF0696 protein C11orf68 homolog OS=Rattus norvegicus OX=10116 GN=Bles03 PE=1 SV=2	0.132248	0.0434596
D7NIW0	Nedd4l OS=Rattus norvegicus OX=10116 PE=2 SV=1	-0.086201	0.0433062
Q5XI39	Crystallin zeta-like 1 OS=Rattus norvegicus OX=10116 GN=Cryzl1 PE=1 SV=1	-0.00868224	0.0433062
Q5FVM4	Non-POU domain-containing octamer-binding protein OS=Rattus norvegicus OX=10116 GN=Nono PE=1 SV=3	0.077243	0.0433062
G3V734	2,4-dienoyl CoA reductase 1, mitochondrial, isoform CRA_a OS=Rattus norvegicus OX=10116 GN=Decr1 PE=1 SV=1	0.128293	0.0433062
D3ZVU6	AVL9 cell migration-associated OS=Rattus norvegicus OX=10116 GN=Avl9 PE=1 SV=1	0.145351	0.0433062
D3ZQN3	PNMA family member 8B OS=Rattus norvegicus OX=10116 GN=Pnma8b PE=4 SV=1	-0.0350469	0.0431163
Q63798	Proteasome activator complex subunit 2 OS=Rattus norvegicus OX=10116 GN=Psme2 PE=2 SV=3	0.126973	0.0428398
Q6IRE4	Tumor susceptibility gene 101 protein OS=Rattus norvegicus OX=10116 GN=Tsg101 PE=1 SV=1	0.169925	0.0427448
Q4V8I9	UTP--glucose-1-phosphate uridylyltransferase OS=Rattus norvegicus OX=10116 GN=Ugp2 PE=1 SV=1	-0.0320936	0.0427381
A0A0H2UHL9	Drebrin OS=Rattus norvegicus OX=10116 GN=Dbn1 PE=1 SV=1	-0.0320936	0.0427381
A0A096MJZ0	Dynein light chain 1, axonemal OS=Rattus norvegicus OX=10116 GN=Dnal1 PE=1 SV=1	-0.018878	0.0427381
A0A0G2JZZ4	Selenoprotein M OS=Rattus norvegicus OX=10116 GN=Selenom PE=1 SV=1	-0.011588	0.0427381
D4A8U7	Dynactin 1, isoform CRA_a OS=Rattus norvegicus OX=10116 GN=Dctn1 PE=1 SV=2	0.0579701	0.0427381
F1MA98	Nucleoprotein TPR OS=Rattus norvegicus OX=10116 GN=Tpr PE=1 SV=1	0.0758749	0.0427381
Q9EPR9	Phosphodiesterase OS=Rattus norvegicus OX=10116 GN=Pde1a PE=2 SV=1	0.0867838	0.0427381
F1LU97	SAM and SH3 domain-containing 1 OS=Rattus norvegicus OX=10116 GN=Sash1 PE=1 SV=3	-0.101598	0.0426236
O35764	Neuronal pentraxin receptor OS=Rattus norvegicus OX=10116 GN=Nptxr PE=1 SV=1	-0.0232698	0.0426236
F1M4H5	NOVA alternative-splicing regulator 2 OS=Rattus norvegicus OX=10116 GN=Nova2 PE=4 SV=3	0.116365	0.0426236
M0R8C5	ERI1 exoribonuclease family member 3 OS=Rattus norvegicus OX=10116 GN=Eri3 PE=1 SV=1	0.117695	0.0426236
A0A0G2JVB6	Syntaxin-12 OS=Rattus norvegicus OX=10116 GN=Stx12 PE=1 SV=1	0.132248	0.0426236
G3V846	Amino acid transporter OS=Rattus norvegicus OX=10116 GN=Slc1a3 PE=1 SV=1	0.137504	0.0425667
A0A0G2K751	DnaJ homolog subfamily C member 8 OS=Rattus norvegicus OX=10116 GN=Dnajc8 PE=1 SV=1	0.149259	0.0425667
A0A173DW29	Dynein cytoplasmic 1 intermediate chain 1, isoform CRA_a OS=Rattus norvegicus OX=10116 GN=Dync1i1 PE=2 SV=1	-0.0262051	0.0424361
F1LZ43	Disco-interacting protein 2 homolog A OS=Rattus norvegicus OX=10116 GN=Dip2a PE=1 SV=3	0.199123	0.0424361
Q3MHS9	Chaperonin containing Tcp1, subunit 6A (Zeta 1) OS=Rattus norvegicus OX=10116 GN=Cct6a PE=1 SV=1	0.0579701	0.0423775
Q6AYK1	RNA-binding protein with serine-rich domain 1 OS=Rattus norvegicus OX=10116 GN=Rnps1 PE=2 SV=1	0.119024	0.0423775
D3ZPL1	Cleavage and polyadenylation specific factor 6, 68kDa (Predicted), isoform CRA_b OS=Rattus norvegicus OX=10116 GN=Cpsf6 PE=1 SV=2	0.16221	0.0422713
Q01986	Dual specificity mitogen-activated protein kinase kinase 1 OS=Rattus norvegicus OX=10116 GN=Map2k1 PE=1 SV=2	-0.0320936	0.0422227
G3V9D7	Adducin 3 (Gamma), isoform CRA_a OS=Rattus norvegicus OX=10116 GN=Add3 PE=1 SV=1	-0.0320936	0.0416829
Q63610	Tropomyosin alpha-3 chain OS=Rattus norvegicus OX=10116 GN=Tpm3 PE=1 SV=2	-0.0320936	0.0416829
D4ADF5	Programmed cell death 5 OS=Rattus norvegicus OX=10116 GN=Pdcd5 PE=1 SV=1	-0.027675	0.0416665
P37285	Kinesin light chain 1 OS=Rattus norvegicus OX=10116 GN=Klc1 PE=1 SV=2	0.108357	0.0416665
Q62768	Protein unc-13 homolog A OS=Rattus norvegicus OX=10116 GN=Unc13a PE=1 SV=1	0.190299	0.0416665
P15650	Long-chain specific acyl-CoA dehydrogenase, mitochondrial OS=Rattus norvegicus OX=10116 GN=Acadl PE=1 SV=1	0.0607392	0.041524
Q7TQ90	Ac1002 OS=Rattus norvegicus OX=10116 GN=Adh4 PE=1 SV=1	-0.0306192	0.04144
O88768	ArfGAP with dual PH domains 1 OS=Rattus norvegicus OX=10116 GN=Adap1 PE=2 SV=1	-0.0262051	0.04144
A0A0G2KAN5	ERH, mRNA-splicing and mitosis factor OS=Rattus norvegicus OX=10116 GN=Erh PE=1 SV=1	-0.00723157	0.04144
P13264	Glutaminase kidney isoform, mitochondrial OS=Rattus norvegicus OX=10116 GN=Gls PE=1 SV=2	0.0565835	0.04144
Q5BJT9	Creatine kinase U-type, mitochondrial OS=Rattus norvegicus OX=10116 GN=Ckmt1 PE=1 SV=1	0.0565835	0.04144
G3V8G4	Brevican core protein OS=Rattus norvegicus OX=10116 GN=Bcan PE=1 SV=1	0.0565835	0.04144
A0A0G2KAQ5	Myozenin 2 OS=Rattus norvegicus OX=10116 GN=Myoz2 PE=1 SV=1	-0.0558912	0.0412258
P23928	Alpha-crystallin B chain OS=Rattus norvegicus OX=10116 GN=Cryab PE=1 SV=1	-0.0218044	0.0412258
A0A0H2UI38	Ribosomal protein S19-like2 OS=Rattus norvegicus OX=10116 GN=Rps19l2 PE=4 SV=1	-0.027675	0.0407128
A0A0G2JZA2	GrpE protein homolog OS=Rattus norvegicus OX=10116 GN=Grpel1 PE=1 SV=1	-0.0101344	0.0407128
D3ZX87	Uncharacterized protein OS=Rattus norvegicus OX=10116 PE=4 SV=2	-0.00723157	0.0407128
D3ZES2	Trafficking protein particle complex 6B OS=Rattus norvegicus OX=10116 GN=Trappc6b PE=1 SV=1	-0.00723157	0.0407128
A0A096MJE6	Tenascin R, isoform CRA_b OS=Rattus norvegicus OX=10116 GN=Tnr PE=1 SV=1	0.0565835	0.0407128
G3V6H9	Nucleosome assembly protein 1-like 1 OS=Rattus norvegicus OX=10116 GN=Nap1l1 PE=1 SV=1	0.0840643	0.040489
P70567	Tropomodulin-1 OS=Rattus norvegicus OX=10116 GN=Tmod1 PE=2 SV=1	-0.0203404	0.040487
B0BMY8	Histone H3 OS=Rattus norvegicus OX=10116 GN=H3f3b PE=2 SV=1	-0.0174171	0.040487
A2RUW1	Toll-interacting protein OS=Rattus norvegicus OX=10116 GN=Tollip PE=1 SV=1	-0.0101344	0.040487
P68255	14-3-3 protein theta OS=Rattus norvegicus OX=10116 GN=Ywhaq PE=1 SV=1	0.0565835	0.040487
P12369	cAMP-dependent protein kinase type II-beta regulatory subunit OS=Rattus norvegicus OX=10116 GN=Prkar2b PE=1 SV=3	0.0758749	0.040487
A0A140TAJ1	Chimaerin OS=Rattus norvegicus OX=10116 GN=Chn1 PE=1 SV=1	0.169925	0.040487
D4A4U3	Magnesium-dependent phosphatase 1 OS=Rattus norvegicus OX=10116 GN=Mdp1 PE=1 SV=1	0.0976108	0.0404543
Q99MI5	Spermidine synthase OS=Rattus norvegicus OX=10116 GN=LOC100912604 PE=1 SV=1	0.104337	0.0404543
Q5I0K3	Citramalyl-CoA lyase, mitochondrial OS=Rattus norvegicus OX=10116 GN=Clybl PE=2 SV=2	-0.0694519	0.0402366
P84092	AP-2 complex subunit mu OS=Rattus norvegicus OX=10116 GN=Ap2m1 PE=1 SV=1	-0.0306192	0.0402366
Q9Z1N4	3'(2'),5'-bisphosphate nucleotidase 1 OS=Rattus norvegicus OX=10116 GN=Bpnt1 PE=1 SV=1	-0.0262051	0.0396117
F1M775	Protein diaphanous homolog 1 OS=Rattus norvegicus OX=10116 GN=Diaph1 PE=1 SV=3	0.144046	0.0396117
P62024	Phosphatase and actin regulator 1 OS=Rattus norvegicus OX=10116 GN=Phactr1 PE=1 SV=1	-0.00723157	0.0392518
Q496Z0	Elongator complex protein 2 OS=Rattus norvegicus OX=10116 GN=Elp2 PE=2 SV=1	0.134878	0.0392518
B0BMW0	RAB14, member RAS oncogene family OS=Rattus norvegicus OX=10116 GN=Rab14 PE=1 SV=1	0.0551957	0.0388299
A0A0G2K1S6	Malic enzyme OS=Rattus norvegicus OX=10116 GN=Me1 PE=1 SV=1	0.0551957	0.0388299
G3V8E4	Similar to D7Wsu128e protein OS=Rattus norvegicus OX=10116 GN=Ubfd1 PE=1 SV=3	0.153157	0.0384833
O08773	Regulator of G-protein signaling 14 OS=Rattus norvegicus OX=10116 GN=Rgs14 PE=1 SV=1	-0.0365259	0.0381868
D3ZW55	Inosine triphosphate pyrophosphatase OS=Rattus norvegicus OX=10116 GN=Itpa PE=3 SV=1	-0.0291463	0.0381868
D3ZRD3	Retinal rod rhodopsin-sensitive cGMP 3',5'-cyclic phosphodiesterase subunit delta OS=Rattus norvegicus OX=10116 GN=Pde6d PE=1 SV=3	-0.00868224	0.0381868
B5DFN0	COP9 signalosome subunit 9 OS=Rattus norvegicus OX=10116 GN=Cops9 PE=1 SV=1	-0.00578235	0.0381868
D3ZVI9	Glutamine amidotransferase-like class 1 domain-containing 1 OS=Rattus norvegicus OX=10116 GN=LOC100911365 PE=1 SV=1	-0.00288828	0.0381868
Q5BJP3	Ubiquitin-fold modifier 1 OS=Rattus norvegicus OX=10116 GN=Ufm1 PE=3 SV=1	0.0676387	0.0381868
Q6PCT9	Proteasome (Prosome, macropain) 26S subunit, non-ATPase, 6 OS=Rattus norvegicus OX=10116 GN=Psmd6 PE=1 SV=1	0.0703893	0.0381868
P62749	Hippocalcin-like protein 1 OS=Rattus norvegicus OX=10116 GN=Hpcal1 PE=1 SV=2	0.0731347	0.0381868
D3Z8M8	TSC22 domain family protein 1 OS=Rattus norvegicus OX=10116 GN=Tsc22d1 PE=1 SV=1	0.0840643	0.0381868
A0A0H2UHJ5	Zinc finger RNA-binding protein OS=Rattus norvegicus OX=10116 GN=Zfr PE=1 SV=1	0.123004	0.0381868
D4A7U6	U6 snRNA-associated Sm-like protein LSm3 OS=Rattus norvegicus OX=10116 GN=Lsm3 PE=1 SV=1	0.126973	0.0381868
B0BNM6	LOC683402 protein OS=Rattus norvegicus OX=10116 GN=Ap3s2 PE=2 SV=1	0.128293	0.0381868
D3ZMS1	Splicing factor 3b, subunit 2 OS=Rattus norvegicus OX=10116 GN=Sf3b2 PE=1 SV=3	0.132248	0.0381868
D3ZU52	COP9 (Constitutive photomorphogenic) homolog, subunit 7b (Arabidopsis thaliana) (Predicted), isoform CRA_b OS=Rattus norvegicus OX=10116 GN=Cops7b PE=1 SV=1	0.137504	0.0381868
B4F759	PHD finger protein 5A OS=Rattus norvegicus OX=10116 GN=Phf5a PE=2 SV=1	0.158337	0.0381868
G3V647	Pyridoxal kinase OS=Rattus norvegicus OX=10116 GN=Pdxk PE=1 SV=1	0.0538064	0.0378921
P50475	Alanine--tRNA ligase, cytoplasmic OS=Rattus norvegicus OX=10116 GN=Aars1 PE=1 SV=3	0.0538064	0.0378759
Q66H09	Tetratricopeptide repeat domain 1 OS=Rattus norvegicus OX=10116 GN=Ttc1 PE=1 SV=1	0.124328	0.0378759
Q66HR2	Microtubule-associated protein RP/EB family member 1 OS=Rattus norvegicus OX=10116 GN=Mapre1 PE=1 SV=3	-0.0232698	0.0378233
P63159	High mobility group protein B1 OS=Rattus norvegicus OX=10116 GN=Hmgb1 PE=1 SV=2	-0.0291463	0.0378134
B2RZC6	Ilf2 protein OS=Rattus norvegicus OX=10116 GN=Ilf2 PE=1 SV=1	0.0607392	0.0378134
F1LPQ9	A-kinase anchor protein 2 OS=Rattus norvegicus OX=10116 GN=Akap2 PE=1 SV=2	0.194087	0.0378134
O88767	Protein/nucleic acid deglycase DJ-1 OS=Rattus norvegicus OX=10116 GN=Park7 PE=1 SV=1	-0.0291463	0.037269
B0BMV0	Rap2ip protein (Fragment) OS=Rattus norvegicus OX=10116 GN=Rap2ip PE=2 SV=1	-0.0709665	0.0366512
D4A7N1	MICOS complex subunit Mic25 OS=Rattus norvegicus OX=10116 GN=Chchd6 PE=1 SV=1	-0.0335695	0.0366512
A0A0G2JSZ9	Copper chaperone for superoxide dismutase OS=Rattus norvegicus OX=10116 GN=Ccs PE=1 SV=1	-0.018878	0.0366512
D4A8H8	Cytoplasmic FMR1-interacting protein OS=Rattus norvegicus OX=10116 GN=Cyfip1 PE=1 SV=1	-0.018878	0.0366512
Q68FX1	Mannose-6-phosphate isomerase OS=Rattus norvegicus OX=10116 GN=Mpi PE=2 SV=1	-0.013043	0.0366512
Q5XIP0	DnaJ (Hsp40) homolog, subfamily B, member 4 OS=Rattus norvegicus OX=10116 GN=Dnajb4 PE=1 SV=1	-0.0101344	0.0366512
F1LT49	Leucine-rich repeat-containing 47 OS=Rattus norvegicus OX=10116 GN=Lrrc47 PE=1 SV=2	-0.00144342	0.0366512
G3V9W0	Centrin 2 OS=Rattus norvegicus OX=10116 GN=Cetn2 PE=1 SV=1	0	0.0366512
Q3S4A4	ADP-ribosylation factor GTPase activating protein 1 heart isoform OS=Rattus norvegicus OX=10116 GN=Arfgap1 PE=1 SV=1	0	0.0366512
Q68FQ0	T-complex protein 1 subunit epsilon OS=Rattus norvegicus OX=10116 GN=Cct5 PE=1 SV=1	0.0538064	0.0366512
P62839	Ubiquitin-conjugating enzyme E2 D2 OS=Rattus norvegicus OX=10116 GN=Ube2d2 PE=1 SV=1	0.0648829	0.0366512
Q63450	Calcium/calmodulin-dependent protein kinase type 1 OS=Rattus norvegicus OX=10116 GN=Camk1 PE=1 SV=2	0.126973	0.0366512
Q8CIN3	Receptor-like protein tyrosine phosphatase gamma A-type isoform OS=Rattus norvegicus OX=10116 GN=Ptprg PE=2 SV=1	0.167358	0.0366512
D3ZC01	RB-binding protein 5, histone lysine methyltransferase complex subunit OS=Rattus norvegicus OX=10116 GN=Rbbp5 PE=1 SV=1	0.167358	0.0366512
D3ZUV3	Eukaryotic translation initiation factor 2A OS=Rattus norvegicus OX=10116 GN=Eif2a PE=1 SV=3	-0.00288828	0.0363174
A9UMV9	NADH:ubiquinone oxidoreductase subunit A7 OS=Rattus norvegicus OX=10116 GN=Ndufa7 PE=1 SV=1	0.123004	0.0363174
Q9WVK7	Hydroxyacyl-coenzyme A dehydrogenase, mitochondrial OS=Rattus norvegicus OX=10116 GN=Hadh PE=2 SV=1	0.138814	0.0363174
P49186	Mitogen-activated protein kinase 9 OS=Rattus norvegicus OX=10116 GN=Mapk9 PE=1 SV=1	0.123004	0.036237
D4ACG7	Copine 6 OS=Rattus norvegicus OX=10116 GN=Cpne6 PE=1 SV=2	0.0524159	0.0362032
P49242	40S ribosomal protein S3a OS=Rattus norvegicus OX=10116 GN=Rps3a PE=1 SV=2	0.0524159	0.0361707
Q1RP74	RCG53953, isoform CRA_a OS=Rattus norvegicus OX=10116 GN=LOC103690005 PE=1 SV=1	0.0524159	0.035992
Q68FS2	COP9 signalosome complex subunit 4 OS=Rattus norvegicus OX=10116 GN=Cops4 PE=1 SV=1	-0.027675	0.0359159
F1M9V7	Aminopeptidase OS=Rattus norvegicus OX=10116 GN=Npepps PE=1 SV=1	-0.027675	0.0359159
B1H270	Succinate--CoA ligase [GDP-forming] subunit beta, mitochondrial OS=Rattus norvegicus OX=10116 GN=Suclg2 PE=2 SV=1	-0.0144996	0.0359159
P62142	Serine/threonine-protein phosphatase PP1-beta catalytic subunit OS=Rattus norvegicus OX=10116 GN=Ppp1cb PE=1 SV=3	-0.0144996	0.0359159
O35889	Afadin OS=Rattus norvegicus OX=10116 GN=Afdn PE=1 SV=1	-0.00144342	0.0359159
G3V6W6	Proteasome 26S subunit, ATPase 6 OS=Rattus norvegicus OX=10116 GN=Psmc6 PE=1 SV=1	0.0799754	0.0359159
D3ZAS8	Spliceosome-associated factor 3, U4/U6 recycling protein OS=Rattus norvegicus OX=10116 GN=Sart3 PE=1 SV=1	-0.0232698	0.0357102
Q2TA68	Dynamin-like 120 kDa protein, mitochondrial OS=Rattus norvegicus OX=10116 GN=Opa1 PE=1 SV=1	-0.00868224	0.0357102
B2GUX5	5'-nucleotidase OS=Rattus norvegicus OX=10116 GN=Nt5c3a PE=1 SV=1	-0.0424568	0.0357044
Q5PQK2	FUS RNA-binding protein OS=Rattus norvegicus OX=10116 GN=Fus PE=1 SV=1	0.0524159	0.0357044
P50398	Rab GDP dissociation inhibitor alpha OS=Rattus norvegicus OX=10116 GN=Gdi1 PE=1 SV=1	0.0524159	0.0357044
A0A0G2KAI8	Developmentally-regulated GTP-binding protein 2 OS=Rattus norvegicus OX=10116 GN=Drg2 PE=1 SV=1	0.0922074	0.0357044
Q03114	Cyclin-dependent-like kinase 5 OS=Rattus norvegicus OX=10116 GN=Cdk5 PE=1 SV=1	0.0908534	0.035562
Q920L2	Succinate dehydrogenase [ubiquinone] flavoprotein subunit, mitochondrial OS=Rattus norvegicus OX=10116 GN=Sdha PE=1 SV=1	-0.0262051	0.0343864
D4A4T0	STIP1 homology and U-Box containing protein 1, isoform CRA_b OS=Rattus norvegicus OX=10116 GN=Stub1 PE=1 SV=1	-0.00144342	0.0343864
A0A0G2JUZ0	Myotubularin-related protein 1 OS=Rattus norvegicus OX=10116 GN=Mtmr1 PE=1 SV=1	0	0.0343864
A0A0G2K0M8	Neural cell adhesion molecule 1 OS=Rattus norvegicus OX=10116 GN=Ncam1 PE=1 SV=1	0.0524159	0.0343864
A0A0G2K6X6	Non-specific serine/threonine protein kinase OS=Rattus norvegicus OX=10116 GN=Mark2 PE=1 SV=1	0	0.0343292
D4AC23	T-complex protein 1 subunit eta OS=Rattus norvegicus OX=10116 GN=Cct7 PE=1 SV=1	0.0524159	0.0343292
Q9QVC8	Peptidyl-prolyl cis-trans isomerase FKBP4 OS=Rattus norvegicus OX=10116 GN=Fkbp4 PE=1 SV=3	0.0703893	0.0343292
D4A0C3	HID1 domain-containing OS=Rattus norvegicus OX=10116 GN=Hid1 PE=1 SV=2	-0.0203404	0.0340731
D4AEP0	Adenylosuccinate synthetase isozyme 2 OS=Rattus norvegicus OX=10116 GN=Adss PE=1 SV=1	0.0635029	0.0340731
Q6PEC1	Tubulin-specific chaperone A OS=Rattus norvegicus OX=10116 GN=Tbca PE=1 SV=1	-0.0203404	0.0339607
G3V836	Clusterin OS=Rattus norvegicus OX=10116 GN=Clu PE=1 SV=1	-0.00578235	0.0339607
B5DF65	Biliverdin reductase B OS=Rattus norvegicus OX=10116 GN=Blvrb PE=1 SV=1	0.051024	0.0339607
Q5U300	Ubiquitin-like modifier-activating enzyme 1 OS=Rattus norvegicus OX=10116 GN=Uba1 PE=1 SV=1	0.051024	0.0339607
B2RZB7	Small nuclear ribonucleoprotein Sm D1 OS=Rattus norvegicus OX=10116 GN=Snrpd1 PE=1 SV=1	0.0635029	0.0339607
P30919	N(4)-(Beta-N-acetylglucosaminyl)-L-asparaginase OS=Rattus norvegicus OX=10116 GN=Aga PE=1 SV=2	0.140124	0.0339607
A0A0G2JXT8	Filamin B OS=Rattus norvegicus OX=10116 GN=Flnb PE=1 SV=1	0.176323	0.0339607
A0A0G2K3D9	Transmembrane protein 132B (Fragment) OS=Rattus norvegicus OX=10116 GN=Tmem132b PE=4 SV=1	0	0.0335649
Q499N5	Medium-chain acyl-CoA ligase ACSF2, mitochondrial OS=Rattus norvegicus OX=10116 GN=Acsf2 PE=2 SV=1	0.0908534	0.0335649
A0A0G2JYR1	Exocyst complex component OS=Rattus norvegicus OX=10116 GN=Exoc6b PE=1 SV=1	-0.0558912	0.0325086
D3ZWA8	Adaptor protein, phosphotyrosine-interacting with PH domain and leucine zipper 1 OS=Rattus norvegicus OX=10116 GN=Appl1 PE=1 SV=3	-0.00433459	0.0325007
Q01066	Calcium/calmodulin-dependent 3',5'-cyclic nucleotide phosphodiesterase 1B OS=Rattus norvegicus OX=10116 GN=Pde1b PE=1 SV=1	0.0813396	0.0323155
Q4KLG9	AN1-type zinc finger protein 2B OS=Rattus norvegicus OX=10116 GN=Zfand2b PE=1 SV=1	-0.0558912	0.0322149
Q5RK09	Eukaryotic translation initiation factor 3 subunit G OS=Rattus norvegicus OX=10116 GN=Eif3g PE=1 SV=1	0.117695	0.0320311
I6L9G6	RCG31562, isoform CRA_c OS=Rattus norvegicus OX=10116 GN=Tardbp PE=1 SV=1	-0.00433459	0.0320118
P16617	Phosphoglycerate kinase 1 OS=Rattus norvegicus OX=10116 GN=Pgk1 PE=1 SV=2	0.051024	0.0320118
P97685	Neurofascin OS=Rattus norvegicus OX=10116 GN=Nfasc PE=1 SV=2	0.051024	0.0320118
P36201	Cysteine-rich protein 2 OS=Rattus norvegicus OX=10116 GN=Crip2 PE=2 SV=1	0.0717627	0.0320118
O08719	Ena/VASP-like protein OS=Rattus norvegicus OX=10116 GN=Evl PE=1 SV=2	0.125651	0.0320118
Q5I0H3	Small ubiquitin-related modifier 1 OS=Rattus norvegicus OX=10116 GN=Sumo1 PE=1 SV=1	0.0949116	0.031943
Q4FZT2	Protein phosphatase methylesterase 1 OS=Rattus norvegicus OX=10116 GN=Ppme1 PE=1 SV=2	0.0607392	0.031441
A0A0G2K700	H/ACA ribonucleoprotein complex subunit DKC1 OS=Rattus norvegicus OX=10116 GN=Dkc1 PE=1 SV=1	0.146655	0.0314186
P60841	Alpha-endosulfine OS=Rattus norvegicus OX=10116 GN=Ensa PE=1 SV=1	-0.0247367	0.0313767
P62332	ADP-ribosylation factor 6 OS=Rattus norvegicus OX=10116 GN=Arf6 PE=1 SV=2	-0.00723157	0.0313767
G3V8T4	DNA damage-binding protein 1 OS=Rattus norvegicus OX=10116 GN=Ddb1 PE=1 SV=1	0.0496308	0.0313767
G3V9N8	AP complex subunit beta OS=Rattus norvegicus OX=10116 GN=Ap1b1 PE=1 SV=3	0.051024	0.0313767
A0A0G2JX62	SRSF protein kinase 2 OS=Rattus norvegicus OX=10116 GN=Srpk2 PE=1 SV=1	0.121679	0.0313767
P10111	Peptidyl-prolyl cis-trans isomerase A OS=Rattus norvegicus OX=10116 GN=Ppia PE=1 SV=2	0.0496308	0.0312735
Q4V7C7	Actin-related protein 3 OS=Rattus norvegicus OX=10116 GN=Actr3 PE=1 SV=1	0.0496308	0.0310389
D4A5T1	Splicing factor 3B subunit 5 OS=Rattus norvegicus OX=10116 GN=Sf3b5 PE=1 SV=1	-0.00144342	0.0308202
Q5XIR9	Ubiquitin-associated domain-containing protein 1 OS=Rattus norvegicus OX=10116 GN=Ubac1 PE=1 SV=1	-0.0232698	0.0305563
Q6AYD3	Proliferation-associated protein 2G4 OS=Rattus norvegicus OX=10116 GN=Pa2g4 PE=1 SV=1	-0.013043	0.0303219
G3V918	Trifunctional purine biosynthetic protein adenosine-3 OS=Rattus norvegicus OX=10116 GN=Gart PE=1 SV=1	-0.00723157	0.0302517
D3ZEW7	Nitric oxide synthase, brain OS=Rattus norvegicus OX=10116 GN=Nos1 PE=1 SV=2	-0.0291463	0.0301686
D3ZCS3	Poly(rC)-binding protein 4 OS=Rattus norvegicus OX=10116 GN=Pcbp4 PE=4 SV=1	0.00144197	0.0301686
P63319	Protein kinase C gamma type OS=Rattus norvegicus OX=10116 GN=Prkcg PE=1 SV=1	0.0496308	0.0301686
Q5MPA9	Serine/threonine-protein kinase DCLK2 OS=Rattus norvegicus OX=10116 GN=Dclk2 PE=1 SV=2	0.0799754	0.0301686
F1LN30	Small ubiquitin-related modifier OS=Rattus norvegicus OX=10116 GN=Sumo4 PE=3 SV=1	0.102994	0.0301686
Q66HF1	NADH-ubiquinone oxidoreductase 75 kDa subunit, mitochondrial OS=Rattus norvegicus OX=10116 GN=Ndufs1 PE=1 SV=1	-0.0247367	0.0299821
D3ZG43	NADH dehydrogenase (Ubiquinone) Fe-S protein 3 (Predicted), isoform CRA_c OS=Rattus norvegicus OX=10116 GN=Ndufs3 PE=1 SV=1	0.104337	0.0299821
Q6J4I0	Protein phosphatase 1 regulatory subunit 1B OS=Rattus norvegicus OX=10116 GN=Ppp1r1b PE=1 SV=1	0.00144197	0.0299258
O88989	Malate dehydrogenase, cytoplasmic OS=Rattus norvegicus OX=10116 GN=Mdh1 PE=1 SV=3	0.0496308	0.0299258
D4AD89	Seizure-related 6 homolog-like OS=Rattus norvegicus OX=10116 GN=Sez6l PE=4 SV=3	0	0.0299021
P20171	GTPase HRas OS=Rattus norvegicus OX=10116 GN=Hras PE=1 SV=2	0.00432161	0.0299021
Q68FW9	COP9 signalosome complex subunit 3 OS=Rattus norvegicus OX=10116 GN=Cops3 PE=1 SV=1	-0.0174171	0.0293226
Q5M823	NudC domain-containing protein 2 OS=Rattus norvegicus OX=10116 GN=Nudcd2 PE=2 SV=1	0	0.0293226
Q07310	Neurexin-3 OS=Rattus norvegicus OX=10116 GN=Nrxn3 PE=1 SV=1	0.00432161	0.0286674
G3V9U0	Acyl-CoA synthetase short-chain family member 2 OS=Rattus norvegicus OX=10116 GN=Acss2 PE=1 SV=1	0.146655	0.0286674
D4A2C6	U6 snRNA-associated Sm-like protein LSm4 OS=Rattus norvegicus OX=10116 GN=Lsm4 PE=1 SV=1	0.00144197	0.0286065
P22062	Protein-L-isoaspartate(D-aspartate) O-methyltransferase OS=Rattus norvegicus OX=10116 GN=Pcmt1 PE=1 SV=2	0.0482362	0.0283498
P28480	T-complex protein 1 subunit alpha OS=Rattus norvegicus OX=10116 GN=Tcp1 PE=1 SV=1	-0.0232698	0.0281297
P85973	Purine nucleoside phosphorylase OS=Rattus norvegicus OX=10116 GN=Pnp PE=1 SV=1	-0.0232698	0.0280722
Q91Z79	Liprin-alpha-3 OS=Rattus norvegicus OX=10116 GN=Ppfia3 PE=1 SV=2	-0.00144342	0.0280402
Q5RKI1	Eukaryotic initiation factor 4A-II OS=Rattus norvegicus OX=10116 GN=Eif4a2 PE=1 SV=1	-0.0232698	0.0277073
A0A1L5YJQ7	Histone deacetylase 6 OS=Rattus norvegicus OX=10116 GN=hdac6 PE=2 SV=1	0.10165	0.0277073
Q99N27	Sorting nexin-1 OS=Rattus norvegicus OX=10116 GN=Snx1 PE=1 SV=1	0.116365	0.0277073
P62832	60S ribosomal protein L23 OS=Rattus norvegicus OX=10116 GN=Rpl23 PE=2 SV=1	0.0867838	0.0277049
P10818	Cytochrome c oxidase subunit 6A1, mitochondrial OS=Rattus norvegicus OX=10116 GN=Cox6a1 PE=1 SV=2	0.00575927	0.0275217
Q07205	Eukaryotic translation initiation factor 5 OS=Rattus norvegicus OX=10116 GN=Eif5 PE=1 SV=1	0.0758749	0.027206
A0A0G2K2M8	Tripartite motif-containing protein 2 OS=Rattus norvegicus OX=10116 GN=Trim2 PE=1 SV=1	-0.0365259	0.0269975
F1M9V3	Uncharacterized protein OS=Rattus norvegicus OX=10116 PE=4 SV=1	-0.0619024	0.0268722
A0A0G2K2P5	Tight junction protein ZO-1 OS=Rattus norvegicus OX=10116 GN=Tjp1 PE=1 SV=1	-0.0499049	0.0268722
Q06486	Casein kinase I isoform delta OS=Rattus norvegicus OX=10116 GN=Csnk1d PE=1 SV=2	-0.018878	0.0268722
F1LP01	Diacylglycerol kinase OS=Rattus norvegicus OX=10116 GN=Dgkb PE=1 SV=2	0.0949116	0.0268722
G3V928	Prolow-density lipoprotein receptor-related protein 1 OS=Rattus norvegicus OX=10116 GN=Lrp1 PE=1 SV=1	0.163499	0.0268722
G3V8D6	Tripartite motif protein 3, isoform CRA_a OS=Rattus norvegicus OX=10116 GN=Trim3 PE=1 SV=1	0.00575927	0.0265185
O35263	Platelet-activating factor acetylhydrolase IB subunit gamma OS=Rattus norvegicus OX=10116 GN=Pafah1b3 PE=2 SV=1	0.126973	0.0265185
B4F7C7	Hebp1 protein OS=Rattus norvegicus OX=10116 GN=Hebp1 PE=1 SV=1	0	0.0264178
Q6P685	Eukaryotic translation initiation factor 2 subunit beta OS=Rattus norvegicus OX=10116 GN=Eif2s2 PE=1 SV=1	0.105678	0.0264178
P50503	Hsc70-interacting protein OS=Rattus norvegicus OX=10116 GN=St13 PE=1 SV=1	0.0482362	0.0264135
B0BMX3	S100 calcium binding protein A16 (Predicted), isoform CRA_a OS=Rattus norvegicus OX=10116 GN=S100a16 PE=1 SV=1	-0.0159576	0.0251012
D3ZW08	Adenylosuccinate lyase OS=Rattus norvegicus OX=10116 GN=Adsl PE=1 SV=1	-0.0101344	0.0250258
P36876	Serine/threonine-protein phosphatase 2A 55 kDa regulatory subunit B alpha isoform OS=Rattus norvegicus OX=10116 GN=Ppp2r2a PE=2 SV=1	-0.0232698	0.0247984
G3V6H2	Pre-mRNA processing factor 8, isoform CRA_a OS=Rattus norvegicus OX=10116 GN=Prpf8 PE=1 SV=1	0.115033	0.0247302
A0A096MJ01	LIM domain-binding 3 OS=Rattus norvegicus OX=10116 GN=Ldb3 PE=1 SV=1	-0.00868224	0.0244981
P43138	DNA-(apurinic or apyrimidinic site) lyase OS=Rattus norvegicus OX=10116 GN=Apex1 PE=1 SV=2	0.00144197	0.0244321
P23764	Glutathione peroxidase 3 OS=Rattus norvegicus OX=10116 GN=Gpx3 PE=2 SV=2	0.125651	0.0244321
Q1WIM2	Cell adhesion molecule 2 OS=Rattus norvegicus OX=10116 GN=Cadm2 PE=1 SV=2	0	0.0243247
Q157S1	CREB-regulated transcription coactivator 1 OS=Rattus norvegicus OX=10116 GN=Crtc1 PE=1 SV=1	0.00863031	0.0243247
B0BNC4	5-phosphohydroxy-L-lysine phospho-lyase OS=Rattus norvegicus OX=10116 GN=Phykpl PE=1 SV=1	0.0129262	0.0243247
A0A0G2JSU4	N-myc downstream regulated gene 2, isoform CRA_b OS=Rattus norvegicus OX=10116 GN=Ndrg2 PE=1 SV=1	-0.0203404	0.0240479
P27274	CD59 glycoprotein OS=Rattus norvegicus OX=10116 GN=Cd59 PE=1 SV=2	-0.00288828	0.0235539
Q5RK08	Glioblastoma amplified sequence OS=Rattus norvegicus OX=10116 GN=Nipsnap2 PE=1 SV=1	0.045443	0.0235539
Q9JKB7	Guanine deaminase OS=Rattus norvegicus OX=10116 GN=Gda PE=1 SV=1	0.0468403	0.0235539
Q6P747	Heterochromatin protein 1-binding protein 3 OS=Rattus norvegicus OX=10116 GN=Hp1bp3 PE=1 SV=1	0.0621217	0.0235539
Q562C6	Leucine zipper transcription factor-like protein 1 OS=Rattus norvegicus OX=10116 GN=Lztfl1 PE=2 SV=1	0.0813396	0.0235539
D3ZFA8	40S ribosomal protein S17-like OS=Rattus norvegicus OX=10116 GN=LOC100362366 PE=3 SV=1	0.0840643	0.0235539
Q08602	Geranylgeranyl transferase type-2 subunit alpha OS=Rattus norvegicus OX=10116 GN=Rabggta PE=1 SV=1	0.0922074	0.0235539
P15146	Microtubule-associated protein 2 OS=Rattus norvegicus OX=10116 GN=Map2 PE=1 SV=3	-0.0454314	0.0232783
F1LPQ6	Immunoglobulin heavy constant mu OS=Rattus norvegicus OX=10116 GN=Ighm PE=4 SV=2	-0.0232698	0.0232783
P14604	Enoyl-CoA hydratase, mitochondrial OS=Rattus norvegicus OX=10116 GN=Echs1 PE=1 SV=1	-0.0203404	0.0232783
P62994	Growth factor receptor-bound protein 2 OS=Rattus norvegicus OX=10116 GN=Grb2 PE=1 SV=1	-0.0203404	0.0232783
D3ZVQ0	Ubiquitin carboxyl-terminal hydrolase OS=Rattus norvegicus OX=10116 GN=Usp5 PE=1 SV=1	-0.0203404	0.0232783
Q4V898	RNA-binding motif protein, X chromosome OS=Rattus norvegicus OX=10116 GN=Rbmx PE=1 SV=1	-0.0174171	0.0232783
Q63028	Alpha-adducin OS=Rattus norvegicus OX=10116 GN=Add1 PE=1 SV=2	-0.0144996	0.0232783
Q4KLI7	Splicing factor 3a, subunit 3 OS=Rattus norvegicus OX=10116 GN=Sf3a3 PE=1 SV=1	-0.00723157	0.0232783
A0A0G2K4F6	Serine and arginine repetitive matrix 1 OS=Rattus norvegicus OX=10116 GN=Srrm1 PE=1 SV=1	-0.00288828	0.0232783
F1LSG8	Syndetin OS=Rattus norvegicus OX=10116 GN=Vps50 PE=1 SV=1	0.00144197	0.0232783
Q6AYS7	Aminoacylase-1A OS=Rattus norvegicus OX=10116 GN=Acy1a PE=1 SV=1	0.00144197	0.0232783
B1H2A2	Fibronectin type 3 and SPRY domain-containing protein OS=Rattus norvegicus OX=10116 GN=Fsd1 PE=1 SV=1	0.00575927	0.0232783
P60123	RuvB-like 1 OS=Rattus norvegicus OX=10116 GN=Ruvbl1 PE=1 SV=1	0.00863031	0.0232783
P19804	Nucleoside diphosphate kinase B OS=Rattus norvegicus OX=10116 GN=Nme2 PE=1 SV=1	0.045443	0.0232783
M0R919	Prefoldin subunit 3 OS=Rattus norvegicus OX=10116 GN=Vbp1 PE=1 SV=2	0.0648829	0.0232783
Q9ER24	Ataxin-10 OS=Rattus norvegicus OX=10116 GN=Atxn10 PE=1 SV=1	0.0962619	0.0232783
B5DEQ4	RCG27500, isoform CRA_c OS=Rattus norvegicus OX=10116 GN=Snrpb2 PE=1 SV=1	0.115033	0.0232783
G3V852	RCG55135, isoform CRA_b OS=Rattus norvegicus OX=10116 GN=Tln1 PE=1 SV=1	0.132248	0.0232783
O55004	Ribonuclease 4 OS=Rattus norvegicus OX=10116 GN=Rnase4 PE=1 SV=1	0.133564	0.0232783
Q5U2U8	BAG cochaperone 3 OS=Rattus norvegicus OX=10116 GN=Bag3 PE=1 SV=1	0.164786	0.0232783
P97878	Exocyst complex component 5 OS=Rattus norvegicus OX=10116 GN=Exoc5 PE=1 SV=1	-0.00144342	0.0231472
G3V8L1	PYD and CARD domain-containing OS=Rattus norvegicus OX=10116 GN=Pycard PE=1 SV=1	0.0114956	0.0230285
P59215	Guanine nucleotide-binding protein G(o) subunit alpha OS=Rattus norvegicus OX=10116 GN=Gnao1 PE=1 SV=2	-0.018878	0.0229756
F1SW39	PC4 and SFRS1 interacting protein 1 OS=Rattus norvegicus OX=10116 GN=Psip1 PE=1 SV=1	-0.018878	0.0227985
P18437	Non-histone chromosomal protein HMG-17 OS=Rattus norvegicus OX=10116 GN=Hmgn2 PE=1 SV=2	-0.0203404	0.0227734
P69682	Adaptin ear-binding coat-associated protein 1 OS=Rattus norvegicus OX=10116 GN=Necap1 PE=1 SV=1	-0.018878	0.0227734
B0BNA5	Coactosin-like protein OS=Rattus norvegicus OX=10116 GN=Cotl1 PE=1 SV=1	-0.018878	0.0227734
P46462	Transitional endoplasmic reticulum ATPase OS=Rattus norvegicus OX=10116 GN=Vcp PE=1 SV=3	-0.018878	0.0227734
A0A292G0W2	Gai-interacting protein OS=Rattus norvegicus OX=10116 GN=Phf24 PE=4 SV=1	-0.013043	0.0227734
B2RYG2	Pck2 protein (Fragment) OS=Rattus norvegicus OX=10116 GN=Pck2 PE=2 SV=1	-0.00433459	0.0227734
F1M471	EPM2A-interacting protein 1 OS=Rattus norvegicus OX=10116 GN=Epm2aip1 PE=1 SV=3	-0.00433459	0.0227734
A0A0G2K1G0	BCL2-associated transcription factor 1 OS=Rattus norvegicus OX=10116 GN=Bclaf1 PE=1 SV=1	0.0071955	0.0227734
P28042	Single-stranded DNA-binding protein, mitochondrial OS=Rattus norvegicus OX=10116 GN=Ssbp1 PE=1 SV=2	0.00863031	0.0227734
F1M4R7	Chondroitin sulfate proteoglycan 5 OS=Rattus norvegicus OX=10116 GN=Cspg5 PE=4 SV=3	0.0114956	0.0227734
B1WBS4	Similar to Vacuolar protein sorting 26 homolog (VPS26 protein homolog), isoform CRA_a OS=Rattus norvegicus OX=10116 GN=Vps26b PE=1 SV=1	0.0440443	0.0227734
Q5I0D1	Glyoxalase domain-containing protein 4 OS=Rattus norvegicus OX=10116 GN=Glod4 PE=1 SV=1	0.045443	0.0227734
D4A781	Importin 5 OS=Rattus norvegicus OX=10116 GN=Ipo5 PE=1 SV=1	0.045443	0.0227734
B0BN18	Prefoldin subunit 2 OS=Rattus norvegicus OX=10116 GN=Pfdn2 PE=2 SV=1	0.0551957	0.0227734
P54921	Alpha-soluble NSF attachment protein OS=Rattus norvegicus OX=10116 GN=Napa PE=1 SV=2	0.0551957	0.0227734
P62919	60S ribosomal protein L8 OS=Rattus norvegicus OX=10116 GN=Rpl8 PE=2 SV=2	0.0565835	0.0227734
Q63666	Vesicle-associated membrane protein 1 OS=Rattus norvegicus OX=10116 GN=Vamp1 PE=1 SV=2	0.0976108	0.0227734
P81155	Voltage-dependent anion-selective channel protein 2 OS=Rattus norvegicus OX=10116 GN=Vdac2 PE=1 SV=2	0.134878	0.0227734
F1LST0	HEAT repeat-containing 5B OS=Rattus norvegicus OX=10116 GN=Heatr5b PE=1 SV=2	-0.0335695	0.0223692
Q4G009	Malignant T-cell-amplified sequence 1 OS=Rattus norvegicus OX=10116 GN=Mcts1 PE=2 SV=1	0.00575927	0.0223457
F1MAA5	RAN GTPase-activating protein 1 OS=Rattus norvegicus OX=10116 GN=Rangap1 PE=1 SV=2	0.0607392	0.0222196
D4A6C5	Rho GTPase-activating protein 1 OS=Rattus norvegicus OX=10116 GN=Arhgap1 PE=1 SV=1	-0.00723157	0.0219374
Q8VIL3	ZW10 interactor OS=Rattus norvegicus OX=10116 GN=Zwint PE=1 SV=1	0.00863031	0.0219374
A0A0G2K2P6	HBS1-like protein OS=Rattus norvegicus OX=10116 GN=Hbs1l PE=1 SV=1	0.138814	0.0219374
A0A0G2JSV3	Ribose-phosphate pyrophosphokinase I -like OS=Rattus norvegicus OX=10116 GN=LOC314140 PE=1 SV=1	-0.0174171	0.0216916
D4A1Z2	KOW domain-containing protein OS=Rattus norvegicus OX=10116 PE=3 SV=1	0.00575927	0.0216916
A0A0G2JZH8	Dihydrolipoamide acetyltransferase component of pyruvate dehydrogenase complex OS=Rattus norvegicus OX=10116 GN=Pdhx PE=1 SV=1	0.00432161	0.0213315
Q6AYP5	Cell adhesion molecule 1 OS=Rattus norvegicus OX=10116 GN=Cadm1 PE=1 SV=1	0.0745054	0.0213315
A0A0G2K329	Neuronal cell adhesion molecule OS=Rattus norvegicus OX=10116 GN=Nrcam PE=1 SV=1	0.124328	0.0213315
B0BNK1	RAB5C, member RAS oncogene family OS=Rattus norvegicus OX=10116 GN=Rab5c PE=1 SV=1	-0.0174171	0.0212172
F1M8L1	Kinesin-like protein OS=Rattus norvegicus OX=10116 GN=Kif2a PE=1 SV=2	-0.00578235	0.0212172
A0A096MJP9	DNA damage-inducible 1 homolog 2 OS=Rattus norvegicus OX=10116 GN=Ddi2 PE=1 SV=1	0.00144197	0.0212172
G3V721	WW domain binding protein 2, isoform CRA_b OS=Rattus norvegicus OX=10116 GN=Wbp2 PE=1 SV=1	0.00432161	0.0212172
P56603	Secretory carrier-associated membrane protein 1 OS=Rattus norvegicus OX=10116 GN=Scamp1 PE=1 SV=1	0.0114956	0.0212172
D3ZBG6	Peptidyl-tRNA hydrolase domain-containing 1 OS=Rattus norvegicus OX=10116 GN=Ptrhd1 PE=1 SV=1	0.0143553	0.0212172
P85968	6-phosphogluconate dehydrogenase, decarboxylating OS=Rattus norvegicus OX=10116 GN=Pgd PE=1 SV=1	0.0426443	0.0212172
G3V7W1	Programmed cell death protein 6 OS=Rattus norvegicus OX=10116 GN=Pdcd6 PE=2 SV=1	0.0717627	0.0212172
[truncated: 594 more rows]
